# Supplementary material for: FusionQ: a novel approach for gene fusion detection and quantification from paired-end RNA-Seq
Source: BMC Bioinformatics. 2013 Jun 15;14:193. doi: 10.1186/1471-2105-14-193 (PMC3691734; doi:10.1186/1471-2105-14-193)
Supplement: Additional file 1: Table S1 — Fusion Reports from FusionQ. [file 1471-2105-14-193-S1.xlsx]

## Sheet: Sheet1
Table 1: Fusion reports from FusionQ
Library	FusionName	transcript1	transcript2	splitNo	spanNo
KPL4	NFIX-BSG	uc002loy.2	uc002mwd.2	3	13
KPL4	ACIN1-C14ORF119	CUFF.4960.9	uc001wiu.2	2	13
KPL4	ACIN1-C14ORF119	CUFF.4960.9	CUFF.4961.1	2	10
KPL4	BCL9L-CUFF.3497	uc001pug.2	CUFF.3497.1	8	4
KPL4	BSG-NFIC	uc002loy.2	CUFF.8378.3	9	5
KPL4	NUP214-NOTCH1	uc004cag.2	CUFF.17942.2	3	3
KPL4	NUP214-NOTCH1	uc004cah.2	CUFF.17942.2	3	3
KPL4	NUP214-NOTCH1	CUFF.17892.4	CUFF.17942.2	3	3
KPL4	BRWD1-LOC100132288	CUFF.11482.10	CUFF.11224.1	5	3
KPL4	SEPT10-PPP1R12A	CUFF.10053.3	uc001syz.2	5	2
KPL4	WNT5A-CUFF.12313	CUFF.12313.7	CUFF.12313.1	5	2
KPL4	LRRIQ1-SEC14L1	CUFF.4224.1	CUFF.7875.1	1	5
KPL4	SGK269-KIAA1328	uc002lad.2	uc002bcn.2	3	3
KPL4	ASTN2-CUFF.8591	CUFF.8591.1	CUFF.17715.1	1	4
KPL4	C9ORF129-CUFF.14016	uc010mre.2	CUFF.14016.1	3	2
KPL4	UTS2D-PTGR1	uc003fsu.2	CUFF.17666.1	3	2
SKBR3	ACIN1-C14ORF119	uc001wiu.2	CUFF.5308.2	1	21
SKBR3	ARPC3-STAU1	uc002xub.2	uc001tqq.2	2	8
SKBR3	ARPC3-STAU1	uc002xuf.2	uc001tqq.2	2	8
SKBR3	ASCC1-C10ORF104	uc001jsv.2	CUFF.2325.6	5	13
SKBR3	ATXN2L-CHOP	CUFF.6916.1	CUFF.20705.1	1	14
SKBR3	ATXN2L-FUS	uc002ebf.2	CUFF.20705.1	1	14
SKBR3	ATXN2L-FUS	uc002ebh.2	CUFF.20705.1	1	14
SKBR3	ATXN2L-FUS	uc002ebi.2	CUFF.20705.1	1	13
SKBR3	ATXN2L-MSL1	CUFF.20705.1	CUFF.7826.1	1	6
SKBR3	ATXN2L-RALY	uc002xab.2	CUFF.20705.1	1	6
SKBR3	ATXN2L-RALY	uc002xac.2	CUFF.20705.1	1	6
SKBR3	BBS5-TRIM56	CUFF.17092.1	uc002uet.2	2	5
SKBR3	BBS5-TRIM56	CUFF.17092.1	uc010fpw.2	2	5
SKBR3	BBS5-TRIM56	CUFF.17092.2	uc002uet.2	2	5
SKBR3	BBS5-TRIM56	CUFF.17092.2	uc010fpw.2	2	5
SKBR3	C14ORF143-CUFF.15325	CUFF.15325.1	CUFF.5736.1	1	27
SKBR3	C1ORF161-TBC1D8B	uc001egc.1	uc004emm.2	1	2
SKBR3	C9ORF163-SEC16A	CUFF.19050.1	CUFF.19049.2	3	1
SKBR3	C9ORF86-KIAA1984	uc004cjh.2	uc004cjf.2	1	2
SKBR3	C9ORF86-KIAA1984	uc004cji.1	uc004cjf.2	1	2
SKBR3	C9ORF86-KIAA1984	uc004cjj.1	uc004cjf.2	1	2
SKBR3	C9ORF86-KIAA1984	uc004cjm.2	uc004cjf.2	1	2
SKBR3	C9ORF86-KIAA1984	uc010nbr.1	uc004cjf.2	1	2
SKBR3	CCDC85C-SETD3	uc001ygc.2	uc010avr.2	2	5
SKBR3	COPB2-MRPS22	CUFF.13432.1	uc003etb.2	1	9
SKBR3	CPSF3-ITGB1BP1	CUFF.9949.7	uc002qzo.1	1	24
SKBR3	CRKRS-KRT7	uc002hrw.3	uc001saa.1	3	1
SKBR3	CSNK1E-ZNF217	uc002xwq.3	CUFF.12356.8	4	4
SKBR3	CSNK1E-ZNF217	uc010gij.1	CUFF.12356.8	4	4
SKBR3	CSNK1E-ZNF217	uc002xwq.3	uc003avm.1	4	4
SKBR3	CSNK1E-ZNF217	uc010gij.1	uc003avm.1	4	4
SKBR3	CTSA-PLTP	uc002xql.1	uc002xqh.2	1	10
SKBR3	CTSA-PLTP	uc002xqm.1	uc002xqh.2	1	10
SKBR3	CTSA-PLTP	uc002xqn.1	uc002xqh.2	1	10
SKBR3	CTSA-PLTP	uc002xqo.1	uc002xqh.2	1	10
SKBR3	CTSA-PLTP	uc002xqp.1	uc002xqh.2	1	10
SKBR3	CTSA-PLTP	uc010ghj.1	uc002xqh.2	1	10
SKBR3	CTSA-PLTP	uc010zxj.1	uc002xqh.2	1	10
SKBR3	CTSA-PLTP	uc002xql.1	uc002xqj.3	1	10
SKBR3	CTSA-PLTP	uc002xqm.1	uc002xqj.3	1	10
SKBR3	CTSA-PLTP	uc002xqn.1	uc002xqj.3	1	10
SKBR3	CTSA-PLTP	uc002xqo.1	uc002xqj.3	1	10
SKBR3	CTSA-PLTP	uc002xqp.1	uc002xqj.3	1	10
SKBR3	CTSA-PLTP	uc010ghj.1	uc002xqj.3	1	10
SKBR3	CTSA-PLTP	uc010zxj.1	uc002xqj.3	1	10
SKBR3	CTSA-PLTP	uc002xql.1	uc002xqk.3	1	10
SKBR3	CTSA-PLTP	uc002xqm.1	uc002xqk.3	1	10
SKBR3	CTSA-PLTP	uc002xqn.1	uc002xqk.3	1	10
SKBR3	CTSA-PLTP	uc002xqo.1	uc002xqk.3	1	10
SKBR3	CTSA-PLTP	uc002xqp.1	uc002xqk.3	1	10
SKBR3	CTSA-PLTP	uc010ghj.1	uc002xqk.3	1	10
SKBR3	CTSA-PLTP	uc010zxj.1	uc002xqk.3	1	10
SKBR3	CTSA-PLTP	uc002xql.1	uc010zxi.1	1	10
SKBR3	CTSA-PLTP	uc002xqm.1	uc010zxi.1	1	10
SKBR3	CTSA-PLTP	uc002xqn.1	uc010zxi.1	1	10
SKBR3	CTSA-PLTP	uc002xqo.1	uc010zxi.1	1	10
SKBR3	CTSA-PLTP	uc002xqp.1	uc010zxi.1	1	10
SKBR3	CTSA-PLTP	uc010ghj.1	uc010zxi.1	1	10
SKBR3	CTSA-PLTP	uc010zxj.1	uc010zxi.1	1	10
SKBR3	CUFF.11727-HFM1	CUFF.2703.1	CUFF.11727.1	2	10
SKBR3	CUFF.11895-ATP6V1E1	uc002zmr.1	CUFF.11895.1	2	1
SKBR3	CUFF.11895-ATP6V1E1	uc002zmt.1	CUFF.11895.1	2	1
SKBR3	CUFF.11895-SLCO5A1	CUFF.11895.1	CUFF.19079.1	2	1
SKBR3	CUFF.4971-ELF1	CUFF.4971.1	uc001uxs.2	4	3
SKBR3	CUFF.9282-EYA4	CUFF.9282.1	CUFF.16390.1	7	8
SKBR3	CYTH1-EIF3H	uc003yob.2	CUFF.8292.4	7	18
SKBR3	DAG1-CUFF.12859	uc003cxc.3	CUFF.12859.1	3	7
SKBR3	DHFR-CUFF.19738	CUFF.14926.1	CUFF.19738.1	2	2
SKBR3	DHFR-SLCO5A1	CUFF.14926.1	CUFF.19079.1	3	2
SKBR3	DKFZP686H12134-CUFF.15560	CUFF.15560.1	CUFF.15569.6	4	6
SKBR3	DSP-CUFF.15490	uc003mxp.1	CUFF.15490.1	2	11
SKBR3	DSP-CUFF.15490	uc003mxq.1	CUFF.15490.1	2	11
SKBR3	ECH1-CUFF.1256	CUFF.9488.1	CUFF.1256.1	1	8
SKBR3	EFCAB3-C7ORF68	uc002izu.1	CUFF.17278.2	2	1
SKBR3	EIF3H-CYTH1	uc003yoa.2	CUFF.8292.4	4	14
SKBR3	EIF3H-CYTH1	uc003yoa.2	uc002jvw.2	4	14
SKBR3	EIF3H-CYTH1	uc003yob.2	uc002jvw.2	4	18
SKBR3	EIF3H-CYTH1	uc011lhz.1	CUFF.8292.4	4	14
SKBR3	EIF3H-CYTH1	uc011lhz.1	uc002jvw.2	4	14
SKBR3	ENO1-ERBB2	uc001apj.1	uc002hsm.2	2	2
SKBR3	ENO1-ERBB2	uc009vmi.1	uc002hsm.2	2	2
SKBR3	ENO1-ERBB2	uc009vmj.1	uc002hsm.2	2	2
SKBR3	ENO1-ERBB2	uc009vml.1	uc002hsm.2	2	1
SKBR3	ENO1-ERBB2	uc001apj.1	uc002hso.2	2	2
SKBR3	ENO1-ERBB2	uc009vmi.1	uc002hso.2	2	2
SKBR3	ENO1-ERBB2	uc009vmj.1	uc002hso.2	2	2
SKBR3	ENO1-ERBB2	uc009vml.1	uc002hso.2	2	1
SKBR3	ENO1-ERBB2	uc001apj.1	uc002hsp.2	2	2
SKBR3	ENO1-ERBB2	uc009vmi.1	uc002hsp.2	2	2
SKBR3	ENO1-ERBB2	uc009vmj.1	uc002hsp.2	2	2
SKBR3	ENO1-ERBB2	uc009vml.1	uc002hsp.2	2	1
SKBR3	ENO1-ERBB2	uc001apj.1	uc010cwa.2	2	2
SKBR3	ENO1-ERBB2	uc009vmi.1	uc010cwa.2	2	2
SKBR3	ENO1-ERBB2	uc009vmj.1	uc010cwa.2	2	2
SKBR3	ENO1-ERBB2	uc009vml.1	uc010cwa.2	2	1
SKBR3	ENO1-ERBB2	uc001apj.1	uc010wek.1	2	2
SKBR3	ENO1-ERBB2	uc009vmi.1	uc010wek.1	2	2
SKBR3	ENO1-ERBB2	uc009vmj.1	uc010wek.1	2	2
SKBR3	ENO1-ERBB2	uc009vml.1	uc010wek.1	2	1
SKBR3	ERBB2-ENO1	uc001api.1	uc002hsm.2	1	2
SKBR3	ERBB2-ENO1	uc001api.1	uc002hso.2	1	2
SKBR3	ERBB2-ENO1	uc001api.1	uc002hsp.2	1	2
SKBR3	ERBB2-ENO1	uc001api.1	uc010cwa.2	1	2
SKBR3	ERBB2-ENO1	uc001api.1	uc010wek.1	1	2
SKBR3	ERBB2-SUSD2	uc002zzn.1	uc002hsm.2	2	1
SKBR3	EYA4-CUFF.11735	CUFF.11735.1	CUFF.16390.1	2	16
SKBR3	EYA4-CUFF.14010	CUFF.14010.1	CUFF.16390.1	46	67
SKBR3	FASN-ARHGDIA	uc002kbp.2	uc002kdu.2	2	1
SKBR3	FASN-ARHGDIA	uc002kbq.2	uc002kdu.2	2	1
SKBR3	FASN-ARHGDIA	uc002kjk.1	uc002kdu.2	2	1
SKBR3	GAPDH-ERBB2	uc001qop.1	uc002hsm.2	2	1
SKBR3	GAPDH-ERBB2	uc001qop.1	uc002hso.2	2	1
SKBR3	GAPDH-ERBB2	uc001qop.1	uc002hsp.2	2	1
SKBR3	GAPDH-ERBB2	uc001qop.1	uc010cwa.2	2	1
SKBR3	GAPDH-ERBB2	uc001qop.1	uc010wek.1	2	1
SKBR3	GAPDH-ERBB2	uc001qoq.1	uc002hsm.2	2	1
SKBR3	GAPDH-ERBB2	uc001qoq.1	uc002hso.2	2	1
SKBR3	GAPDH-ERBB2	uc001qoq.1	uc002hsp.2	2	1
SKBR3	GAPDH-ERBB2	uc001qoq.1	uc010cwa.2	2	1
SKBR3	GAPDH-ERBB2	uc001qoq.1	uc010wek.1	2	1
SKBR3	GAPDH-ERBB2	uc001qor.1	uc002hsm.2	2	1
SKBR3	GAPDH-ERBB2	uc001qor.1	uc002hso.2	2	1
SKBR3	GAPDH-ERBB2	uc001qor.1	uc002hsp.2	2	1
SKBR3	GAPDH-ERBB2	uc001qor.1	uc010cwa.2	2	1
SKBR3	GAPDH-ERBB2	uc001qor.1	uc010wek.1	2	1
SKBR3	GAPDH-ERBB2	uc001qos.1	uc002hsm.2	2	1
SKBR3	GAPDH-ERBB2	uc001qos.1	uc002hso.2	2	1
SKBR3	GAPDH-ERBB2	uc001qos.1	uc002hsp.2	2	1
SKBR3	GAPDH-ERBB2	uc001qos.1	uc010cwa.2	2	1
SKBR3	GAPDH-ERBB2	uc001qos.1	uc010wek.1	2	1
SKBR3	GAPDH-ERBB2	uc001qot.1	uc002hsm.2	2	1
SKBR3	GAPDH-ERBB2	uc001qot.1	uc002hso.2	2	1
SKBR3	GAPDH-ERBB2	uc001qot.1	uc002hsp.2	2	1
SKBR3	GAPDH-ERBB2	uc001qot.1	uc010cwa.2	2	1
SKBR3	GAPDH-ERBB2	uc001qot.1	uc010wek.1	2	1
SKBR3	GAPDH-ERBB2	uc001qou.1	uc002hsm.2	2	1
SKBR3	GAPDH-ERBB2	uc001qou.1	uc002hso.2	2	1
SKBR3	GAPDH-ERBB2	uc001qou.1	uc002hsp.2	2	1
SKBR3	GAPDH-ERBB2	uc001qou.1	uc010cwa.2	2	1
SKBR3	GAPDH-ERBB2	uc001qou.1	uc010wek.1	2	1
SKBR3	GAPDH-ERBB2	uc001qov.1	uc002hsm.2	2	1
SKBR3	GAPDH-ERBB2	uc001qov.1	uc002hso.2	2	1
SKBR3	GAPDH-ERBB2	uc001qov.1	uc002hsp.2	2	1
SKBR3	GAPDH-ERBB2	uc001qov.1	uc010cwa.2	2	1
SKBR3	GAPDH-ERBB2	uc001qov.1	uc010wek.1	2	1
SKBR3	GAPDH-RER1	uc001qop.1	CUFF.57.1	1	2
SKBR3	GAPDH-RER1	uc001qop.1	uc001aje.1	1	2
SKBR3	GAPDH-RER1	uc001qoq.1	CUFF.57.1	1	2
SKBR3	GAPDH-RER1	uc001qoq.1	uc001aje.1	1	2
SKBR3	GAPDH-RER1	uc001qor.1	CUFF.57.1	1	2
SKBR3	GAPDH-RER1	uc001qor.1	uc001aje.1	1	2
SKBR3	GAPDH-RER1	uc001qos.1	CUFF.57.1	1	2
SKBR3	GAPDH-RER1	uc001qos.1	uc001aje.1	1	2
SKBR3	GAPDH-RER1	uc001qot.1	CUFF.57.1	1	2
SKBR3	GAPDH-RER1	uc001qot.1	uc001aje.1	1	2
SKBR3	GAPDH-RER1	uc001qou.1	CUFF.57.1	1	2
SKBR3	GAPDH-RER1	uc001qou.1	uc001aje.1	1	2
SKBR3	GAPDH-RER1	uc001qov.1	CUFF.57.1	1	2
SKBR3	GAPDH-RER1	uc001qov.1	uc001aje.1	1	2
SKBR3	GAPDH-RER1	uc001qox.1	CUFF.57.1	1	2
SKBR3	GAPDH-RER1	uc001qox.1	uc001aje.1	1	2
SKBR3	GNB2L1-FASN	uc003mnh.1	uc002kdu.2	1	2
SKBR3	GNB2L1-FASN	uc003mni.1	uc002kdu.2	1	2
SKBR3	GNB2L1-FASN	uc003mnk.1	uc002kdu.2	1	2
SKBR3	GNPTG-UNKL	uc002cln.2	uc002clm.2	1	2
SKBR3	HFM1-PKP4	CUFF.10796.1	CUFF.2703.1	18	54
SKBR3	HFM1-SEC14L1	CUFF.8342.1	CUFF.2703.1	5	52
SKBR3	HIGD2A-NOP16	uc003meg.2	CUFF.15343.1	1	20
SKBR3	HSP90AA1-PCBD2	uc001yku.3	CUFF.15057.1	2	1
SKBR3	ISG20L2-C1ORF66	CUFF.1315.1	CUFF.1316.1	2	1
SKBR3	ITCH-DHX35	uc002xak.2	CUFF.11590.4	4	1
SKBR3	ITCH-DHX35	uc002xak.2	uc002xjh.2	4	1
SKBR3	KIAA1328-USP33	uc002lad.2	uc001dht.2	2	4
SKBR3	KIAA1328-USP33	uc002lad.2	uc001dhw.2	2	4
SKBR3	KLF15-FUS	CUFF.6916.10	uc011bkk.1	1	16
SKBR3	KLF15-FUS	uc002ebi.2	uc011bkk.1	1	24
SKBR3	KLHDC2-SNTB1	uc010mdg.2	uc001wwx.2	1	2
SKBR3	KRT7-LMNA	uc001fnh.2	uc001saa.1	1	2
SKBR3	KRT7-LMNA	uc001fni.2	uc001saa.1	1	2
SKBR3	KRT7-LMNA	uc001fnk.2	uc001saa.1	1	2
SKBR3	KRT7-LMNA	uc009wro.1	uc001saa.1	1	2
SKBR3	LRRFIP2-SUMF1	CUFF.12525.2	uc003cgp.2	2	3
SKBR3	MTX1-RAG1AP1	uc001fjb.2	CUFF.4841.1	2	4
SKBR3	MTX1-RAG1AP1	uc001fjc.2	CUFF.4841.1	2	4
SKBR3	MTX1-RAG1AP1	uc001fjg.2	CUFF.4841.1	2	4
SKBR3	NME7-USP33	uc001dht.2	uc001gfv.1	2	3
SKBR3	NME7-USP33	uc001dhw.2	uc001gfv.1	2	3
SKBR3	PCBD2-RGPD1	CUFF.15057.1	CUFF.10414.1	2	4
SKBR3	PCDH1-ANKHD1-EIF4EBP3	CUFF.15143.1	CUFF.15142.1	3	5
SKBR3	PHKB-CUFF.11735	CUFF.6958.1	CUFF.11735.1	4	3
SKBR3	PHKB-CUFF.14010	CUFF.6958.1	CUFF.14010.1	10	16
SKBR3	PHKB-CUFF.9282	CUFF.9282.1	CUFF.6958.1	1	5
SKBR3	PID1-CUFF.14386	CUFF.11364.1	CUFF.14386.1	11	22
SKBR3	PPHLN1-NSUN5C	uc003twm.2	uc010skt.1	1	3
SKBR3	PTMA-CUFF.18535	CUFF.18535.1	uc002vsb.3	1	2
SKBR3	PTMA-CUFF.18535	CUFF.18535.1	uc002vsc.3	1	2
SKBR3	PTPRS-ANKMY1	CUFF.8857.1	CUFF.11252.9	2	1
SKBR3	PTPRS-ANKMY1	CUFF.8857.1	uc002vze.2	2	1
SKBR3	PTPRS-ANKMY1	CUFF.8857.1	uc010fze.1	2	1
SKBR3	PTPRS-ANKMY1	uc002mbu.1	CUFF.11252.9	2	1
SKBR3	PTPRS-ANKMY1	uc002mbu.1	uc002vze.2	2	1
SKBR3	PTPRS-ANKMY1	uc002mbu.1	uc010fze.1	2	1
SKBR3	PTPRS-CUFF.1259	CUFF.8857.1	CUFF.1259.1	2	4
SKBR3	PTPRS-TNN	CUFF.8857.1	CUFF.1505.1	1	3
SKBR3	PTPRS-TNN	uc002mbu.1	CUFF.1505.1	1	3
SKBR3	RARA-PKIA	CUFF.17902.3	uc002huk.1	2	9
SKBR3	RGPD1-SLCO5A1	CUFF.19079.1	CUFF.10414.1	2	1
SKBR3	RPL19-CUFF.2654	CUFF.2654.1	uc002hrq.1	1	2
SKBR3	RPL19-CUFF.2654	CUFF.2654.1	uc002hrr.1	1	2
SKBR3	RPL19-FASN	uc002hrq.1	uc002kdu.2	2	1
SKBR3	RPL19-FASN	uc002hrr.1	uc002kdu.2	2	1
SKBR3	RPL3-KRT7	uc001saa.1	uc003axg.2	1	2
SKBR3	RPL3-KRT7	uc001saa.1	uc003axh.2	1	2
SKBR3	RPL3-KRT7	uc001saa.1	uc003axi.2	1	2
SKBR3	RPL3-KRT7	uc001saa.1	uc003axj.2	1	2
SKBR3	RPS11-RPS24	uc002pob.1	CUFF.2369.5	1	3
SKBR3	SLC22A18AS-SLC22A18	uc001lwv.3	uc001lwx.2	1	2
SKBR3	SLC22A18AS-SLC22A18	uc001lwv.3	uc001lwy.2	1	2
SKBR3	SLC22A18AS-SLC22A18	uc001lwv.3	uc001lwz.2	1	2
SKBR3	SLC35A4-APBB3	CUFF.15115.10	uc003lgg.1	1	7
SKBR3	SLC35A4-APBB3	CUFF.15115.11	uc003lgg.1	1	7
SKBR3	SLC35A4-APBB3	CUFF.15115.9	uc003lgg.1	1	7
SKBR3	SLC37A2-TNN	uc001qbn.2	CUFF.1504.1	1	17
SKBR3	SLC37A2-TNN	uc010sau.1	CUFF.1504.1	1	17
SKBR3	SLC39A1-CRTC2	uc001fdh.2	CUFF.1249.1	2	3
SKBR3	SPINT2-C19ORF33	uc002ohr.1	uc002ohu.1	3	1
SKBR3	STAU1-ARPC3	CUFF.12199.8	uc001tqq.2	3	8
SKBR3	STAU1-ARPC3	uc002xua.2	uc001tqq.2	3	8
SKBR3	STAU1-ARPC3	uc002xuc.2	uc001tqq.2	3	8
SKBR3	STAU1-ARPC3	uc002xud.2	uc001tqq.2	3	8
SKBR3	STAU1-ARPC3	uc002xue.2	uc001tqq.2	3	8
SKBR3	STAU1-ARPC3	uc002xug.2	uc001tqq.2	3	8
SKBR3	SUMF1-LRRFIP2	CUFF.12525.2	uc003cgr.2	2	4
SKBR3	SUMF1-LRRFIP2	uc003bpz.1	uc003cgr.2	2	4
SKBR3	SUMF1-LRRFIP2	uc010hby.1	uc003cgr.2	2	4
SKBR3	SUMF1-LRRFIP2	uc011ass.1	uc003cgr.2	2	4
SKBR3	SUMF1-LRRFIP2	CUFF.12525.2	uc003cgs.3	2	4
SKBR3	SUMF1-LRRFIP2	uc003bpz.1	uc003cgs.3	2	4
SKBR3	SUMF1-LRRFIP2	uc010hby.1	uc003cgs.3	2	4
SKBR3	SUMF1-LRRFIP2	uc011ass.1	uc003cgs.3	2	4
SKBR3	SUMF1-LRRFIP2	CUFF.12525.2	uc003cgt.3	2	4
SKBR3	SUMF1-LRRFIP2	uc003bpz.1	uc003cgt.3	2	4
SKBR3	SUMF1-LRRFIP2	uc010hby.1	uc003cgt.3	2	4
SKBR3	SUMF1-LRRFIP2	uc011ass.1	uc003cgt.3	2	4
SKBR3	TAF2-COLEC10	uc003you.2	uc003yoo.2	1	3
SKBR3	TATDN1-GSDMB	uc002htg.2	uc003yrd.2	95	22
SKBR3	TJP3-APBA3	CUFF.8806.1	uc010xhs.1	1	15
SKBR3	TJP3-APBA3	CUFF.8806.1	uc010xht.1	1	15
SKBR3	TJP3-APBA3	CUFF.8806.1	uc010xhu.1	1	15
SKBR3	TJP3-APBA3	CUFF.8806.1	uc010xhv.1	1	15
SKBR3	TJP3-APBA3	CUFF.8806.1	uc010xhw.1	1	15
SKBR3	TLK2-CUFF.17268	uc002izz.3	CUFF.17268.1	1	4
SKBR3	TLK2-CUFF.17268	uc002jaa.3	CUFF.17268.1	1	4
SKBR3	TLK2-CUFF.17268	uc010ddp.2	CUFF.17268.1	1	4
SKBR3	TLK2-CUFF.17268	uc010wpd.1	CUFF.17268.1	1	4
SKBR3	TNN-CUFF.12667	CUFF.1505.1	CUFF.12667.1	2	9
SKBR3	TNN-CUFF.15087	CUFF.15087.1	CUFF.1505.1	2	2
SKBR3	TNN-CUFF.3370	CUFF.1507.1	CUFF.3370.1	1	10
SKBR3	TNN-SLC37A2	CUFF.1505.1	uc001qbn.2	1	15
SKBR3	TNN-SLC37A2	CUFF.1505.1	uc010sau.1	1	15
SKBR3	TRAK1-CUFF.12768	CUFF.12768.1	uc003cky.2	1	9
SKBR3	TRAM1-REXO1L1	uc003xyo.1	uc011lfw.1	8	3
SKBR3	TSPAN31-CDK4	uc001spv.2	uc001spt.2	1	2
SKBR3	UNC45B-RPLP2	CUFF.10942.1	uc001lrq.1	2	3
SKBR3	UQCRQ-GDF9	uc003kya.1	uc011cxj.1	2	8
SKBR3	USP14-THOC1	uc002kkj.3	CUFF.8413.1	1	2
SKBR3	VAV3-CUFF.11734	CUFF.11734.1	CUFF.960.1	2	14
SKBR3	VAV3-CUFF.11734	CUFF.962.1	CUFF.11734.1	6	38
SKBR3	VAV3-CUFF.16002	CUFF.960.1	CUFF.16002.1	2	7
SKBR3	VAV3-CUFF.16002	CUFF.962.1	CUFF.16002.1	5	30
SKBR3	ZDHHC3-KRT7	uc001saa.1	uc003cod.2	2	5
SKBR3	ZDHHC3-KRT7	uc001saa.1	uc003cog.2	2	5
SKBR3	ZNF704-WDR67	CUFF.18067.1	CUFF.17935.1	2	1
SKBR3	ZNHIT1-PLOD3	uc003uyd.2	uc003uye.2	1	2
SKBR3	ZSCAN29-CUFF.6047	CUFF.6046.6	CUFF.6047.1	1	3
SKBR3	ZSCAN29-CUFF.6047	uc001zrk.1	CUFF.6047.1	1	3
SKBR3	ZSCAN29-CUFF.6047	uc001zrm.2	CUFF.6047.1	1	3
SKBR3	ZSCAN29-CUFF.6047	uc010bdg.1	CUFF.6047.1	1	3
SKBR3-100	ACIN1-C14ORF119	CUFF.5344.1	CUFF.5343.7	1	10
SKBR3-100	ACIN1-C14ORF119	uc001wiu.2	CUFF.5343.7	1	14
SKBR3-100	ARPC3-STAU1	CUFF.4667.2	uc002xub.2	3	2
SKBR3-100	ARPC3-STAU1	CUFF.4667.2	uc002xuf.2	3	2
SKBR3-100	ARPC3-STAU1	CUFF.4667.3	uc002xub.2	3	2
SKBR3-100	ARPC3-STAU1	CUFF.4667.3	uc002xuf.2	3	2
SKBR3-100	ARPC3-STAU1	uc001tqq.2	uc002xub.2	3	2
SKBR3-100	ARPC3-STAU1	uc001tqq.2	uc002xuf.2	3	2
SKBR3-100	ARPC3-STAU1	CUFF.4667.2	uc002xua.2	4	2
SKBR3-100	ARPC3-STAU1	CUFF.4667.3	uc002xua.2	4	2
SKBR3-100	ARPC3-STAU1	uc001tqq.2	uc002xua.2	4	2
SKBR3-100	ARPC3-STAU1	CUFF.4667.2	uc002xuc.2	4	2
SKBR3-100	ARPC3-STAU1	CUFF.4667.3	uc002xuc.2	4	2
SKBR3-100	ARPC3-STAU1	uc001tqq.2	uc002xuc.2	4	2
SKBR3-100	ARPC3-STAU1	CUFF.4667.2	uc002xud.2	4	2
SKBR3-100	ARPC3-STAU1	CUFF.4667.3	uc002xud.2	4	2
SKBR3-100	ARPC3-STAU1	uc001tqq.2	uc002xud.2	4	2
SKBR3-100	ARPC3-STAU1	CUFF.4667.2	uc002xue.2	4	2
SKBR3-100	ARPC3-STAU1	CUFF.4667.3	uc002xue.2	4	2
SKBR3-100	ARPC3-STAU1	uc001tqq.2	uc002xue.2	4	2
SKBR3-100	ARPC3-STAU1	CUFF.4667.2	uc002xug.2	4	2
SKBR3-100	ARPC3-STAU1	CUFF.4667.3	uc002xug.2	4	2
SKBR3-100	ARPC3-STAU1	uc001tqq.2	uc002xug.2	4	2
SKBR3-100	COLEC10-TAF2	CUFF.18182.1	CUFF.18200.2	2	2
SKBR3-100	COLEC10-TAF2	CUFF.18182.1	uc003you.2	2	2
SKBR3-100	COLEC10-TAF2	uc003yoo.2	CUFF.18200.2	2	2
SKBR3-100	COLEC10-TAF2	uc003yoo.2	uc003you.2	2	2
SKBR3-100	CPNE1-PREX1	CUFF.12185.1	uc002xtw.1	1	3
SKBR3-100	CRTC2-SLC39A1	uc010ped.1	uc001fdh.2	4	1
SKBR3-100	CTNNA3-TXNL4A	CUFF.8774.1	CUFF.2327.1	1	7
SKBR3-100	CUFF.14347-NT5C3	uc003tdi.2	CUFF.14347.1	2	2
SKBR3-100	CUFF.3424-TNN	CUFF.1518.1	CUFF.3424.1	4	1
SKBR3-100	CUFF.7657-PID1	CUFF.7657.1	CUFF.11898.1	4	9
SKBR3-100	DENND4C-CUFF.18808	CUFF.18822.1	CUFF.18808.1	1	2
SKBR3-100	DENND4C-CUFF.18808	CUFF.18822.2	CUFF.18808.1	1	2
SKBR3-100	DENND4C-CUFF.18808	CUFF.18822.3	CUFF.18808.1	1	2
SKBR3-100	DHFR-CUFF.14166	CUFF.15405.1	CUFF.14166.1	5	28
SKBR3-100	DHRS2-GAPDH	uc001qop.1	uc001wkt.3	2	1
SKBR3-100	ECH1-NUDT19	CUFF.9418.1	CUFF.9814.1	1	4
SKBR3-100	EIF3H-CYTH1	uc002jvw.2	uc003yob.2	3	4
SKBR3-100	FASN-PBX1	uc002kdu.2	CUFF.2436.1	2	1
SKBR3-100	GSDMB-TATDN1	uc002hth.2	uc003yrd.2	7	8
SKBR3-100	HNRNPH3-HNRNPH1	uc001jny.3	uc003mke.3	1	4
SKBR3-100	HNRNPH3-HNRNPH1	uc001jny.3	uc003mkf.3	1	4
SKBR3-100	HNRNPH3-HNRNPH1	uc001jny.3	uc003mkh.3	1	4
SKBR3-100	MTBP-SAMD12	CUFF.18264.1	CUFF.18239.1	2	1
SKBR3-100	P4HA1-RPL17	uc002ldm.1	CUFF.2385.6	1	2
SKBR3-100	P4HA1-RPL17	uc002ldo.2	CUFF.2385.6	1	2
SKBR3-100	P4HA1-RPL17	uc002ldp.2	CUFF.2385.6	1	2
SKBR3-100	P4HA1-RPL17	uc002ldq.2	CUFF.2385.6	1	2
SKBR3-100	P4HA1-RPL17	uc002ldm.1	uc001jtg.2	1	2
SKBR3-100	P4HA1-RPL17	uc002ldo.2	uc001jtg.2	1	2
SKBR3-100	P4HA1-RPL17	uc002ldp.2	uc001jtg.2	1	2
SKBR3-100	P4HA1-RPL17	uc002ldq.2	uc001jtg.2	1	2
SKBR3-100	P4HA1-RPL17	uc002ldm.1	uc001jth.2	1	2
SKBR3-100	P4HA1-RPL17	uc002ldo.2	uc001jth.2	1	2
SKBR3-100	P4HA1-RPL17	uc002ldp.2	uc001jth.2	1	2
SKBR3-100	P4HA1-RPL17	uc002ldq.2	uc001jth.2	1	2
SKBR3-100	P4HA1-RPL17	uc002ldm.1	uc010qka.1	1	2
SKBR3-100	P4HA1-RPL17	uc002ldo.2	uc010qka.1	1	2
SKBR3-100	P4HA1-RPL17	uc002ldp.2	uc010qka.1	1	2
SKBR3-100	P4HA1-RPL17	uc002ldq.2	uc010qka.1	1	2
SKBR3-100	P4HA1-RPL17	uc002ldm.1	uc010qkb.1	1	2
SKBR3-100	P4HA1-RPL17	uc002ldo.2	uc010qkb.1	1	2
SKBR3-100	P4HA1-RPL17	uc002ldp.2	uc010qkb.1	1	2
SKBR3-100	P4HA1-RPL17	uc002ldq.2	uc010qkb.1	1	2
SKBR3-100	PCDH1-ANKHD1	uc003lfo.2	CUFF.15279.1	1	3
SKBR3-100	PCDH1-ANKHD1	uc003lfp.2	CUFF.15279.1	1	3
SKBR3-100	PCDH1-ANKHD1	uc003lfr.2	CUFF.15279.1	1	3
SKBR3-100	PCDH1-ANKHD1-EIF4EBP3	CUFF.15413.2	CUFF.15279.1	3	3
SKBR3-100	PID1-CUFF.13587	CUFF.13587.1	CUFF.11898.1	68	66
SKBR3-100	PID1-CUFF.16131	CUFF.11898.1	CUFF.16131.1	5	14
SKBR3-100	PKP4-HFM1	CUFF.19092.1	CUFF.11106.1	2	5
SKBR3-100	RARA-PKIA	uc002huk.1	CUFF.18017.3	2	2
SKBR3-100	REXO1L1-TRAM1	uc011lfw.1	CUFF.18039.3	4	2
SKBR3-100	RPL19-UNC45B	CUFF.20912.1	uc002hrq.1	2	1
SKBR3-100	RPL19-UNC45B	CUFF.20912.1	uc002hrr.1	2	1
SKBR3-100	SLCO5A1-CRKRS	CUFF.20946.1	uc002hrw.3	1	3
SKBR3-100	SLCO5A1-CRKRS	CUFF.20946.1	uc010cvv.2	1	3
SKBR3-100	SPG11-EIF3J	uc001ztv.2	uc001ztx.2	2	1
SKBR3-100	SUMF1-LRRFIP2	CUFF.13191.1	uc003bpz.1	1	5
SKBR3-100	SUMF1-LRRFIP2	uc003cgp.2	uc003bpz.1	1	4
SKBR3-100	SUMF1-LRRFIP2	uc003cgr.2	uc003bpz.1	1	5
SKBR3-100	SUMF1-LRRFIP2	uc003cgs.3	uc003bpz.1	1	5
SKBR3-100	SUMF1-LRRFIP2	uc003cgt.3	uc003bpz.1	1	5
SKBR3-100	SUMF1-LRRFIP2	uc011ayf.1	uc003bpz.1	1	4
SKBR3-100	SUMF1-LRRFIP2	CUFF.13191.1	uc011ass.1	1	5
SKBR3-100	SUMF1-LRRFIP2	uc003cgp.2	uc011ass.1	1	4
SKBR3-100	SUMF1-LRRFIP2	uc003cgr.2	uc011ass.1	1	5
SKBR3-100	SUMF1-LRRFIP2	uc003cgs.3	uc011ass.1	1	5
SKBR3-100	SUMF1-LRRFIP2	uc003cgt.3	uc011ass.1	1	5
SKBR3-100	SUMF1-LRRFIP2	uc011ayf.1	uc011ass.1	1	4
SKBR3-100	SYCP1-CCDC6	CUFF.2295.2	CUFF.1055.1	1	3
SKBR3-100	SYCP1-CCDC6	uc001jks.3	CUFF.1055.1	1	3
SKBR3-100	TATDN1-GSDMB	uc002htg.2	uc003yrd.2	49	6
SKBR3-100	TBC1D8B-C1ORF161	uc004emm.2	uc001egc.1	1	3
SKBR3-100	TNN-ECH1	CUFF.9813.1	CUFF.1518.1	1	9
SKBR3-100	UNC45B-ERBB2	CUFF.20912.1	uc002hsm.2	2	2
SKBR3-100	UNC45B-ERBB2	CUFF.20912.1	uc002hso.2	2	2
SKBR3-100	UNC45B-ERBB2	CUFF.20912.1	uc002hsp.2	2	2
SKBR3-100	UNC45B-ERBB2	CUFF.20912.1	uc010cwa.2	2	2
SKBR3-100	UNC45B-ERBB2	CUFF.20912.1	uc010wek.1	2	1
SKBR3-100	UNC45B-HUWE1	CUFF.19764.3	CUFF.20912.1	1	2
SKBR3-100	UNC45B-HUWE1	CUFF.19764.4	CUFF.20912.1	1	2
SKBR3-100	UNC45B-HUWE1	uc004dsn.2	CUFF.20912.1	1	2
SKBR3-100	UNC45B-HUWE1	uc004dsp.2	CUFF.20912.1	1	2
SKBR3-100	ZNF562-APOL4	CUFF.9126.5	uc003aow.2	1	4
SKBR3-100	ZNF562-APOL4	CUFF.9126.5	uc003aox.2	1	4
SKBR3-100	ZNF562-APOL4	uc002mlx.2	uc003aow.2	1	4
SKBR3-100	ZNF562-APOL4	uc002mlx.2	uc003aox.2	1	4
SKBR3-100	ZNF562-APOL4	uc002mly.2	uc003aow.2	1	4
SKBR3-100	ZNF562-APOL4	uc002mly.2	uc003aox.2	1	4
SKBR3-100	ZNF562-APOL4	uc010xks.1	uc003aow.2	1	4
SKBR3-100	ZNF562-APOL4	uc010xks.1	uc003aox.2	1	4
SKBR3-100	ZNF562-APOL4	uc010xku.1	uc003aow.2	1	4
SKBR3-100	ZNF562-APOL4	uc010xku.1	uc003aox.2	1	4
MCF7	ACIN1-C14ORF119	uc001wiu.2	CUFF.5381.2	2	3
MCF7	AK7-PAPOLA	CUFF.5794.6	CUFF.5754.2	5	4
MCF7	ARHGAP27-SH3D20	uc010wjl.1	uc010dal.2	2	3
MCF7	ATP2B1-CUFF.4483	CUFF.4481.5	CUFF.4483.1	2	5
MCF7	ATXN7-CUFF.887	CUFF.13474.1	CUFF.887.1	1	10
MCF7	ATXN7-CUFF.887	CUFF.13474.2	CUFF.887.1	1	10
MCF7	ATXN7-CUFF.887	uc003dlv.2	CUFF.887.1	1	10
MCF7	ATXN7-CUFF.887	uc003dlw.3	CUFF.887.1	1	10
MCF7	ATXN7-CUFF.887	uc010hnv.2	CUFF.887.1	1	10
MCF7	ATXN7L3-FAM171A2	uc002ifz.2	CUFF.8029.1	2	1
MCF7	BCAS3-BCAS4	uc002xvp.1	uc002iyv.3	14	40
MCF7	BCAS3-BCAS4	uc002xvp.1	uc002iyy.3	14	40
MCF7	BCAS3-BCAS4	uc002xvp.1	uc002iyz.3	13	40
MCF7	BCAS3-BCAS4	uc002xvp.1	uc002iza.3	13	40
MCF7	BCAS3-BCAS4	uc002xvq.2	uc002iyu.3	14	40
MCF7	BCAS3-BCAS4	uc002xvq.2	uc002iyv.3	14	40
MCF7	BCAS3-BCAS4	uc002xvq.2	uc002iyy.3	14	40
MCF7	BCAS3-BCAS4	uc002xvq.2	uc002iyz.3	13	40
MCF7	BCAS3-BCAS4	uc002xvq.2	uc002iza.3	13	40
MCF7	BCAS3-BCAS4	uc002xvr.2	uc002iyu.3	14	40
MCF7	BCAS3-BCAS4	uc002xvr.2	uc002iyv.3	14	40
MCF7	BCAS3-BCAS4	uc002xvr.2	uc002iyy.3	14	40
MCF7	BCAS3-BCAS4	uc002xvr.2	uc002iyz.3	13	40
MCF7	BCAS3-BCAS4	uc002xvr.2	uc002iza.3	13	40
MCF7	BCAS3-BCAS4	uc002xvs.2	uc002iyu.3	14	40
MCF7	BCAS3-BCAS4	uc002xvs.2	uc002iyv.3	14	40
MCF7	BCAS3-BCAS4	uc002xvs.2	uc002iyy.3	14	40
MCF7	BCAS3-BCAS4	uc002xvs.2	uc002iyz.3	13	40
MCF7	BCAS3-BCAS4	uc002xvs.2	uc002iza.3	13	40
MCF7	BCAS4-BCAS3	uc002xvp.1	uc002iyu.3	44	40
MCF7	C1ORF144-FBXO42	uc001ayi.3	CUFF.189.1	1	4
MCF7	C1ORF144-FBXO42	uc001ayk.3	CUFF.189.1	1	4
MCF7	C1ORF144-FBXO42	uc001aym.3	CUFF.189.1	1	4
MCF7	C1ORF144-FBXO42	uc010ocb.1	CUFF.189.1	1	4
MCF7	C9ORF163-SEC16A	uc004chw.2	CUFF.19257.1	2	1
MCF7	C9ORF163-SEC16A	uc010nbn.2	CUFF.19257.1	2	1
MCF7	C9ORF163-SEC16A	uc004chx.2	CUFF.19257.1	3	1
MCF7	C9ORF163-SEC16A	uc004chx.2	uc004chy.2	3	1
MCF7	C9ORF163-SEC16A	uc004chw.2	uc004chy.2	2	1
MCF7	C9ORF163-SEC16A	uc010nbn.2	uc004chy.2	2	1
MCF7	C9ORF163-SEC16A	uc010nbo.1	CUFF.19257.1	3	1
MCF7	C9ORF163-SEC16A	uc010nbo.1	uc004chy.2	3	1
MCF7	CCDC45-DDX5	CUFF.8514.6	CUFF.8530.1	1	3
MCF7	CCDC45-DDX5	uc002jek.2	CUFF.8530.1	1	3
MCF7	CCDC45-DDX5	uc010wqa.1	CUFF.8530.1	1	3
MCF7	CLN6-CALML4	uc002arb.2	uc002arf.2	1	3
MCF7	CLN6-CALML4	uc002arc.2	uc002arf.2	1	2
MCF7	CUFF.14259-DHFR	CUFF.15391.1	CUFF.14259.1	13	24
MCF7	CUFF.20916-DLG2	CUFF.20925.1	CUFF.20916.1	4	1
MCF7	CUFF.5730-RPL15	uc003ccp.2	CUFF.5730.1	2	7
MCF7	DKK2-CUFF.4135	CUFF.4135.1	CUFF.14404.1	6	9
MCF7	EEF2-PRPF8	uc002lze.2	CUFF.7460.1	2	1
MCF7	EEF2-PRPF8	uc002lze.2	uc002fte.2	2	1
MCF7	EYA4-CUFF.10993	CUFF.17051.1	CUFF.10993.1	7	16
MCF7	FAM119A-BBS5	uc002vcf.2	CUFF.11064.4	2	1
MCF7	FAM128B-SMPD4	uc002tqu.2	uc002tqq.1	5	8
MCF7	FCHO1-MYO9B	CUFF.9352.3	CUFF.9321.5	1	3
MCF7	GBP4-MACROD2	uc002wpd.2	uc001dnb.2	1	2
MCF7	GOSR1-FAM119A	uc002vcf.2	uc002hfd.2	2	1
MCF7	GOSR1-FAM119A	uc002vcg.3	uc002hfd.2	2	1
MCF7	GOSR1-FAM119A	uc010fuk.1	uc002hfd.2	2	1
MCF7	GOSR1-FAM119A	uc002vcf.2	uc002hfe.2	2	1
MCF7	GOSR1-FAM119A	uc002vcg.3	uc002hfe.2	2	1
MCF7	GOSR1-FAM119A	uc010fuk.1	uc002hfe.2	2	1
MCF7	GOSR1-FAM119A	uc002vcf.2	uc002hff.2	2	1
MCF7	GOSR1-FAM119A	uc002vcg.3	uc002hff.2	2	1
MCF7	GOSR1-FAM119A	uc010fuk.1	uc002hff.2	2	1
MCF7	HMGB1-ABHD2	uc001usw.2	CUFF.6480.1	1	7
MCF7	HMGB1-ABHD2	uc001usx.2	CUFF.6480.1	1	7
MCF7	HMGB1-ABHD2	uc001usz.2	CUFF.6480.1	1	7
MCF7	HMGB1-NCL	uc002vru.2	uc001usw.2	2	1
MCF7	HMGB1-NCL	uc002vru.2	uc001usx.2	2	1
MCF7	HMGB1-NCL	uc002vru.2	uc001usz.2	2	1
MCF7	HSP90AB1-PTMA	CUFF.16352.5	uc002vsc.3	2	1
MCF7	HSP90AB1-PTMA	uc003oxa.1	uc002vsc.3	2	1
MCF7	HSP90AB1-PTMA	uc003oxb.1	uc002vsc.3	2	1
MCF7	HSP90AB1-PTMA	uc003oxc.1	uc002vsc.3	2	1
MCF7	HSP90AB1-PTMA	uc011dvr.1	uc002vsc.3	2	1
MCF7	ISYNA1-CUFF.8618	CUFF.8618.1	CUFF.9382.1	1	2
MCF7	ISYNA1-SSBP4	uc002niy.2	CUFF.9382.1	1	3
MCF7	ISYNA1-SSBP4	uc002niz.2	CUFF.9382.1	1	3
MCF7	KIAA1328-USP33	uc001dht.2	uc002lad.2	1	9
MCF7	KIAA1328-USP33	uc001dhw.2	uc002lad.2	1	9
MCF7	KLF15-CUFF.15332	uc011bkk.1	CUFF.15332.1	2	4
MCF7	KRT18-GNAS	uc001sbg.2	uc002xzt.2	2	1
MCF7	KRT18-GNAS	uc001sbg.2	uc002xzw.2	2	1
MCF7	KRT18-GNAS	uc001sbg.2	uc002xzx.2	2	1
MCF7	KRT18-GNAS	uc001sbg.2	uc002xzy.2	2	1
MCF7	KRT18-GNAS	uc001sbg.2	uc002yaa.2	2	1
MCF7	KRT18-GNAS	uc001sbg.2	uc002yad.2	2	1
MCF7	KRT18-GNAS	uc001sbg.2	uc002yae.2	2	1
MCF7	KRT18-GNAS	uc001sbg.2	uc010gjq.2	2	1
MCF7	KRT18-GNAS	uc001sbg.2	uc010gjr.2	2	1
MCF7	KRT18-GNAS	uc001sbg.2	uc010zzt.1	2	1
MCF7	KRT8-ACTB	uc003sos.3	uc001sbd.2	2	1
MCF7	KRT8-ACTB	uc003sot.3	uc001sbd.2	2	1
MCF7	KRT8-ACTB	uc003sos.3	uc009zmk.1	2	1
MCF7	KRT8-ACTB	uc003sot.3	uc009zmk.1	2	1
MCF7	KRT8-ACTB	uc003sos.3	uc009zml.1	2	1
MCF7	KRT8-ACTB	uc003sot.3	uc009zml.1	2	1
MCF7	KRT8-ACTB	uc003sos.3	uc009zmm.1	2	1
MCF7	KRT8-ACTB	uc003sot.3	uc009zmm.1	2	1
MCF7	KRT8-ACTG1	uc002kak.1	uc001sbd.2	2	1
MCF7	KRT8-ACTG1	uc002kal.1	uc001sbd.2	2	1
MCF7	KRT8-ACTG1	uc003sor.3	uc001sbd.2	2	1
MCF7	KRT8-ACTG1	uc010wun.1	uc001sbd.2	2	1
MCF7	KRT8-ACTG1	uc002kak.1	uc009zmk.1	2	1
MCF7	KRT8-ACTG1	uc002kal.1	uc009zmk.1	2	1
MCF7	KRT8-ACTG1	uc003sor.3	uc009zmk.1	2	1
MCF7	KRT8-ACTG1	uc010wun.1	uc009zmk.1	2	1
MCF7	KRT8-ACTG1	uc002kak.1	uc009zml.1	2	1
MCF7	KRT8-ACTG1	uc002kal.1	uc009zml.1	2	1
MCF7	KRT8-ACTG1	uc003sor.3	uc009zml.1	2	1
MCF7	KRT8-ACTG1	uc010wun.1	uc009zml.1	2	1
MCF7	KRT8-ACTG1	uc002kak.1	uc009zmm.1	2	1
MCF7	KRT8-ACTG1	uc002kal.1	uc009zmm.1	2	1
MCF7	KRT8-ACTG1	uc003sor.3	uc009zmm.1	2	1
MCF7	KRT8-ACTG1	uc010wun.1	uc009zmm.1	2	1
MCF7	KRT8-BAT2	uc003nvb.3	uc001sbd.2	2	1
MCF7	KRT8-BAT2	uc003nvc.3	uc001sbd.2	2	1
MCF7	KRT8-BAT2	uc003nvb.3	uc009zmk.1	2	1
MCF7	KRT8-BAT2	uc003nvc.3	uc009zmk.1	2	1
MCF7	KRT8-BAT2	uc003nvb.3	uc009zml.1	2	1
MCF7	KRT8-BAT2	uc003nvc.3	uc009zml.1	2	1
MCF7	KRT8-BAT2	uc003nvb.3	uc009zmm.1	2	1
MCF7	KRT8-BAT2	uc003nvc.3	uc009zmm.1	2	1
MCF7	KRT8-EIF4G1	uc001sbd.2	uc003fnp.2	1	2
MCF7	KRT8-EIF4G1	uc001sbd.2	uc003fnq.2	1	2
MCF7	KRT8-EIF4G1	uc001sbd.2	uc003fnr.2	1	2
MCF7	KRT8-EIF4G1	uc001sbd.2	uc003fns.2	1	2
MCF7	KRT8-EIF4G1	uc001sbd.2	uc003fnt.2	1	2
MCF7	KRT8-EIF4G1	uc001sbd.2	uc003fnu.3	1	2
MCF7	KRT8-EIF4G1	uc001sbd.2	uc003fnv.3	1	2
MCF7	KRT8-EIF4G1	uc001sbd.2	uc003fnw.2	1	2
MCF7	KRT8-EIF4G1	uc001sbd.2	uc003fnx.2	1	2
MCF7	KRT8-EIF4G1	uc001sbd.2	uc003fny.3	1	2
MCF7	KRT8-EIF4G1	uc001sbd.2	uc010hxx.2	1	2
MCF7	KRT8-EIF4G1	uc001sbd.2	uc010hxy.2	1	2
MCF7	KRT8-EIF4G1	uc009zmk.1	uc003fnp.2	1	2
MCF7	KRT8-EIF4G1	uc009zmk.1	uc003fnq.2	1	2
MCF7	KRT8-EIF4G1	uc009zmk.1	uc003fnr.2	1	2
MCF7	KRT8-EIF4G1	uc009zmk.1	uc003fns.2	1	2
MCF7	KRT8-EIF4G1	uc009zmk.1	uc003fnt.2	1	2
MCF7	KRT8-EIF4G1	uc009zmk.1	uc003fnu.3	1	2
MCF7	KRT8-EIF4G1	uc009zmk.1	uc003fnv.3	1	2
MCF7	KRT8-EIF4G1	uc009zmk.1	uc003fnw.2	1	2
MCF7	KRT8-EIF4G1	uc009zmk.1	uc003fnx.2	1	2
MCF7	KRT8-EIF4G1	uc009zmk.1	uc003fny.3	1	2
MCF7	KRT8-EIF4G1	uc009zmk.1	uc010hxx.2	1	2
MCF7	KRT8-EIF4G1	uc009zmk.1	uc010hxy.2	1	2
MCF7	KRT8-EIF4G1	uc009zml.1	uc003fnp.2	1	2
MCF7	KRT8-EIF4G1	uc009zml.1	uc003fnq.2	1	2
MCF7	KRT8-EIF4G1	uc009zml.1	uc003fnr.2	1	2
MCF7	KRT8-EIF4G1	uc009zml.1	uc003fns.2	1	2
MCF7	KRT8-EIF4G1	uc009zml.1	uc003fnt.2	1	2
MCF7	KRT8-EIF4G1	uc009zml.1	uc003fnu.3	1	2
MCF7	KRT8-EIF4G1	uc009zml.1	uc003fnv.3	1	2
MCF7	KRT8-EIF4G1	uc009zml.1	uc003fnw.2	1	2
MCF7	KRT8-EIF4G1	uc009zml.1	uc003fnx.2	1	2
MCF7	KRT8-EIF4G1	uc009zml.1	uc003fny.3	1	2
MCF7	KRT8-EIF4G1	uc009zml.1	uc010hxx.2	1	2
MCF7	KRT8-EIF4G1	uc009zml.1	uc010hxy.2	1	2
MCF7	KRT8-EIF4G1	uc009zmm.1	uc003fnp.2	1	2
MCF7	KRT8-EIF4G1	uc009zmm.1	uc003fnq.2	1	2
MCF7	KRT8-EIF4G1	uc009zmm.1	uc003fnr.2	1	2
MCF7	KRT8-EIF4G1	uc009zmm.1	uc003fns.2	1	2
MCF7	KRT8-EIF4G1	uc009zmm.1	uc003fnt.2	1	2
MCF7	KRT8-EIF4G1	uc009zmm.1	uc003fnu.3	1	2
MCF7	KRT8-EIF4G1	uc009zmm.1	uc003fnv.3	1	2
MCF7	KRT8-EIF4G1	uc009zmm.1	uc003fnw.2	1	2
MCF7	KRT8-EIF4G1	uc009zmm.1	uc003fnx.2	1	2
MCF7	KRT8-EIF4G1	uc009zmm.1	uc003fny.3	1	2
MCF7	KRT8-EIF4G1	uc009zmm.1	uc010hxx.2	1	2
MCF7	KRT8-EIF4G1	uc009zmm.1	uc010hxy.2	1	2
MCF7	KRT8-FTH1	CUFF.3335.3	uc001sbd.2	2	1
MCF7	KRT8-FTH1	CUFF.3335.3	uc009zmk.1	2	1
MCF7	KRT8-FTH1	CUFF.3335.3	uc009zml.1	2	1
MCF7	KRT8-FTH1	CUFF.3335.3	uc009zmm.1	2	1
MCF7	KRT8-FTH1	CUFF.3335.4	uc001sbd.2	2	1
MCF7	KRT8-FTH1	CUFF.3335.4	uc009zmk.1	2	1
MCF7	KRT8-FTH1	CUFF.3335.4	uc009zml.1	2	1
MCF7	KRT8-FTH1	CUFF.3335.4	uc009zmm.1	2	1
MCF7	KRT8-FTH1	uc001nsu.2	uc001sbd.2	2	1
MCF7	KRT8-FTH1	uc001nsu.2	uc009zmk.1	2	1
MCF7	KRT8-FTH1	uc001nsu.2	uc009zml.1	2	1
MCF7	KRT8-FTH1	uc001nsu.2	uc009zmm.1	2	1
MCF7	KRT8-PLEC1	uc003zab.1	uc001sbd.2	2	1
MCF7	LRRIQ1-CUFF.5338	CUFF.5338.1	CUFF.4448.1	1	4
MCF7	LRRIQ1-HFM1	CUFF.4448.1	CUFF.19126.1	24	23
MCF7	MSI1-GCN1L1	uc001tye.1	uc001txo.2	1	3
MCF7	NCL-SRRM2	uc002vru.2	uc002crk.2	2	1
MCF7	NME7-KIF20B	uc001gfv.1	CUFF.2451.4	1	4
MCF7	PHKB-CUFF.14385	CUFF.14385.1	CUFF.7184.1	1	8
MCF7	PHKB-CUFF.9767	CUFF.9767.1	CUFF.7184.1	6	24
MCF7	PID1-CUFF.16195	CUFF.12541.1	CUFF.16195.1	4	26
MCF7	PKP4-HFM1	CUFF.19126.1	CUFF.11470.1	2	3
MCF7	PLAUR-NCOR2	CUFF.5134.1	uc002oxd.1	2	1
MCF7	PLEKHA1-CUFF.18450	CUFF.18450.1	uc001lge.1	3	1
MCF7	PLEKHA1-CUFF.18450	CUFF.18450.1	uc001lgg.1	3	1
MCF7	PSMC5-FTSJ3	uc002jca.2	uc002jcb.2	1	19
MCF7	PSMC5-FTSJ3	uc002jca.2	uc010ddy.2	1	4
MCF7	PTMA-NCL	uc002vsb.3	uc002vru.2	2	1
MCF7	RPS6KB1-TMEM49	uc002ixy.2	CUFF.8266.6	2	1
MCF7	SCD5-KIAA1328	uc003hnb.3	uc002lad.2	1	4
MCF7	SGK269-KIAA1328	uc002lad.2	uc002bcn.2	5	16
MCF7	SGK269-KIF20B	CUFF.2451.4	uc002bcn.2	7	14
MCF7	SH3D20-ARHGAP27	CUFF.8054.3	uc010dal.2	1	3
MCF7	SH3D20-ARHGAP27	uc002iix.2	uc010dal.2	1	3
MCF7	SH3D20-ARHGAP27	uc010dal.2	uc010dak.2	1	2
MCF7	SLCO5A1-C10ORF53	CUFF.2222.1	CUFF.20927.1	1	4
MCF7	SMARCA4-CARM1	CUFF.9339.1	CUFF.9193.2	1	2
MCF7	SULF2-ARFGEF2	CUFF.11967.5	CUFF.11924.1	13	11
MCF7	TBC1D8B-C1ORF161	uc004emm.2	uc001egc.1	1	5
MCF7	UNC45B-PDE3A	CUFF.4804.1	CUFF.20961.1	1	2
MCF7	UQCRQ-GDF9	uc003kya.1	uc011cxj.1	2	1
MCF7	VAV3-PID1	CUFF.909.1	CUFF.12541.1	8	44
MCF7	ZNF217-SULF2	CUFF.11967.5	CUFF.11981.1	17	6
MCF7	ZNF217-SULF2	CUFF.11981.2	CUFF.11967.5	7	10
MCF7	ZNF793-GRB2	uc002jnx.3	CUFF.9563.1	2	1
MCF7	ZNF793-GRB2	uc002jny.3	CUFF.9563.1	2	1
MCF7	ZNF793-GRB2	uc002jnx.3	uc010efm.2	2	1
MCF7	ZNF793-GRB2	uc002jny.3	uc010efm.2	2	1
MCF7	ZNF793-GRB2	uc002jnx.3	uc010xts.1	2	1
MCF7	ZNF793-GRB2	uc002jny.3	uc010xts.1	2	1
BT474	ACACA-STAC2	CUFF.7353.1	uc002hnk.2	8	27
BT474	AHCTF1-NAAA	CUFF.13312.5	CUFF.1807.4	1	16
BT474	AHCTF1-NAAA	uc003hja.2	CUFF.1807.4	1	16
BT474	AHCTF1-NAAA	uc003hjb.2	CUFF.1807.4	1	16
BT474	AHCTF1-NAAA	uc003hjc.3	CUFF.1807.4	1	16
BT474	AHCTF1-NAAA	uc011cbq.1	CUFF.1807.4	1	16
BT474	AHCTF1-NAAA	CUFF.13312.3	CUFF.1807.5	1	16
BT474	AHCTF1-NAAA	CUFF.13312.5	CUFF.1807.5	1	16
BT474	AHCTF1-NAAA	uc003hja.2	CUFF.1807.5	1	16
BT474	AHCTF1-NAAA	uc003hjb.2	CUFF.1807.5	1	16
BT474	AHCTF1-NAAA	uc003hjc.3	CUFF.1807.5	1	16
BT474	AHCTF1-NAAA	uc011cbq.1	CUFF.1807.5	1	16
BT474	AIFM2-TYSND1	uc001jqr.2	uc001jqp.1	1	2
BT474	ANKRD34A-EIF5A	uc010vtv.1	uc001enq.1	1	3
BT474	BBS5-CUFF.9507	uc002uet.2	CUFF.9507.1	1	2
BT474	BBS5-CUFF.9507	uc002uet.2	CUFF.9507.2	1	2
BT474	BBS5-CUFF.9507	uc010fpw.2	CUFF.9507.1	1	2
BT474	BBS5-CUFF.9507	uc010fpw.2	CUFF.9507.2	1	2
BT474	BBS5-FAM119A	uc002uet.2	uc002vcf.2	1	2
BT474	BBS5-FAM119A	uc002uet.2	uc002vcg.3	1	2
BT474	BBS5-FAM119A	uc002uet.2	uc010fuk.1	1	2
BT474	BBS5-FAM119A	uc010fpw.2	uc002vcf.2	1	2
BT474	BBS5-FAM119A	uc010fpw.2	uc002vcg.3	1	2
BT474	BBS5-FAM119A	uc010fpw.2	uc010fuk.1	1	2
BT474	BRD4-RFX1	CUFF.8694.2	CUFF.8730.1	1	4
BT474	BRD4-RFX1	uc002mxv.2	CUFF.8730.1	1	3
BT474	BRD4-RFX1	uc010dzi.2	CUFF.8730.1	1	3
BT474	BRD4-RFX1	CUFF.8694.2	CUFF.8730.2	1	4
BT474	BRD4-RFX1	uc002mxv.2	CUFF.8730.2	1	3
BT474	BRD4-RFX1	uc010dzi.2	CUFF.8730.2	1	3
BT474	CFL1-ERBB2	uc001oft.2	uc002hso.2	1	2
BT474	CFL1-ERBB2	uc001oft.2	uc002hsp.2	1	2
BT474	CFL1-ERBB2	uc001oft.2	uc010wek.1	1	2
BT474	CHAD-ACSF2	uc002iqu.2	uc010dbr.2	2	5
BT474	CMTM7-GLB1	uc003cfh.1	uc003cey.1	1	3
BT474	CRCP-CUFF.15834	CUFF.15837.2	CUFF.15834.1	4	5
BT474	CUFF.1992-ATP8A2	CUFF.4652.5	CUFF.1992.2	2	4
BT474	CUFF.1992-ATP8A2	uc001uqk.2	CUFF.1992.2	2	4
BT474	CUFF.1992-ATP8A2	uc010aaj.1	CUFF.1992.2	2	4
BT474	CUFF.1992-ATP8A2	uc010tdi.1	CUFF.1992.2	2	4
BT474	DDX5-CCDC45	CUFF.7806.1	CUFF.7803.8	1	3
BT474	DDX5-CCDC45	CUFF.7806.2	CUFF.7803.8	1	3
BT474	DDX5-CCDC45	CUFF.7806.1	uc002jek.2	1	3
BT474	DDX5-CCDC45	CUFF.7806.2	uc002jek.2	1	3
BT474	DDX5-CCDC45	CUFF.7806.1	uc010wqa.1	1	3
BT474	DDX5-CCDC45	CUFF.7806.2	uc010wqa.1	1	3
BT474	DSP-ERBB2	uc002hsm.2	uc003mxp.1	2	1
BT474	EFCAB3-C7ORF68	uc003vne.3	uc002izu.1	1	2
BT474	EFCAB3-C7ORF68	uc003vne.3	uc010wpc.1	1	2
BT474	EIF1AD-BANF1	uc001ogo.2	uc001ogn.1	2	5
BT474	EIF1AD-BANF1	uc001ogp.2	uc001ogn.1	2	5
BT474	ERBB2-FASN	uc002hsm.2	uc002kdu.2	2	1
BT474	ERGIC3-RPL36	uc002mcv.2	uc002xcq.1	2	1
BT474	FADS2-IGFBP5	uc001nsj.2	uc002vgj.3	2	1
BT474	FAM103A1-C15ORF40	uc010uon.1	CUFF.6003.1	1	7
BT474	FAM103A1-C15ORF40	uc010uoo.1	CUFF.6003.1	1	8
BT474	FAM103A1-C15ORF40	uc010uop.1	CUFF.6003.1	1	7
BT474	FAM103A1-C15ORF40	uc010uor.1	CUFF.6003.1	1	8
BT474	FAM129B-FASN	CUFF.17629.2	uc002kdu.2	2	1
BT474	FAM25A-SYNPO2L	uc001jut.3	uc010qmo.1	2	5
BT474	FAM25B-SYNPO2L	uc001jut.3	uc010qfw.1	2	4
BT474	FAM25B-SYNPO2L	uc001jut.3	uc010qge.1	2	4
BT474	FAM25B-SYNPO2L	uc001jut.3	uc010qgj.1	2	4
BT474	FASN-EEF2	uc002kdu.2	uc002lze.2	2	1
BT474	FASN-LASP1	uc002kdu.2	uc002hra.2	3	3
BT474	FITM2-UQCC	uc002xcd.2	CUFF.11103.1	1	2
BT474	GDF9-UQCRQ	uc011cxj.1	CUFF.14174.1	4	1
BT474	HARS-WDR55	uc003lgr.3	CUFF.14270.1	6	14
BT474	HFM1-SEC14L1	CUFF.7943.1	CUFF.822.1	5	47
BT474	HFM1-SLCO5A1	CUFF.16753.1	CUFF.822.1	4	13
BT474	HNRNPA2B1-MUC6	CUFF.15646.2	CUFF.2611.1	2	1
BT474	HNRNPA2B1-MUC6	uc003sxr.3	CUFF.2611.1	2	1
BT474	HNRNPA2B1-MUC6	uc003sxs.3	CUFF.2611.1	2	1
BT474	HNRNPA2B1-MUC6	CUFF.15646.2	uc001lsw.2	2	1
BT474	HNRNPA2B1-MUC6	uc003sxr.3	uc001lsw.2	2	1
BT474	HNRNPA2B1-MUC6	uc003sxs.3	uc001lsw.2	2	1
BT474	IGFBP5-PKM2	uc002vgj.3	uc002aty.1	2	1
BT474	IGFBP5-PKM2	uc002vgj.3	uc010ukk.1	2	1
BT474	IKZF3-VAPB	CUFF.7409.1	CUFF.11245.1	8	17
BT474	IKZF3-VAPB	CUFF.7409.2	CUFF.11245.1	6	16
BT474	KIAA0182-CUFF.6840	CUFF.6840.1	uc002fix.2	4	2
BT474	KIAA1328-SGK269	uc002bcn.2	uc002lad.2	2	3
BT474	KLF15-CUFF.9507	CUFF.9507.1	uc011bkk.1	1	2
BT474	KLF15-ERLIN2	CUFF.16618.6	uc011bkk.1	1	4
BT474	KLF15-ERLIN2	uc003xke.3	uc011bkk.1	1	4
BT474	KLF15-MLLT6	uc011bkk.1	CUFF.7648.1	1	8
BT474	KLF15-MLLT6	uc011bkk.1	CUFF.7648.2	1	9
BT474	KLF15-MLLT6	uc011bkk.1	uc002hqi.3	1	9
BT474	KLF15-RNF44	uc011bkk.1	CUFF.14467.3	1	2
BT474	KRT18-MUC6	uc001sbe.2	CUFF.2608.1	1	2
BT474	KRT18-MUC6	uc001sbe.2	CUFF.2611.2	1	2
BT474	KRT18-MUC6	uc001sbe.2	uc001lsw.2	1	2
BT474	KRT18-MUC6	uc001sbg.2	CUFF.2608.1	1	2
BT474	KRT18-MUC6	uc001sbg.2	CUFF.2611.2	1	2
BT474	KRT18-MUC6	uc001sbg.2	uc001lsw.2	1	2
BT474	LASP1-ERBB2	uc002hsm.2	uc002hra.2	2	1
BT474	LASP1-ERBB2	uc002hso.2	uc002hra.2	2	1
BT474	LASP1-ERBB2	uc002hsp.2	uc002hra.2	2	1
BT474	LASP1-ERBB2	uc010cwa.2	uc002hra.2	2	1
BT474	LASP1-ERBB2	uc010wek.1	uc002hra.2	2	1
BT474	LASP1-PIP4K2B	uc002hqs.2	uc002hra.2	3	1
BT474	LASP1-TP53I11	uc001myi.2	uc002hra.2	2	1
BT474	LASP1-TP53I11	uc001myj.2	uc002hra.2	2	1
BT474	LASP1-TP53I11	uc001myk.2	uc002hra.2	2	1
BT474	LASP1-TP53I11	uc001myl.2	uc002hra.2	2	1
BT474	MED13-BCAS3	CUFF.7754.2	uc002iyu.3	2	1
BT474	MRPS24-URG4	uc003tit.1	uc003tiw.2	1	2
BT474	MRPS24-URG4	uc003tit.1	uc003tiy.2	1	2
BT474	MRPS24-URG4	uc003tit.1	uc003tiz.2	1	2
BT474	MRPS24-URG4	uc003tit.1	uc011kbj.1	1	2
BT474	NAAA-AHCTF1	CUFF.13312.3	CUFF.1807.4	6	16
BT474	NKX1-2-CUFF.13258	CUFF.13258.1	uc010quf.1	2	1
BT474	NKX1-2-CUFF.8915	CUFF.8915.1	uc010quf.1	2	1
BT474	ORC6L-BBS5	uc002eeg.1	uc002uet.2	1	2
BT474	ORC6L-BBS5	uc002eeg.1	uc010fpw.2	1	2
BT474	PCBD2-CUFF.14494	CUFF.14200.1	CUFF.14494.1	1	2
BT474	PCBD2-MUC6	CUFF.14200.1	CUFF.2608.1	3	1
BT474	PCBD2-MUC6	CUFF.14200.1	CUFF.2611.1	3	1
BT474	PCBD2-MUC6	CUFF.14200.1	CUFF.2611.2	3	1
BT474	PCBD2-MUC6	CUFF.14200.1	uc001lsw.2	3	1
BT474	PCBD2-RPL19	CUFF.14200.1	uc002hrq.1	2	2
BT474	PKP4-HFM1	CUFF.822.1	CUFF.10343.1	18	21
BT474	PLEKHJ1-DOT1L	uc002lvb.3	uc002lvf.1	2	1
BT474	PTMA-NCL	uc002vru.2	uc002vsb.3	2	2
BT474	PTMA-NCL	uc002vru.2	uc002vsc.3	2	2
BT474	PTMA-PSMD3	uc002htn.1	uc002vsb.3	2	1
BT474	PTMA-PSMD3	uc002htn.1	uc002vsc.3	2	1
BT474	RAB22A-MYO9B	uc002xyz.2	uc002nfi.2	3	4
BT474	RAB7A-LASP1	uc002hra.2	uc003eks.1	1	2
BT474	RPL19-ERBB2	uc002hrq.1	uc002hso.2	3	2
BT474	RPL19-ERBB2	uc002hrq.1	uc002hsp.2	3	2
BT474	RPL19-ERBB2	uc002hrq.1	uc010cwa.2	3	2
BT474	RPL19-ERBB2	uc002hrq.1	uc010wek.1	2	2
BT474	RPL19-ERBB2	uc002hrr.1	uc002hsm.2	3	2
BT474	RPL19-ERBB2	uc002hrr.1	uc002hso.2	3	2
BT474	RPL19-ERBB2	uc002hrr.1	uc002hsp.2	3	2
BT474	RPL19-ERBB2	uc002hrr.1	uc010cwa.2	3	2
BT474	RPL19-ERBB2	uc002hrr.1	uc010wek.1	2	2
BT474	SGSH-SLC26A11	uc002jyb.1	CUFF.7964.3	1	3
BT474	SGSH-SLC26A11	uc002jyc.1	CUFF.7964.3	1	3
BT474	SKA2-MYO19	uc002ixd.2	CUFF.7383.4	1	2
BT474	SKA2-MYO19	CUFF.7383.4	uc010dde.1	3	3
BT474	SLCO5A1-ACACA	CUFF.16753.1	uc002hnk.2	1	2
BT474	SLCO5A1-ACACA	CUFF.16753.1	uc002hnl.2	1	2
BT474	SLCO5A1-ACACA	CUFF.16753.1	uc002hnm.2	1	2
BT474	SLCO5A1-ACACA	CUFF.16753.1	uc002hnn.2	1	2
BT474	SLCO5A1-ACACA	CUFF.16753.1	uc002hno.2	1	2
BT474	SMPD4-FAM128B	uc002tqu.2	uc002tqq.1	2	3
BT474	SNF8-RPS6KB1	uc002ioj.2	uc002ixy.2	9	11
BT474	STAC2-ACACA	uc002hrs.2	uc002hnk.2	12	28
BT474	STARD3-DOK5	uc002hsd.2	CUFF.11203.2	1	3
BT474	STX16-RAE1	uc002xzi.2	uc002xyg.2	1	5
BT474	STX16-RAE1	uc002xzi.2	uc002xyh.2	1	5
BT474	STX16-RAE1	uc002xzi.2	uc002xyi.2	1	5
BT474	STX16-RAE1	uc002xzi.2	uc010git.1	1	5
BT474	STX16-RAE1	uc002xzj.2	uc002xyg.2	1	3
BT474	STX16-RAE1	uc002xzj.2	uc002xyh.2	1	3
BT474	STX16-RAE1	uc002xzj.2	uc002xyi.2	1	3
BT474	STX16-RAE1	uc002xzj.2	uc010git.1	1	3
BT474	STX16-RAE1	uc002xzk.2	uc002xyg.2	3	3
BT474	STX16-RAE1	uc002xzk.2	uc002xyh.2	3	3
BT474	STX16-RAE1	uc002xzk.2	uc002xyi.2	3	3
BT474	STX16-RAE1	uc002xzk.2	uc010git.1	3	3
BT474	STX16-RAE1	uc002xzm.2	uc002xyg.2	1	5
BT474	STX16-RAE1	uc002xzm.2	uc002xyh.2	1	5
BT474	STX16-RAE1	uc002xzm.2	uc002xyi.2	1	5
BT474	STX16-RAE1	uc002xzm.2	uc010git.1	1	5
BT474	STXBP4-MED1	uc002hru.2	uc002iuf.1	7	7
BT474	SYNRG-TOB1	CUFF.7652.2	CUFF.7371.4	2	10
BT474	THRA-SKAP1	CUFF.7394.2	CUFF.7599.1	19	28
BT474	THRA-SKAP1	CUFF.7394.2	CUFF.7599.2	18	28
BT474	TMEM198-CHPF	uc002vmc.3	uc002vme.2	1	6
BT474	TMEM198-CHPF	uc002vmd.3	uc002vme.2	1	6
BT474	TOB1-SYNRG	CUFF.7652.2	CUFF.7371.2	16	14
BT474	TOB1-SYNRG	CUFF.7652.2	CUFF.7371.3	1	10
BT474	UCP2-PTMA	uc002vsb.3	uc001oup.1	1	3
BT474	UCP2-PTMA	uc002vsc.3	uc001oup.1	1	3
BT474	UNC45B-CUFF.11568	CUFF.7301.1	CUFF.11568.1	4	7
BT474	USP6-TBC1D3	uc002gav.1	CUFF.7387.1	1	3
BT474	VAMP5-VAMP8	uc002spu.1	uc002spt.3	3	1
BT474	WTAP-SOD2	uc003qsk.2	CUFF.15439.4	1	2
BT474	WTAP-SOD2	uc003qsk.2	CUFF.15439.5	2	2
BT474	WTAP-SOD2	uc003qsk.2	uc003qsg.2	2	2
BT474	WTAP-SOD2	uc003qsk.2	uc003qsh.2	1	2
BT474	WTAP-SOD2	uc003qsk.2	uc003qsj.2	1	2
BT474	WTAP-SOD2	uc003qsl.2	CUFF.15439.4	1	2
BT474	WTAP-SOD2	uc003qsl.2	CUFF.15439.5	2	2
BT474	WTAP-SOD2	uc003qsl.2	uc003qsg.2	2	2
BT474	WTAP-SOD2	uc003qsl.2	uc003qsh.2	1	2
BT474	WTAP-SOD2	uc003qsl.2	uc003qsj.2	1	2
BT474	ZBED1-DHRSX	uc004cqh.1	uc004cqf.3	1	2
BT474	ZBED1-DHRSX	uc004cqh.1	uc004fps.3	1	2
BT474	ZBED1-DHRSX	uc004fpu.1	uc004cqf.3	1	2
BT474	ZBED1-DHRSX	uc004fpu.1	uc004fps.3	1	2
BT474	ZMYND8-CEP250	CUFF.11040.6	uc002xsr.1	8	17
BT474	ZMYND8-CEP250	CUFF.11040.7	uc002xsr.1	3	17
BT474	ZNF778-CUFF.6906	CUFF.6905.1	CUFF.6906.1	2	4
BT474	ZNF778-CUFF.6906	CUFF.6905.2	CUFF.6906.1	2	4
BT474	ZNRF3-SYNRG	uc003aeg.2	CUFF.7371.2	1	2
BT474	ZNRF3-SYNRG	uc003aeg.2	CUFF.7371.3	1	2
BT474	ZNRF3-SYNRG	uc003aeg.2	CUFF.7371.4	1	2
BT474	ZNRF3-SYNRG	uc003aeg.2	uc002hoa.2	1	2
BT474	ZNRF3-SYNRG	uc003aeg.2	uc002hob.2	1	2
BT474	ZNRF3-SYNRG	uc003aeg.2	uc002hoc.2	1	2
BT474	ZNRF3-SYNRG	uc003aeg.2	uc002hod.2	1	2
BT474	ZNRF3-SYNRG	uc003aeg.2	uc002hoe.2	1	2
BT474	ZNRF3-SYNRG	uc003aeg.2	uc010wde.1	1	2
BT474	ZNRF3-SYNRG	uc003aeg.2	uc010wdf.1	1	2
BT474	ZNRF3-SYNRG	uc003aeg.2	uc010wdg.1	1	2
*Gene or transcript names with prefix “CUFF” are novel genes or novel transcripts.
