# Supplementary material for: FusionQ: a novel approach for gene fusion detection and quantification from paired-end RNA-Seq
Source: BMC Bioinformatics. 2013 Jun 15;14:193. doi: 10.1186/1471-2105-14-193 (PMC3691734; doi:10.1186/1471-2105-14-193)
Supplement: Additional file 3: Table S3 — Fusion Reports from deFuse. [file 1471-2105-14-193-S3.xlsx]

## Sheet: Additional_S2
cluster_id	splitr_sequence	splitr_count	splitr_span_pvalue	splitr_pos_pvalue	splitr_min_pvalue	adjacent	altsplice	break_adj_entropy1	break_adj_entropy2	break_adj_entropy_min	break_predict	breakpoint_homology	breakseqs_estislands_percident	cdna_breakseqs_percident	concordant_ratio	deletion	est_breakseqs_percident	eversion	exonboundaries	expression1	expression2	gene1	gene2	gene_align_strand1	gene_align_strand2	gene_chromosome1	gene_chromosome2	gene_end1	gene_end2	gene_location1	gene_location2	gene_name1	gene_name2	gene_start1	gene_start2	gene_strand1	gene_strand2	genome_breakseqs_percident	genomic_break_pos1	genomic_break_pos2	genomic_strand1	genomic_strand2	interchromosomal	interrupted_index1	interrupted_index2	inversion	library_name	max_map_count	max_repeat_proportion
8483	GTGAAGTCATCCTAACTTTTCCCCTACTCTTGCCATAGAGAGGAGGAGAAGAAACTAACCAACATGCAGCACAAGAAGGGGAGCTGTCAGTCGTGTGGCCTGGGAGAACCAGGAGCCGCCGGCCAGGAGACACAAAACTCCGCTCCCACCGTGTCTTCAAGAAGAACCATGTTTTAGGAAGAACGTGCACACATAGGCGCACACATCCAGACTGTTCCCTTCGCATCCTGCAGAAGAGTCCTGGTGGTGGCAGCCTCACCGCGGCACACGTTCTAGCTCATTC|CCCGCCCCGCGGTGGGGCGCGGGAAATGTGGCGTACGGAAGACCCACTCCCCGGCGCCGCTCGTGTGGGGCCCAAGTCCTTCT	2	7.18e-05	0.0537075	0.0273156	N	N	3.67018	2.94021	2.94021	splitr	2	0	0	0	N	0	N	N	103	0	ENSG00000084112	ENSG00000141161	+	+	12	17	109251359	33516364	utr3p	intron	SSH1	UNC45B	109176466	33474836	-	+	0	109181375	33478368	-	+	Y	-	1	N	SKBR3-100	350	1
8358	CTCCTCCATAGTTGTCATAACCACCTCCGTAGCCCCCACCCTGGTTGCCATATCCAGGTCCTCCACCACCATATCCTCCTCTTCCTCCTCCATAACCGGGGCTACCTCCAAAATTGCCACCTCCAGGTCCTCCTCCATACCCATTATAGCCAT|CCCCAAACCCACTCCACCTTACTACCAAACAGAGTGTGAGAATGAAAGAAATGCAACTTTCAAT	8	0.381071	0.441634	0.610504	N	N	3.37759	3.15	3.15	splitr	17	0	0.25	0.0833333	Y	0.25	N	N	1434	0	ENSG00000122566	ENSG00000242927	-	-	7	7	26241149	145694483	coding	downstream	HNRNPA2B1	AC073308.1	26229547	145694421	-	+	0	26235499	145694495	+	-	N	-	-	N	SKBR3-100	666	0
1026	GGGGACGCCCCCTCCCCCGCCCACGCGTCGCCGCCCGC|AGGTGCAGATCTTGGTGGTAGTAGCAAATATTCAAATGAGAACTTTGAAGGCCGAAGTGGAGAAGGGTTCCAGTTGAAGATGGGTCACTCG	6	0.00310231	0.0340674	0.0437974	N	N	2.58029	3.47912	2.58029	splitr	1	0	0	0.125	N	0.157895	N	N	260	0	ENSG00000095951	ENSG00000251948	+	+	6	19	12165232	24184165	intron	intron	HIVEP1	AC092279.1	12008995	24184075	+	-	0.0263158	12012130	24184150	+	+	Y	0.498863	1	N	SKBR3-100	984	1
1261	AGCATATTTGTCAGCGGAGGAAAAGAAACTAACCAGGATTCCCTCAGTAATGGCGAGTGAACAGGGAAGAGCCCAGCGCCG|GGCCCGGGTCTTCCAGGAGTCGGGTTGCTTGGGAATGCAGCCCAAAGCGGGTGGTAAACTCCATTTAAGGCTAAATACCGGCACGAGACCGATA	11	0.0990321	0.0137624	0.0153495	N	N	3.56489	3.4577	3.4577	splitr	0	0	0	0.32	N	0.950617	N	N	0	20	ENSG00000141161	ENSG00000150672	-	-	17	11	33516364	85338966	intron	intron	UNC45B	DLG2	33474836	83166055	+	-	0	33478157	85195011	-	-	Y	1	0.888271	N	SKBR3-100	224	1
8428	GCCGGCGGCCACTTCCGCTTCCGCTGGGGAGGTCCTCCATGCGCAGTCATGAGTCGCTTCAAGTTTATC|GGAAGCTGAAGAGGGAACTACCCTTTTCATTCCGATCAATTAATACGAGAGAAAACCTGTATCTGGTGACAGAAACTCTGGAGACGGTAAAGGAGGAAACCCTGAAAAGCGACCGGCAATATAAATTTTGGAGCCAGATCTCTCAGGGCCATCTCAGCTATAAACACAAGGGCCAAAGGGAAGTGACCAT	45	0.935639	0.611016	0.30495	N	N	3.63656	3.56129	3.56129	splitr	2	0	0	0	N	0.318841	N	Y	113	797	ENSG00000147687	ENSG00000073605	+	-	8	17	125551699	38077313	coding	coding	TATDN1	GSDMB	125500726	38060848	-	-	0	125551266	38066177	-	+	Y	-	-	N	SKBR3-100	285	0
3727	CTTGCTGATTTCCCTTACCTACATTGTTCTAACATGCCAGAGGCTGTTTACCTTGGAGACCTGCTGTGGATATGGTTACAGCCTGGTGTGAGATTTACACCCTCTCCCCC|GGATTTTCAAGGGCCAGCGAGAGCTCACCGGATGCCGCCAGAACCGCGACGCTTTCCAAGGCACGGGCCCCTCTCTCGGGGCGAACCCATTCCAGGGCGCCCTGCCCTTCACAAAGAAAAG	2	0.743349	0.273223	0.396989	N	N	3.4864	3.49847	3.4864	splitr	51	0	0	0.238095	N	0.881818	N	N	0	0	ENSG00000251948	ENSG00000239935	+	+	19	5	24184165	71146942	downstream	intron	AC092279.1	AC116340.1	24184075	71146740	-	+	0.290909	24183757	71146921	+	+	Y	-	1	N	SKBR3-100	65	1
1687	CCTTCTGATCGAGGCCCGCGACCTCAGATCAGACGTGGCGACCCGCTGAATTTAAGCATATTTGTCAGCGGAG|GAGAAGAAAGTAACCAGGAAAAGACTATAGAAAAGTCATGGAAGAAGAAAAAAGACTCT	5	0.0153898	0.125912	0.266882	N	N	3.6732	3.14633	3.14633	splitr	19	0	0	0.2	N	0.135593	N	N	0	0	ENSG00000141161	ENSG00000230501	-	+	17	10	33516364	45672373	intron	intron	UNC45B	RP11-432I13.1	33474836	45652223	+	+	0.288136	33478219	45658382	-	+	Y	1	1	N	SKBR3-100	432	1
7791	TTTTCCACGCCCTTGGGTCTTTCTGACTTGTCCCGGGCGTCGGTCACCAAGGTCACAGGACCCAGGAATTGCGCCCTCCGGCATT|GAAGCTGAAGAGGGAACTACCCTTTTCATTCCGATCAATTAATACGAGAGAAAACCTGTATCTGGTGACAGAAACTCTGGAGACGGTAAAGGAGGAAACCCTGAAAAGCGACCGGCAATATAAATTTTGGAGCCAGATCTCTCAGGGCCATCTCAGCTATAAACACAAGGAAAGTCTTTGGGTTCGGAGGATTCCAGAAACATG	10	0.724594	0.815779	0.312732	N	N	3.63296	3.52937	3.52937	splitr	1	0	2.22e-16	0	N	2.22e-16	N	Y	113	797	ENSG00000147687	ENSG00000073605	+	-	8	17	125551699	38077313	coding	coding	TATDN1	GSDMB	125500726	38060848	-	-	0	125551169	38066177	-	+	Y	-	-	N	SKBR3-100	259	0
2880	TATATAACCCTTCTTTCTCTCTTTCTACATATGTATCATACGCAGTTTTCTCCGGTAAAGGCATTAGTTCTAGTGCATTTCGGATTTTTCTACATTTTTGTAGCTAGATCTCTTTTGTTTCTCTGCCCTCATCTTCCCACTTTTTCTGTCTGCCTCTGAAGAGACTGTATCTTCTTAAATCTTCTTAGAG|GTCTTGGGGCCAAAATGATCTCAACCTATTTTCAAACTTTAAATGGGTT	1	1	0.148906	0.0856583	N	N	3.38652	3.33831	3.33831	splitr	6	0	0	0	N	0	N	N	119	0	ENSG00000151883	ENSG00000112319	+	-	5	6	50142356	133853258	intron	intron	PARP8	EYA4	49961733	133561736	+	+	0	50081365	133593981	+	-	Y	0.747924	1	N	SKBR3-100	64	1
7049	ACCCAGAGGCTAGGCTGCTGGCCTCAAGCCCTGTAGATGGTGCCCGACGCTCCAGCGCCAT|CCATTTTCAGGGCTAGTTGATTCGGCAGGTGAGTTGTTACACACTCCTTAGTGGATTCTGACTTCCATGGCCACCGTCCTGCTGTCTATATCAACCAACACCTTTTCTGGGGTCTGATGAGCG	22	0.277042	0.66475	0.975015	N	N	3.60426	3.58424	3.58424	splitr	13	0	0	0.238095	N	0.377049	N	N	159	0	ENSG00000090316	ENSG00000252666	-	+	4	19	1333935	36066721	intron	intron	MAEA	AD000090.1	1283639	36066627	+	+	0.196721	1323714	36066628	-	+	Y	0.777254	1	N	SKBR3-100	270	1
8686	GTGGGTCAGTCTAGCAGTCCTCGGTAGAAGTTGTGAGTTAAGCTCATTTGGGGTTCCATTTGTAAGACCATCTGTAGCTTGATGGCCTTGATCCTGGAGGAAACAAATTTGAGGAGGAGGTTAAAAATACAGGGACTGA|CTTCAAGAATGAAGCCGCGGACCCTCGCGGTGAGAGTTACAGCTCTTAAG	1	0.637149	0.148906	0.0856583	N	Y	3.08086	3.78784	3.08086	splitr	5	0	0	0.333333	N	0	N	N	94	0	ENSG00000120915	ENSG00000229308	+	+	8	Y	27403081	3968361	intron	intron	EPHX2	AC010084.1	27348296	3904538	+	+	0	27350680	3968304	+	+	Y	-	-	N	SKBR3-100	148	1
220	ATGATCCCTCCGCAGGTTCACCTACCGAAACTTTGTTACGACTTTTACTTCCTCTAGATAGTCAAGTTCGACTGTCTTCTCAGCGTTCCGCCAGGGCAGTGGGCTGACCCAGCGGGCTGATCCGAGGGCCTCACTAAACCATCCAATCAGGAGTAGCGACTGCAGTGTGTACAAAGGGCAGGGACTTCATGCAAGCTTATGACCAGCACTTACTGGGAATTCCTCATT|CATGGGGAATAATTGCAATCCCCAATCCCCATCACGAATAGGGTTCAAGAGTTTACCAGCGCCTGCTGGTGTAGGGGAGGC	7	0.236245	1	0.773675	N	N	3.65591	3.24741	3.24741	splitr	62	0	0	0.0588235	N	0.493827	N	N	0	0	ENSG00000163046	ENSG00000213285	+	-	2	5	133015542	180899431	intron	upstream	ANKRD30BL	AC138031.1	132905164	180898964	-	+	0.320988	133012149	174541797	+	-	Y	1	-	N	SKBR3-100	150	1
3660	GAAACATGGTCCAAAGGGTCTAACACGTGTGCGAGTCAGGGGCTCGCACGAAAGCCACTGTGGCGCAATGAAGGTGAAGGCTGATGCGCTGGCTGGCTGAGGCGGGATCCTGAGGCCTCTCCAGTTTGCCAAGGGAGCACCACCGTCCACTCTCGCCCACTGTGCTGGGCAGGTGGAGAATGAGCGCTTGTGTTAGGCACCAAAAGATGATAAACTATGCCTGGGCAGGGCGAAGCGAGAGGAAACTCTGGTGGGGG|TCCACTCTACTGAGGGAATACCACCAGTCTACCACTGGTCTGTATCTCCTGCCACGCTGGGGAGGTGGAGCATGAGCACAGGTGTTAGGAAATGAAAGATTGTGAACTATGCCTGGGCAAGATGAAGCCAGAGGAA	1	8.87e-08	0.129627	0.0652689	N	N	3.1651	3.46079	3.1651	splitr	2	0	0	0	N	0	N	N	0	0	ENSG00000251948	ENSG00000248801	-	+	19	8	24184165	69243727	upstream	intron	AC092279.1	RP11-664D7.4	24184075	69215703	-	-	0.0147059	24184780	69218734	-	+	Y	-	1	N	SKBR3-100	52	1
7152	CAACAATGGAGGAAGGGCAGGCAACGCATGAGGAATTAACAGTCTTTATTGGGCTCAGACCAGGAGTCCGTGGGTCTTGAGGACCTCTGTGTATTTGTCAATTTTCTTCTCCACGTTCTTCTCGGCCTGT|CCGGAATGCCCCGACGTTACTCGGACTATCCCGATGCATACACCACATG	3	0.0770153	0.972571	0.25781	N	N	3.35356	3.60104	3.35356	splitr	12	0	0	0	N	0.0816327	N	N	1507	0	ENSG00000142541	ENSG00000237973	-	-	19	1	49995565	567996	coding	intron	RPL13A	RP5-857K21.6	49990811	566454	+	+	0	49994997	567755	-	-	Y	-	1	N	SKBR3-100	430	0
3771	CAGCCTTAACCTGAGTGGGGTCCCTTCGCAGGACAAAACCAGGGTGGAGCCGCCGCAGTACATGATTGACCTGTACAACAGGTACACGTCCGATAAGTCGACTACGCCAGCGTCCAACATTGTGCGGAGCTTCAGCATGGAAGGTAGGGTCTCCGCTTGCACCATGCGCGCTGGGGTGGGACTCACAGGTCCACAGCTGCTTTCCCCAGGGTGGAGGCCACTGGCCATAGGAGGCTCTTCAAGCTTCCAT|GTGAAACAGCAGTTGAACACGGGTCAGTCGGTCCTGAGAGATGGGCGAGCGCCGTTCCGAAGGGACAGGCAATGGCCTCCCTTGCCCTCAGCGGATCGAAAGGGAGTCGGGTTCAGATCCCCGAATCCGGAGTGGCGGAG	10	0.000104516	0.0116053	0.0103845	N	N	3.71824	3.48913	3.48913	splitr	5	0	0	0.285714	N	0	N	N	0	0	ENSG00000128802	ENSG00000241530	-	+	10	2	48416853	230045666	intron	intron	GDF2	AC006368.1	48413092	230045488	-	-	2.22e-16	48416241	230045634	-	+	Y	1	1	N	SKBR3-100	140	1
2884	GTTGAAAAGAACTTTGAAGAGAGAGTACAAGAGGGCGTGAAACCGTTAAGAGGTAAATGGGTCAGGTCCGCGCAGTCCGCCCGGAGGATTCA|ACCCGGCGGCGGGTCCGCCTGTTTCCTGACACCGAAGGGGAATGGGGGGGTGGGTGGG	9	0.0648387	0.366593	0.807694	N	N	3.46808	3.35001	3.35001	splitr	12	0	0	0.4	N	0.224138	N	N	20	0	ENSG00000150672	ENSG00000156395	+	-	11	10	85338966	107024993	intron	intron	DLG2	SORCS3	83166055	106400859	-	+	0.189655	85195219	106401723	+	-	Y	0.888271	1	N	SKBR3-100	14	1
2954	CCTTTCCACCTGCAGAGGGAATGCCATCAAGTCTATCAGTGGCTGCTGACTTAGAACTGGTCAAGCATAGACAAGAGTTTATTCTTCACTAAATTTTCCAACTTGCAGTGTTTTGCAAAAAGAGGGAAATATGTAAGTGGAGGAAGATGGGGATAGAATGCAAAATTGTTTCTGTATTACTCAAGGAAGGATATAGTGAGGAGAAATAACAGAAAGGTATCAGGGATAATTCTGGGTCAAGAAAACACAAAAAAATTTTGGGATGCTC|TGAATGTCAAAGTGAAGAAATTCAATGAAGCGCGGGTAAACGGCAGGAGTAACTATG	2	0.010456	0.0596658	0.0336038	N	N	3.12432	3.25828	3.12432	splitr	5	0	0	0	N	0	N	N	0	0	ENSG00000223256	ENSG00000226958	-	-	9	X	141150148	108297792	upstream	intron	U6.928	RN28S1	141150045	108297361	+	-	1.11e-16	12445029	108297401	-	-	Y	-	1	N	SKBR3-100	72	1
7311	ATTTCTACATTACAGCCATATGTAACATCAAGCCATCGATTGTGTACTTTTCCTTTGCTAGTTGTTTGGGCTTTAACATCCTTATTCAGCCTTATCCAGGTTGGTTTTGCTGTTGATCGGTCTCCTAGGCTAAATGAGAATGAAAGCGACTTCAGG|TTTTTGGTTCATAGGTGCCACATCAGATTCTCCTGTCTACATTTGATATATTAAGGGT	9	0.912217	0.400969	0.840003	N	N	3.69359	3.56233	3.56233	splitr	1	0	0.0172414	0	N	0.310345	N	N	1039	0	ENSG00000170027	ENSG00000242808	+	-	7	3	75988348	181508734	utr3p	intron	YWHAG	SOX2OT	75956116	180721562	-	+	0.0172414	75958145	180997921	-	-	Y	-	1	N	SKBR3-100	608	0
492	GTTCGCTCCGGAGCCGCGCCGCCGCCGGCCCAGCATCTCGGGCGCCCGCCGC|TCCAGTGCCATCCATTTTCAGGGCTAGTTGATTCGGCAGGTGAGTTGTTACACACTCCTTAGTGGATTCTGACTTCCATGGCCACCGTCCTGCTGTCTATATCAACCAACACCTTTTCTGGGG	7	0.157409	0.0575329	0.114083	N	N	2.51384	3.51104	2.51384	splitr	2	0	0	0	N	0.153846	N	N	0	0	ENSG00000176769	ENSG00000252666	+	+	10	19	133109984	36066721	utr5p	intron	TCERG1L	AD000090.1	132890654	36066627	-	+	0.0384615	133109931	36066639	-	+	Y	-	1	N	SKBR3-100	2291	1
4948	TCTAGGTCAGCTGGTGGGTTGGAGGTTGGGGGCTGTAATTAGCAGCAGCCTTAGAACTGGGATGCCTTTCAATCCCTCCTGGCCCCTTATCTCTGTGGGGCAGTCACAGGACATCATCTGTTTTATTCAAAGTTG|AAGGCCCGCGGCGGGTGTTGACGCGATGTGATTTCTGCCCAGTGCTCTGAATGTCAAATTGAAGAAATTCAATGAAGCACAGGTAAATGGTGGGAGTAACTATGACTCTCTTAAGGTAGCCA	2	1	0.141601	0.15705	N	N	3.41001	3.33065	3.33065	splitr	1	0	0	0	N	0.0983607	N	N	0	0	ENSG00000108798	ENSG00000137571	-	+	17	8	47300587	70747299	utr3p	intron	ABI3	SLCO5A1	47287589	70584568	+	-	0	47300350	70602616	-	+	Y	-	1	N	SKBR3-100	87	1
8249	GGCGGCCACTTCCGCTTCCGCTGGGGAGGTCCTCCATGCGCAGTCATGAGTCGCTTCAAGTTTATCG|GAAAGTCTTTGGGTTCGGAGGATTCCAGAAACATGAAGGAGAAGTTGGAGGACA	9	0.0012997	0.629515	0.50562	N	N	3.64913	3.36448	3.36448	splitr	16	0	0.0185185	0	N	0.555556	N	Y	113	797	ENSG00000147687	ENSG00000073605	+	-	8	17	125551699	38077313	coding	coding	TATDN1	GSDMB	125500726	38060848	-	-	0.0185185	125551266	38062524	-	+	Y	-	-	N	SKBR3-100	186	0
1019	TTAAAAAAAAAAAAATTAGGCCATTATGAGACAGGTTAGTTTTACCCTACTGATGATCTGTTGTTGCCATGGTAATCCTGCTCAGTACCAACCCGCAGGTTCAGACATTCGGTGTATGTGCTTGGCTAAGGAGCCAATGGGACAAAGCTACCCTCTGTGGGATTTTGACTGAATGCCTCTAAGTCAGAATCCCGCCCAGGC|GGAACGATACGGCAGCCCCGCGGCGCCTCGGTTGGCCTCGGTCGGCCTCGGATGGCCTC	12	0.484582	0.643649	0.905123	N	N	3.67899	3.54037	3.54037	splitr	63	0	0	1	N	0.0847458	N	N	0	0	ENSG00000241279	ENSG00000239776	+	+	4	12	76807697	127650987	intron	intron	AC110615.1	AC079949.1	76807176	127650453	+	-	0.542373	76807361	127650906	+	+	Y	1	1	N	SKBR3-100	22	1
5973	GTGTTGTTGCCCATGTGTTGCTACCATGGTAATCCTGCTCAGTACGAGAGGAACCGCAGGTTCAGACATTTTGTGTATGTGCT|TGGCTGAGGAGCCAATGGGGCGAAGCTACCATCTGTGGGATTATGACTGAACGCCTCTTAAGTCAGAATCCCGCCCAGGCGGAACGATACGGCAGCCCCGCGGCG	11	0.39431	0.796152	0.441724	N	N	3.75848	3.55976	3.55976	splitr	65	0	0	0.5	N	0.831325	Y	N	0	0	ENSG00000243092	ENSG00000239776	-	+	12	12	34372611	127650987	upstream	intron	AC140847.1	AC079949.1	34372314	127650453	-	-	0.0120482	34372613	127650986	-	+	N	-	1	N	SKBR3-100	88	1
4612	GGCGGCCCGCCGGCGGGGACAGGCGGGGGACCGGCTATCCGAGGCCAACCGAGGCTCCGCGGCGATGCC|GAATCTGTGGTTCCTCTCATACTGAGCAGGATTACCAAGGCAACAACTATTGTTCCACCT	1	0.0133191	0.193922	0.140074	N	N	3.50888	3.83593	3.50888	splitr	0	0	0	0.5	N	0.7	N	N	0	0	ENSG00000241781	ENSG00000241948	-	+	9	X	79186950	88735906	intron	intron	AL161626.1	AL133512.1	79186649	88735819	+	+	0	79186654	88735865	-	+	Y	1	1	N	SKBR3-100	160	1
3537	GGGCCTGCCCCAGCCTGTTAGGAAGCCCTGGCCTGGCCTGCCGAGGGCCCCGTCCCCCTCCCAGGAC|GCGACCTCAGATCAGACGTGGCGACCCGCTGAATTTAAGCATATTTGTCAGCGGAGGAAAAGAAACTAACCAGGATTCCCTCAGTAATGGCGAGTGAACAGGGAAGAGCCCAGCGCCGA	10	0.309529	0.223732	0.611257	N	N	3.04997	3.7036	3.04997	splitr	1	0	0	0	N	0.313433	N	N	10	0	ENSG00000171124	ENSG00000141161	+	+	19	17	5851485	33516364	downstream	intron	FUT3	UNC45B	5842900	33474836	-	+	0.0149254	5841992	33478274	+	+	Y	-	1	N	SKBR3-100	100	1
2955	GCTTACCAAAAGTAGCCTACGAAGCACTCGCATTCCACGCCTGGCTCCACGTCAGCCAGCCAGGCTTCTTACCCATTTAAAGTTACAGAATAGACTGAGATCGTTTCGGCCCCAAGACCTCTTCCCGCTGAAATGTGGGTGTAGTTGGAGAGTAGCTGGGACAGACAGGAGGGTCCGTAAGTGGTGGGGGTGAAGAGGTGAGAGAGACTGGTGAGGGTCTCACTGAGG|GAAACTTTGGAGGGAACCAGCTACTAGATGGTTCAATTAGTCTTTCGCCCCTACACCCAGGTTGGATGACCGATTTGCACATCAGGACTGCTACGGACCTCCACCAGAGTTTCCTCTGGCTTTG	4	0.00139298	0.0464918	0.0494823	N	N	3.00563	3.58321	3.00563	splitr	4	0	0	0.2	N	0.0403226	N	N	0	0	ENSG00000252318	ENSG00000243013	+	+	2	1	133038738	145277501	upstream	intron	AC097532.1	AL592307.1	133038647	145277250	-	+	0	133039342	145277464	+	+	Y	-	1	N	SKBR3-100	15	1
5635	CGGTGCCAATGGACTGCAGCCGCTTGGCAATGCTCCCAGTGGACTCATCTGCAGCCAGGATGCCCTTGCCAGGTGCCACGATGCGGTGAGCGATGTCAGACAGCTCCTTCTTCTGCTCC|GGGGACAGTGCTAGGTGGGGAGTTTGACTGGGGCAGTACACCTGTCAAACAGTAATGCA	2	0.289415	0.581499	0.794925	N	N	3.64504	3.10443	3.10443	splitr	19	0	0.186441	0	N	0.20339	N	N	2091	0	ENSG00000149925	ENSG00000242777	-	+	16	6	30081741	144692175	coding	intron	ALDOA	AL590704.1	30064444	144692020	+	-	0.186441	30078605	144692173	-	+	Y	-	1	N	SKBR3-100	484	1
6911	TGAAGTCAGCAAGACCATGAACCCACCAGAA|TCGAGGCCATCAAGCTACAGATGGTCTTACAAATGGAACCCCAAGTGAACTCAACTAACAACTTCCACCAAGGACCCCTGGACCAACCCGTTGGCCCTTTGACTGGCCTAAAGAGTTCCCT	1	0.0304062	0.170302	0.110479	N	Y	3.17268	3.8349	3.17268	splitr	1	0	0.0322581	0	N	0.548387	N	N	0	4	ENSG00000254001	ENSG00000227471	+	-	8	7	79066148	134264592	intron	utr5p	RP11-91P17.1	AKR1B15	79060336	134233888	+	+	0.0322581	79060465	134249352	+	-	Y	-	-	N	SKBR3-100	182	1
3859	AGCCGGGAATGCCCTCCGCGGGGCGGCCTGGGCGGCAGCTCCGCCCCCGGGGCCGCG|ATGTGATTTCTGCCCAGTGCTCTGAATGTCAAAGTGAAGAAATTCAATGAAGCACGGGTAAACGGCGGGAGTAACTATGACTCTCTTAAGGTAGCCAAATGCCTTG	1	0.0104323	0.248204	0.214183	N	N	2.51953	3.25253	2.51953	splitr	4	0	0	0	N	0.280702	N	N	376	137	ENSG00000144711	ENSG00000149262	-	-	3	11	13114617	77705724	intron	intron	IQSEC1	INTS4	12938719	77589766	-	-	0	13035447	77597505	-	-	Y	5.82237	1.09244	N	SKBR3-100	532	0.971631
3305	TGAAGGTGAAGGCCAGCGCACTCCCTGGCTGAGGTGGGATCCCGAGGCCTCTCCAGTCCCCTGAGGGTGCACCACTGGCCCATCTCACCCAGGGCGGTGCCCCAGAGGTGGAGCACCAGGGCACGTGTTAGGACCTGAAAGATG|GTGAACTATGCCTGGGCAAGATGAAGCCAGAGGAA	6	0.206081	0.238161	0.563128	N	N	3.54041	3.45652	3.45652	splitr	0	0	0	0.0357143	N	0	N	N	0	0	ENSG00000244663	ENSG00000248801	+	+	16	8	47539299	69243727	intron	intron	AC007599.1	RP11-664D7.4	47538630	69215703	+	-	0.371429	47538843	69218633	+	+	Y	1	1	N	SKBR3-100	516	1
3285	TATCGGTCTCGTGCCGGTATTTAGCCTTAAATGGAGTTTACCACCCGCTTTGGGCTGCATTCCCAAGCAACCCGACTCCTGGAAGACCCGGGCC|CGGCGTGCGCCGGCCGCAATCTGCTCGTCCCCGCCCGCCCCCGTCTCCCGCGCCCCGCCGCGCTCGGCCAAGGGCGGGGAGGTGGGGTGGGATCTTCCAGA	7	0.402518	0.0363776	0.0559932	N	N	3.4577	2.92333	2.92333	splitr	0	0	0	0.2	N	0.297872	N	N	20	15	ENSG00000150672	ENSG00000130222	-	-	11	9	85338966	92221470	intron	upstream	DLG2	GADD45G	83166055	92219928	-	+	1.11e-16	85195011	92219233	-	-	Y	0.888271	-	N	SKBR3-100	242	1
3682	TCACTATGGTGGGAGATGGAGAAAAAATCAGAACAGCTTGTGGGGTCCTCCCCCTCCCTCCGTACCAAACAAAACCAGGTGGTAGGTTTAGGGATGTCACTGAATAATCCTCTCAACCTTTTTGTATGTTTGACATTTTTCATAAGCAAATGTTGAGGGGGGAATGG|TAGCAAATATTCAAATGAGAACTTTGAAGGCCGAAGTGGAGAAGGGTTCCAGTTGAAGATGGGTCA	1	1	0.248204	0.214183	N	N	3.18343	3.57809	3.18343	splitr	1	0	0	0	N	0	N	N	77	0	ENSG00000150457	ENSG00000251948	-	+	13	19	21635718	24184165	intron	intron	LATS2	AC092279.1	21547171	24184075	-	-	2.22e-16	21628909	24184129	-	+	Y	1.95534	1	N	SKBR3-100	261	1
8567	GGAAGGGAAAGGGGCGGTGTACCTCCGATTCGGGCGTGGTTCCCGCCGGGGTCGGCCC|ACTGCCCTGGCGGAACGCTGAGAAGACAGTCGAACTTGACTATCTAGAGGAAGTAAAAGTCGTAACAAAGTTTCGGTAGGTGAACCTGCGGAGGGATCATTAACAG	6	0.0826714	0.105351	0.237283	N	N	3.1668	3.50529	3.1668	splitr	17	0	0	0	N	0.206897	N	N	0	0	ENSG00000183346	ENSG00000163046	-	+	10	2	63526524	133015542	coding	intron	C10orf107	ANKRD30BL	63422719	132905164	+	-	0.241379	63422755	133012021	-	+	Y	-	1	N	SKBR3-100	225	1
58	TCTTCAACTGGAACCCTTCTCCACTTCGGCCTTCAAAGTTCTCATTTGAATATTTGCTACTACCACCAAGATCTGCACCT|GCGGCGGCTCCGCGGGGCTCCGGTGGCGCGGGCCTGGCGGCGGCGGCGGCACGAACAACCGCCCGAGG	23	0.0445831	0.0498555	0.162533	N	N	3.47912	2.58952	2.58952	splitr	1	0	0	0	N	0.294118	N	N	0	12	ENSG00000251948	ENSG00000232938	+	+	19	17	24184165	81188573	intron	upstream	AC092279.1	AC139099.1	24184075	81174666	-	+	0.0147059	24184150	75955328	+	+	Y	1	-	N	SKBR3-100	190	1
2156	CCCTTCTCCACTTCGGCCTTCAAAGTTCTCATTTGAAAATTTGCTACTACCACCAAGATCTGCACCTGTGGCCTATCCACCTGGGCCCATACCCTAGGCTTCAAAGCTTACCGCAGCGGCCCTCCTACTCCTCCCGGCGTA|GCGGCCGCGGGGCTCCGGGCTCTGCCGGGGCTGCTCTGCCGGAGGCTGGGGCCGCCGTG	1	0.579661	0.664999	0.741506	N	N	3.33169	2.60529	2.60529	splitr	1	0	0	0	N	0.0847458	N	N	0	163	ENSG00000252318	ENSG00000187068	+	+	2	3	133038738	184870802	upstream	intron	AC097532.1	C3orf70	133038647	184795838	-	-	0.0169492	133038796	184870333	+	+	Y	-	2.29619	N	SKBR3-100	34	1
8261	GGGAAACTTTGGAGGGAACCAGCTACTAGATGGTTCAATTAGTCTTTCGCCCCTACACCCAGGTTGGATGACCGATTTGCACATCAGGACTGCTACGGACCTCCACCAGAGTTTCCTCTGGCTT|CGCCCCGCTGCGGCCGAGCAGATCCGGCCCAGCCGTCCGGCAGCCAGTCCCGGACCAGACACTGGACCGTCCCCGGGGGGCGCTGAACTCCCTCGCAGCATCCGAGCCGGCGGGCCGGTGGTGCGCCCTGGGCGCGCGAGGTGGTGAGGCCCCAGGAGCCCGGCGCGCCGG	2	0.857152	0.0809054	0.0598849	N	N	3.57849	3.10502	3.10502	splitr	5	0	0	0	N	0	N	N	1285	2	ENSG00000134250	ENSG00000183876	+	+	1	5	120612240	149718870	intron	utr5p	NOTCH2	ARSI	120454176	149675906	-	-	0	120544032	149682128	+	+	Y	2.20454	1.0721	N	SKBR3-100	52	1
3929	TTCCCAGATGTCAGGGGTGGGGATTGTAAAAGGGCAAGAGGAAACTGTTTT|AGGTGGTGGAACCAGGGAAGCAGAGAGCAGAGCATGCAGTGATGGAAGAAGCAGGAAAAGCAAGAAGAAAAGACAGCAGCATCAAGAGGAGGAGGACATCTTGGATGTAAGGGATGAGAAGGATGGCGGGGCT	9	0.501564	0.0969026	0.263111	N	N	3.12536	3.11761	3.11761	splitr	25	0	0.235294	0.666667	N	0.27451	N	N	0	556	ENSG00000202537	ENSG00000160818	+	+	2	1	86574318	156571288	downstream	coding	U8.10	GPATCH4	86574185	156564279	-	-	0.235294	86570020	156565046	+	+	Y	-	2.33095	N	SKBR3-100	552	1
8650	GTCAATGGAATGTGAGTGCCTTAGAGGTCTTGGGGCCGAAACGATCTCAACCTATTCTCAAACTTTAAA|TGGGTAAGAAGCCCGGCTTGCTGGCGTGTGGAGCCGGGTATGGAATGTGAGTGCCTAGTGGGCCGCTTCTGGTAAGCAGACCTGGCTCTGCGGGATGAACCGAATGCCGGA	17	0.380922	0.383457	0.612759	N	N	3.38959	3.2804	3.2804	splitr	41	0	0	0.166667	N	0.623188	N	N	0	0	ENSG00000252666	ENSG00000244663	+	-	19	16	36066721	47539299	downstream	intron	AD000090.1	AC007599.1	36066627	47538630	+	+	0.318841	36066739	47539103	+	-	Y	-	1	N	SKBR3-100	315	1
5011	AGAGAGTCATAGTTACTCCTGCCGTTTACCCGCGCTTCATTGAATTTCTTCACTTTGACATTCAGAGCACTGGGCAGAAATCACAT|CGCGGCCCCGCAGCCGCATTTCCCTCTTCAGGGCCGCCCGGCGCAGGGCTAGGCGTCCGCTCCCAGACCGCCGGGGCCGGGGCCGAGGCCGAGGCTCTGCAAACACCGAGGTGTGGCGAGCGTCGGGGTGGGGCAGGGGCGAGGCGCCGCGCGGTGGCCTGGGCCCGGCCGGCAGCGTCAAGGTCGCCGGCC	1	0.378927	0.248204	0.214183	N	N	3.25253	2.85956	2.85956	splitr	4	0	0	0	N	0	N	N	0	13	ENSG00000226958	ENSG00000163393	-	-	X	1	108297792	116612675	intron	intron	RN28S1	SLC22A15	108297361	116519119	-	+	1.11e-16	108297379	116519345	-	-	Y	1	0.79611	N	SKBR3-100	170	1
3870	GAGGGAGGATTGAGAGGTACGGGGTGGCGGGCTCCCCGCACCCCCGCTTCGCGCCCCATCCCAGCGCACTGGCAGGCTCAAGCCCCAGCCCTGCCGC|GGATATGGGTACAGCCGGGCGCGAGATTTACACCCTCTCCCCCGCACTTTCAAGGGCCCTCCAGAGCTCACCAGATGCCGCTGGAAGCGCGACGCTTTCCAAGGC	3	0.160042	0.046134	0.03488	N	N	3.13591	3.56282	3.13591	splitr	0	0	0	0.0666667	N	0	N	N	1	0	ENSG00000188910	ENSG00000252194	-	-	1	1	35251970	108113552	intron	downstream	GJB3	AC114491.2	35246790	108113461	+	-	0	35247452	108113085	-	-	N	0.947313	-	Y	SKBR3-100	391	1
2245	CTCCTGGGATCCCAGAATCGTGTTGCTCTTCTTTTCTTGCCAATGTATCTTAATAACATCAGGGAAAAATTTCTCAAGAAGACAAAGGTATGTTCCAGCCTTCTGGAGCTTTGTTTCAGCAATTGAAGGAAGAAAAATAGTGGGCTTGGGGGAAACATCTGCATCAAGTTGTTTAT|CTGTAATGATAAGCTTTGTTCCGGGACCAAATACCTTGATTTTTTTGCCCAACTCTTGCCCACCACCTGAGAAGCCTTTATAAGAAT	33	0.231525	0.759627	0.787716	N	Y	3.40216	3.63449	3.40216	splitr	0	0	0	0.272727	Y	0.632184	N	N	0	0	ENSG00000211689	ENSG00000211691	+	-	7	7	38305279	38313248	coding	coding	TRGC1	TRGJP	38297480	38313188	-	-	0	38305279	38313188	+	-	N	1	1	N	SKBR3-100	992	0
8436	CTGGCTTGTGGCGGCCAAGCGTTCATAGCGACGTCGCTTTTTGATCCTTCGATGTCGGCTCTTCCTATCATTGTGAAGCAGAATTCACCAAGCGTTGGATTGTTCACCCACTAATAGGGAACGTGAGC|TGGGATTATGACTGAACGCCTCTTAAGTCAGAATCCCGCCCAGGCGGAACGATACGGCAGCCCCGCGGCGCCTCGGTTGGCC	2	0.0285574	0.1984	0.260891	N	N	3.78258	3.77001	3.77001	splitr	3	0	0	0.538462	N	0.963415	N	N	0	0	ENSG00000162669	ENSG00000239776	-	+	1	12	91870426	127650987	intron	intron	HFM1	AC079949.1	91726323	127650453	-	-	0.0365854	91852786	127650951	-	+	Y	1	1	N	SKBR3-100	60	1
3715	CTGTCAGTGGATATATCATTCTGGGGTCTGGAGGATGTTGGCCGTCTTCTCAGCGCTCCATCAGGCAGTGCTAAAGTGGGTACTCTGTGTGGGGGCTCCAACCCCACATTTCTCTTCTGCACTGCCCTA|CCGAAACTTTGTTACGACTTTTACTTCCTCTAGATAGTCAAGTTCGACTGTCTTCTCAGCGTTCCGCCAGGGCAGTGGGCTGACCCAGCGGGCTGATCCGAGGGCCTCACTAAACCATCCAATCAGGAGTAGCGACTGCAGTGTGTACAAAGGGCAGGGACTTCATGCAAGCTTATGACCAGCACTTACTGGGAATTCCTCATTCATGGGGAAAAATTGCAATCCCTG	4	0.00239626	0.0201943	0.0104482	N	Y	3.12639	3.42424	3.12639	splitr	4	0	0	0	N	0	N	N	0	0	ENSG00000213285	ENSG00000163046	-	-	5	2	180899431	133015542	upstream	intron	AC138031.1	ANKRD30BL	180898964	132905164	+	-	0	99444641	133011946	-	-	Y	-	1	N	SKBR3-100	250	1
489	CAAGGAACAGGCGGGCAGTGATTGTGCCCAAGGAGGTGTGAGGGTGGGTGTGCGGAGGGAGCCCTATGTCCCCAGGAGGGCCTTGGCTTTCCTTTCCTCGTGTTCCAGGATGATGGTAGTGATGCAGGACAGGCAAGCTCCAAAACTGGGGCTTAGCCCTGGAGAGATTTTTGCTTTGCCTAGG|GAAACTTTGTTACGACTTTTACTTCCTCTAGATAGTCAAGTTCGACTGTCTTCTCAGCGTTCCGCCAGGGCAGTGGGCTGACCCAGCGGGCTGATCCGAGGGCCTCAC	6	0.502813	0.0238997	0.0235534	N	N	3.05998	3.40489	3.05998	splitr	0	0	0	0	N	0	N	N	0	0	ENSG00000227059	ENSG00000163046	+	-	12	2	133812681	133015542	downstream	intron	AC226150.2	ANKRD30BL	133794898	132905164	-	-	0	30993507	133011948	+	-	Y	-	1	N	SKBR3-100	280	1
8649	GGCTTGAGGAACTCCTGCGCCGAGCCCAGGATGACATTGCAGTCACGGTCAGTGCAGAGGAAGCAGCCGACCAGTGTCCGTCCATCTGTCATGCGAATGCGCATAGTCTTGTTGAGCAGCGCCTCTAGCTGCTGTCGGGCGCGCTCAGCCGCCGAGTCCTCGCGCTCTCCGTCCGAATCCT|CTGCTTTTTCTCAGTTCCAGCTCCTTTCTCTTTCACGGTACCTCAGTTGCTTCTACTTTATCGGATAGTGTTGGAGATCATGGAGGGAAGGCAAATATACGCGCGGCTGAGCGGAGGCG	10	0.99091	0.577829	0.52049	N	Y	3.13073	3.11081	3.11081	splitr	3	0	1.11e-16	0	N	0.983193	N	N	66	0	ENSG00000183011	ENSG00000237647	-	-	17	8	7761172	1087777	coding	intron	LSMD1	CTD-3212A4.1	7760005	687651	-	+	0	7760518	923664	+	-	Y	-	1	N	SKBR3-100	217	0
6719	CCGGCGCGCCGGGCTCCTGGGGCCTCACCACCTCGCGCGCCCAGGGCGCACCACCGGCCCGCCGGCTCGGATGCTGCGAGGGAGTTCAGCGCCCCCCGGGGAC|ATGCCTGGGCAGGGCGAAGCGAGAGGAAACTCTGGTGGGGGTCTGTAGTGGTCCTGACGTGCAAATCGGTCATCTGATC	1	0.214885	0.193922	0.140074	N	N	3.34	3.30063	3.30063	splitr	0	0	0	0.285714	N	0	N	N	2	0	ENSG00000183876	ENSG00000251948	-	+	5	19	149718870	24184165	utr5p	upstream	ARSI	AC092279.1	149675906	24184075	-	-	0	149682060	24184820	+	+	Y	-	-	N	SKBR3-100	48	1
2683	CCCTGTAGCCTGCCCAGTTTCCCCAGCCCTGGAGCTTCCCCCTCCACCCACCTCCTTCCTGCAGCTCCGGAATTC|AACCCACACACGACCGGTCGGAGGCAGAACGGTAGCCCCTCGGCGGCCGGCCGGCGCACGCGTCACCAGCCCAAGCCCACCGCGATCGCTCACAGGGCCCGTGCGCACCCGCCAGAGGGGAG	2	0.300354	0.0982108	0.0849208	N	N	3.22167	3.39847	3.22167	splitr	0	0	0	0	N	0.16	N	N	37	0	ENSG00000185361	ENSG00000227195	-	-	19	20	4655580	26189869	intron	intron	TNFAIP8L1	RP3-410C9.1	4639527	26167655	+	-	0	4650497	26189792	-	-	Y	0.500203	1	N	SKBR3-100	252	0
4125	TACAGCACCAGGCTAATTGTGGTGTGTGGTGTAATGCAGTGACGGACCAGA|GCGAAAGCATTTGCCAAGAATGTTTTCATTAATCAAGAACGAAAGTCGGAGGTTCGAAGACGATCAGATACCGTTGTAATTCCGACCATAAACGATGCCAACTGGCGATGTGGCGGTGTTATTCCCATGACCCGCTGGGCAGCTTCCAAGAAACCAGTCTTTGGGTTTTTGGGTTCCGAGGGGAGTATGGTTGCAAAGCTGAAACTTAAAGGAATTGACAGAAGGGCACCACCAGGAGTGGAGCCTG	19	0.0737034	0.0604843	0.196235	N	N	3.56332	3.39744	3.39744	splitr	16	0	0	0.6	N	0	N	N	218	0	ENSG00000124177	ENSG00000163046	-	+	20	2	40247133	133015542	intron	intron	CHD6	ANKRD30BL	40030741	132905164	-	-	0.137255	40120709	133012790	-	+	Y	0.92074	1	N	SKBR3-100	94	1
2109	CCCCTATACCCAGGTCGGACGATGGATTTGCACGACAGCACTGCAACGGACCTCCACCAGAGTGTCCTCTGGCTTCGCCCTCCTCAGGCACAGTT|CACCATCTTCATCAGGTCCTCGCGGCTGGCCATGGACAGCCAGCCCAGCTCCCCGGGCCCCGCGGGCGCGGCGGGCGAGGCGGGCGCGGCGGGCGCGGGCTGCGCGAAGGGCCGCTGAGAGCAGC	1	1	0.129627	0.0652689	N	N	3.49016	3.60889	3.49016	splitr	9	0	0	0.2	N	0	N	N	0	0	ENSG00000242517	ENSG00000214336	+	-	8	2	56755341	88752131	intron	intron	AC018607.3	FOXI3	56755033	88747726	-	-	1.11e-16	56755295	88751623	+	-	Y	1	1	N	SKBR3-100	108	1
8092	CCAGGGCTCCAACCCCTAGAGGCAAAGGAGACAGTAAGCCTGCCATCTCCCGTCCCTTC|TCCACTTCGGCCTTCAAAGTTCTCATTTGAATATTTGCTACTACCACCAAGATCTGCACCTGGGACA	2	0.0128047	0.0809054	0.0598849	N	N	3.6	3.57809	3.57809	splitr	6	0	0	0	N	0.186441	N	N	0	0	ENSG00000207193	ENSG00000251948	+	-	6	19	16232561	24184165	downstream	intron	Y_RNA.573	AC092279.1	16232462	24184075	-	-	0.101695	16231873	24184090	+	-	Y	-	1	N	SKBR3-100	44	1
4896	CCCCTAGGCCACGCCCCCCACCGCCCCGCCCCCCGCCCCCCCAGCCCCGCTCCCCGCCCCCCCAGCCCCGCTGGGAGTGTCTGGGGGCCGCGCCCAGCTGGGTCGGGACGCGCTCCCTGAGCTGCCCGAGCTCCGCGGGGACTCGGGCCGGGATCCTCGGGCGGCTGCATTGGCCGGGGCCGGGGCCGGGAGCGGGCCATGATGGGCCGGCG|CAGGTGCAGATCTTGGTGGTAGTAGCAAATATTCAAATGAGAACTTTGAAGGCCGAAGTGGAGAAGGGTTCCAGTTGAAGATGGGT	6	0.0342396	0.03083	0.0369141	N	N	2.6393	3.48846	2.6393	splitr	0	0	0	0	N	0	N	N	3	0	ENSG00000248235	ENSG00000251948	+	+	8	19	22459597	24184165	intron	intron	AC037459.4	AC092279.1	22446787	24184075	+	-	0	22457247	24184151	+	+	Y	1.64378	1	N	SKBR3-100	2190	1
333	CCTTGCCCACCGGAGCTGCGCTCGGG|GGCATCGTTTATGGTCGGAATTACAACGGTATCTGATCGTCTTCGAACCTCCGACTTTCGTTCTTGATTAATGAAAACATTCTTGGCAAATGCTTTCGCTCTGGTCTAAACTGCCAGTCCAAGAATTTCACCTCTAGCGGTGCAATATGAATGCCCCCGGCCGTCCCTCTTAATCATGGCCTCAGTTC	2	0.140572	0.0596658	0.0336038	N	N	3.22176	3.60207	3.22176	splitr	0	0	0	0	N	0	N	N	210	0	ENSG00000162545	ENSG00000163046	-	-	1	2	20812713	133015542	intron	intron	CAMK2N1	ANKRD30BL	20808884	132905164	-	-	0	20810608	133012692	-	-	Y	3.18067	1	N	SKBR3-100	95	1
6495	CGGCTGGTAGTTCCGCCGCTGCTCCCGGCTGCGGGGCGGGGGCGGAGGCGGGG|CCCCCCGAGCCACCTTCCCTGCCGGGCCTTTCCAGCCGTCCCAGAGCCAGTCACGGCGCAGCACCACAG	1	0.00166288	0.248204	0.214183	N	N	2.53251	3.03128	2.53251	splitr	0	0	0	0	N	0	N	N	80	0	ENSG00000188070	ENSG00000251948	-	-	11	19	63536113	24184165	coding	upstream	C11orf95	AC092279.1	63527364	24184075	-	-	0	63531230	24185456	+	-	Y	-	-	N	SKBR3-100	1805	1
4609	CATATCGACAGGTCATGAAAATGAGACCAAAAGATCTCTGGAAGCGATTAATGATAAAATTTCGTGGAGAAGAAGGCCTTGACTATGGAGGCGTTG|CCAGGGTGATGACAAATCCGTGAGGGTGGAGATTATACCTCTCTCATCATTTCAGCACCAAGGAAATAAATTAGTGGCAGAGTAAGGGTGACTTGATGAGTACATCCAATT	7	0.6663	0.1444	0.270507	N	Y	3.60104	3.52937	3.52937	splitr	6	0	0	0	N	0.8125	Y	N	83	12	ENSG00000108854	ENSG00000232938	+	+	17	17	62658386	81188573	coding	upstream	SMURF2	AC139099.1	62540735	81174666	-	+	1.11e-16	62557622	45129168	-	+	N	-	-	N	SKBR3-100	2613	0
7507	GATAAACTATGCCTGGGCAGGGCGAAGCGAGAGGAAACTCTGGTGGGGGTCTGTAGTGGTCCTGACGTGCAAATCGG|TCGTCCGACCTGGGTATAGGGGTGAAAGACTAATTGAGCCATCTACTAGCTGGTTCCCTCAGAAGTTTCCCTTAGGATAGTTGGTGCTCTCCCAAAACCCAACCCACACAGTTTTATCCAGTAAAGTTAATATTAGAGGTCCTGGGGCCAA	28	0.0134883	0.823212	0.937972	N	Y	3.32424	3.63449	3.32424	splitr	141	0	0	0.0967742	N	0.532468	N	N	0	0	ENSG00000251948	ENSG00000242517	-	+	19	8	24184165	56755341	upstream	intron	AC092279.1	AC018607.3	24184075	56755033	-	-	0.766234	24184752	56755222	-	+	Y	-	1	N	SKBR3-100	42	1
8460	CTGTGGCCCCTGCCGTGGGCACCTTGGACCAGGAAGAGCAGACTCAGCAGGAACAGTGTCGTCTGCAGCAGCGACTGGGGAGTCATTTTCCTCCGACGGAGTCACTCTTGGAAGTCACC|ACCTCCAGGTCTGGGCAGGTCCCTCACCGGCCTGTGCCTGTGTGGCCTGCTCCTCCCCTTCCACCTCCTCCCAGGGCCACA	4	0.488561	0.782153	0.838898	N	Y	3.59106	3.23528	3.23528	splitr	6	0	0.123457	0	N	1	Y	N	646	5	ENSG00000205336	ENSG00000203451	-	+	16	16	57698944	90233540	utr5p	upstream	GPR56	AC133919.1	57662419	90232651	+	+	0	57684167	57654050	-	+	N	-	-	N	SKBR3-100	378	0
4436	TGGGCCATCAGCAGACCATAGTTTAAGGAGCATTGCTGTCGCCTAGGAGCCAACTTAGAAGCAGAAAAAAAGGGGATATGAGGTGAGGGTTTGTGTCTCATGTATATGGTCGTTTAATCCTCTTGGTTTTGGCATAGTGCCTACTCTCTCCCCTGTGCCTGGTCTCCCCTAAAACAAAGATTCGTTTTACCCACTGTAGAGAGTAAGCCTCTAGACTTCTGTAGTGGGGAAACAACAGTAACCAATAGCAT|CGCGAAGGCCCGCGGCGGGTGTTGATGCGATGTGATTTCTGCCCAGTGCTCTGAATGTCAAAGTGAAGAAATTCAATGAAGCGCGGGTAAACGGCAGGAGTAACTATG	2	0.000137875	0.0892206	0.0715663	N	N	3.61038	3.26361	3.26361	splitr	3	0	0	0	N	0	N	N	0	0	ENSG00000177853	ENSG00000226958	+	-	10	X	97923517	108297792	intron	downstream	ZNF518A	RN28S1	97889472	108297361	+	-	0	97909245	108297350	+	-	Y	1	-	N	SKBR3-100	28	1
2601	TGCGAGAGCGCCCGTTATCCTTAGGAAAACTTCAGAGGGAACCAGCTACTAGATGGTTGGATTAGTCTTTTGCCCCTATACCCAGATCAGATGACCGATTTGCACGTCAGGACCACTACAGACCCCCACCAGAGTTTCCTCTCGCTTCGCCCTG|CCCAGGCATAGTTCACAATCTTTCATTTCCTAACACCTGTGCTCATGCTCCACCTCCCCAGCGTGGCAGGAGATACAGACCAGT	1	1	0.942465	0.914342	N	N	3.28872	3.46129	3.28872	splitr	0	0	0	0.2	N	0.5	N	N	0	0	ENSG00000251948	ENSG00000248801	+	-	19	8	24184165	69243727	upstream	intron	AC092279.1	RP11-664D7.4	24184075	69215703	-	-	0.154762	24184811	69218618	+	-	Y	-	1	N	SKBR3-100	24	1
3282	TGACAGTATTAACACTAAATTGCAGTTTACAGTATTTCTACATTACAGCCATATGTAACATCAAGCCATCGATTGTGTACTTTTCCTTTGCTAGTTGTTTGGGCTTTAACATCCTTATTCAGCCTTATCCAGGTTGGTTTT|GCTGTGGGTTGCTGCTCTGTATTGAAACCACATCTACCAGTGAGCAG	1	0.0206161	0.148907	0.0856583	N	N	3.50318	3.5749	3.50318	splitr	5	0	0.106383	0	N	0.12766	N	N	1039	87	ENSG00000170027	ENSG00000137802	+	-	7	15	75988348	42120053	utr3p	intron	YWHAG	MAPKBP1	75956116	42066632	-	+	0.106383	75958193	42089934	-	-	Y	-	0.656642	N	SKBR3-100	208	0
4761	GCCTTGGAAAGCGTCGCGCTTCCAGCGGCATCTGGTGAGCTCTGGAGGGCCCTTGAAAGTGCGGGGGAGAGGGTGTAAATCTCGCGCCCGGCTGTACCCATATCC|GCAGCCCTGGAGCTCACTCTCAGTGTCTCCTCTGCCTGGGCTTCCAATTTGGCAGCACTTGAGGAGCCCTTCAGCCCACCGCTGTACTGTGGGAGCCCCTTCCTGGGATGGCCGAGGCTGGAGCCGGCTCCCTCAGCTTGCGGGGAGGTGTAGAGGGAGAGGCACGGGCGGGAACCGGGGCTGGGCGTGGCGCTTGCGGGCCAGCGCGAGTGCCGGGTGGGCATGG	1	0.0177541	0.149402	0.0862093	N	N	3.56282	3.1227	3.1227	splitr	0	0	0	0	N	0	N	N	0	0	ENSG00000252194	ENSG00000241278	-	-	1	3	108113552	125628215	downstream	intron	AC114491.2	RP11-379B18.4	108113461	125567066	-	+	0	108113085	125622621	-	-	Y	-	1	N	SKBR3-100	88	1
172	TGAGCTCTCACAGGCCCTTGAAAATCTGGGGGAGAGGGTGTAAATCTCACACCAGGCTGTAACCATATCCACAGCAGGTCTCCAAGGTAAACAGCCTCTGGCATGTTAGAACAATGTAGGTAAGGGAAAT|CGGCGCCCTCGCCTCTGCTGTGGGCCCCGGGGACGCGGGGTCAGGCCACCGCGTTGGCCAGGCCGCTGCAGGTAAGTGCTGGACGGGGCGGGGCGAGGCTGGGCGGGACCCTCAGGGGCGCCAAGCGCTCCTGGCGACCCCCTGCGGCAGGGCTGGGGCTTGAGCCTGCCAGTGCGCTGGGATGGGGCGCGAAGCGGGGGTGCGGGGAGCCCGCCACCCCGTACCTCTCAATCCTCCCTC	2	0.000151256	0.0661626	0.0410377	N	N	3.66745	2.83127	2.83127	splitr	1	0	0	0.030303	N	0	N	N	0	1	ENSG00000251948	ENSG00000188910	-	-	19	1	24184165	35251970	downstream	utr5p	AC092279.1	GJB3	24184075	35246790	-	+	0	24183655	35247309	-	-	Y	-	0.949213	N	SKBR3-100	272	1
2571	CCTGGGTGGAGCTGTCCCAGGTGCAGATCTTGGTGGTAGTAGCAAATATTCAAATGAGAACTTTGAAGGCCGAAGTGGAGAAGGGTTC|CATGAAGCTGCAAATTTTCCAAGCTTTTATTTTCTGCTTTCCTTTTAAACATAAGTTTCAATTTCAAACCATATCTCTGTGAATACATAAAACTGAATGCTTTTAATAGCACCCAAGTCACCTCTTGAACACTTTGCTGCTTAGAAATTTCTTCCAGTGCGGTAACGTGACCGATCCCGGAGAAGCCGGCGGGAGCCCCGGGGAGAGTTCTCTTTTCTTTGTGAAGGGCAG	6	0.00854973	0.0117643	0.00616171	N	N	3.41746	3.1034	3.1034	splitr	0	0	0	0.1	N	0	N	N	0	0	ENSG00000251948	ENSG00000239935	-	-	19	5	24184165	71146942	intron	upstream	AC092279.1	AC116340.1	24184075	71146740	-	+	0	24184081	71146590	-	-	Y	1	-	N	SKBR3-100	77	1
2938	GAAGCCCGGCTTGCTGGCGTGTGGAGCCGGGTATGGAATGTGAGTGCCTAGTGGGCCGCTTCTGGTAAGCAGACCTGGCTCTGCGGGATGAACCGAATGCCGGATTAAGGTGCCCAATGCCCACACACTCATCAGACCCCAGAAAAGGTGTTGGTTGATA|TAGACAGCAGGATGGTGGCCATGGAAGTTGGAATCCGCTAAGGAGTGTAACAACTCAGCTGCCAAATCAACTACTCCTGAGAATGGATGGAGCTGGAGCGTTGGGCCCATACCCGGCCGTTGACAGCAGTTGAGAGTGGATGGGAGCGGCA	60	1	0.785251	0.775833	N	N	3.54553	3.80145	3.54553	splitr	33	0	0	0.0909091	N	0.774834	N	N	0	0	ENSG00000244663	ENSG00000252318	+	+	16	2	47539299	133038738	intron	upstream	AC007599.1	AC097532.1	47538630	133038647	+	-	0.152318	47539269	133039026	+	+	Y	1	-	N	SKBR3-100	33	1
516	CGATGATAGGGCCCATGGGCACGCGCTTGGGTGTGCTGGCGGGGGAGCTGTGGTTGGTGGCCGGAGAGGACACGGGGGACGACTCGCTGCTCAGTGAGGACCC|TGGTAAGTAATACAGAGGCGGCTTCAATCCAAACATGGTTCAAATTAGAATTCCATAGTGGCCAGAGAGGGATGAAGAAGGAAAATAATATTAAA	4	0.0202294	0.580243	0.838898	N	Y	3.21804	3.7904	3.21804	splitr	0	0	0.0210526	0.428571	N	1	Y	N	1133	5	ENSG00000131149	ENSG00000203451	-	+	16	16	85709810	90233540	coding	upstream	KIAA0182	AC133919.1	85645023	90232651	+	+	0	85667738	85589968	-	+	N	-	-	N	SKBR3-100	162	0
5097	CCGGGGCTGCGGCCC|GATGCTCCAGTGCCATCCATTTTCAGGGCTAGTTGATTCGGCAGGTGAGTTGTTACACACTCCTTAGTGGATTCTGACTTCCATGGCCACCGTCCTGCTGTCTATATCAACCAACACCTTTTCTG	12	0.000662808	0.0082064	0.00636043	N	Y	2.29846	3.55232	2.29846	splitr	0	0	0	0	N	0.466667	N	N	0	0	ENSG00000173698	ENSG00000252666	+	+	X	19	19140755	36066721	utr5p	intron	GPR64	AD000090.1	19007427	36066627	-	+	0.266667	19140633	36066644	+	+	Y	1	1	N	SKBR3-100	1056	1
1558	ATAAAACTGGGATAATAGTAGGGGTTACCTCAAAGAACTAGTGTTTAATTAAAACAAGGCA|TCGCGAAGGCCCGCGGCGGGTGTTGATGCCATGTGATTTCTGCCCAGTGCTCTGAATGTCAAAGTGAAGAAATTCAATGAAGCACGGGTAAACGGCGGG	1	0.0116675	0.828589	0.859926	N	N	3.42833	3.34426	3.34426	splitr	2	0	0	0	N	0.459016	N	N	208	137	ENSG00000080815	ENSG00000149262	-	-	14	11	73687109	77705724	intron	intron	PSEN1	INTS4	73603155	77589766	+	-	0.0163934	73643416	77597475	-	-	Y	0.2819	1.09244	N	SKBR3-100	1479	1
5422	GGGGCCGGCCCACGGCCCT|GGTGGAACGCTGAGAAGACAGTCGAACTTGACTATCTAGAGGAAGTAAAATTCGTAACAGTTTCGGTAGGTGAACCTGTGGAGGGATCATT	3	0.00122041	0.121816	0.177784	N	Y	2.39106	3.66588	2.39106	splitr	0	0	0	0	N	0.631579	N	N	0	0	ENSG00000256555	ENSG00000200434	-	-	16	16	88998879	33965577	utr3p	upstream	AC092384.2	5_8S_rRNA.2	88996224	33965426	+	+	0.578947	88997970	33964270	-	-	N	-	-	Y	SKBR3-100	112	1
7990	AACGCCGAGCCCGGCGCCCGCGCCTTGCTC|TGAATGTCAAAGTGAAGAAATTCAATGAAGCGCGGGTAAACGGCAGGAGTAACTATGACTCTCTTAAGGTAGCCAAATGCCTCGTCATCTAATTAGTGAGGCG	2	0.000526826	0.0537075	0.0273156	N	N	2.96566	3.25828	2.96566	splitr	5	0	0	0	N	0.433333	N	N	42	0	ENSG00000047365	ENSG00000226958	-	-	4	X	36246131	108297792	utr5p	intron	ARAP2	RN28S1	36067620	108297361	-	-	0.166667	36246099	108297401	+	-	Y	-	1	N	SKBR3-100	108	1
985	CTTGAAACATGGTCCAAAGGGTCTAACACGTGTGCGAGTCAGGGGCTCGCAC|GAAAGCCGCCTTGGCGCAGTGAAGGTGAAGGCCAGCGCACTCCCTGGCTGAGGTGGGATCCCGAGGCCTCTCCAGTCCCCTGAGGGTGCACCACTGGCCCATCTCACCCAGGGCGGTGCCCCAGAGGTGGAGCACCAGGGCACGTGTTAGGACCTGAAAGATGATGAA	2	0.457335	0.963363	0.76795	N	N	3.5	3.44359	3.44359	splitr	0	0	0	0	N	0	N	N	0	0	ENSG00000251948	ENSG00000244663	-	-	19	16	24184165	47539299	upstream	intron	AC092279.1	AC007599.1	24184075	47538630	-	+	1.11e-16	24184988	47538681	-	-	Y	-	1	N	SKBR3-100	46	1
2361	TATATAACCCTTCTTTCTCTCTTTCTACATATGTATCATACGCAGTTTTCTCCGGTAAAGGC|GCCCGATGCCAATGCTCATCAGACCTCAGAAAAGGTGTTGGTTGATATAGACAGCAGGATGGTGGCCATGGAAGTTGGAATCCGCTAAGGAGT	2	0.04855	0.0732308	0.0497529	N	N	3.63296	3.64809	3.63296	splitr	0	0	0	0	N	0.33871	N	N	119	0	ENSG00000151883	ENSG00000252318	+	+	5	2	50142356	133038738	intron	upstream	PARP8	AC097532.1	49961733	133038647	+	-	0	50081237	133039073	+	+	Y	0.747924	-	N	SKBR3-100	105	1
2842	GGAGCGCGGGGCGCCCGCCCTCGCCGGGACTGTCGGCCTCGGGGCCTGCGAGAGCGCCAG|CTATCCCGAGGGAAACTTTGGAGGGAACCAGCTACTAGATGGTTCAATTAGTCTTTCGCCCCTACACCCAGGTTGGATGACCGATTTGCACATCAGGACTGCTACGGACCTCCACCAGAGTTTCCTCTGGCTTTGCCCTGCCCAGGCAGAGTTCAC	7	0.902695	0.0983221	0.236974	N	N	3.26976	3.38024	3.26976	splitr	14	0	0	0	N	0.316667	N	N	0	0	ENSG00000121297	ENSG00000243013	-	+	19	1	31840431	145277501	upstream	intron	TSHZ3	AL592307.1	31765851	145277250	-	+	0.216667	31841905	145277475	-	+	Y	-	1	N	SKBR3-100	30	1
5226	AGCGACGCCCCGCCCCGCTCCGCGCCCCGGGCAGCCGTGTGCAGGCGCCTGCGGGCGGTATCCTCGGCGAC|TTCCCTTACCTACATTGTTCTAACATGCCAGAGGCTGTTTACCTTGGAGACCTGCTGTGGATATGGTTACAGCCTGGTGTGAGATTTACACCCTCTCCCCCAGATTTTCAAGGGC	2	0.642887	0.0982108	0.0849208	N	N	3.47229	3.64553	3.47229	splitr	0	0	0	0	N	0	N	N	0	0	ENSG00000165807	ENSG00000251948	+	-	14	19	65056096	24184165	utr5p	downstream	C14orf50	AC092279.1	65016620	24184075	+	-	0	65016690	24183657	+	-	Y	-	-	N	SKBR3-100	480	1
8344	GAGGCGAGCGGGGGCGCGGGTGGCGCGGCGGGACGCGAGCGGCGAGCCGGAGCGCGGAGCCCGGCTCCCGCACCATGGAGGAGGACGACAGCTAC|GATCATTCCATCGGAAAGAGGTCGAAAATGTACAGTAGGCATGCACAAAGGATACCGCCTGGAAAGAAGATGGCGTCCCGCAAGGAAGGTACCGGCTCTACTGCCACCTCTTCCAGCTCCACCGCCGGCGCAGCAGGGAAAGGCAAAGGCAAAGGCGGCTCGGGAGATTCAGC	2	1	0.747809	0.708526	N	N	3.38656	3.6036	3.38656	splitr	1	0	1.11e-16	0	N	0.0210526	N	Y	164	1321	ENSG00000108669	ENSG00000147677	+	-	17	8	76778379	117779164	coding	utr5p	CYTH1	EIF3H	76670130	117654369	-	-	1.11e-16	76778284	117768258	-	+	Y	-	-	N	SKBR3-100	244	0
159	TGCACTTGGGGGGACGGAGGGCCCCGGCAGGCCACGTCAGGGAACCCCCAGCCATGCACCCCGAGGAGCCCGGAGGCACCCCCGGGGACTACTGATCGGCAAGCGACGCTCAGACAGGCAAAGCCCTGGGAGGAACCCGGGCTGCAATTGCGTTCGAAGTGTCGATGATCAATCTGTCCTGCAATTCACATT|CCCCGGGAGGAACCCAGGGCCACAAGTGCATTCAACGTACAGATGATCAGTGTGTCAATGTATCCTGCATTGCACATTAATTCCCACAGCTAGCTGCATTCTTCATCGACACACAAGCC	1	0.949949	0.148907	0.0856583	N	N	3.58953	3.46448	3.46448	splitr	0	0	0	0	N	1.11e-16	N	N	0	36	ENSG00000200434	ENSG00000119326	-	-	16	9	33965577	111775809	intron	intron	5_8S_rRNA.2	CTNNAL1	33965426	111704851	+	-	0.277311	33965489	111754709	-	-	Y	1	1.22179	N	SKBR3-100	84	0
1101	GCCAATGTCAGAACTAGAAAGCGGGAGAGCTGGGATTCAGAGCACAGACTGACCCAGCAGGTGTTCTGCGAGCCTCACCTGTGCCCCCGAGGCGCGACTCGATCTCGATGCCCGGATACTGCTCCTTCACAGCACTGGCCAGCTCCAGG|ACAAGGGCACACAACTGGTTCCGTTAAGCCCCTCTCTTGCTCAGACGCCATGGAGCTGGATCTGTCTCCACCTCATCTTAGCAGCTCTCCGGAAGACCTTTGCCCAGCCCCTGGGACCCCTCCTGGGACTCCCCGGCCCCCTGATACCCCTCTGCCTGAGG	8	1	0.765431	0.701975	Y	Y	3.51274	3.58424	3.51274	splitr	2	0	0.0469799	0	Y	0.0402685	N	N	535	792	ENSG00000141741	ENSG00000141738	+	-	17	17	37887040	37903545	coding	coding	C17orf37	GRB7	37885409	37894187	-	+	0	37886517	37898506	+	-	N	4.497	0.378179	N	SKBR3-100	216	0
3836	TTTAATCCTGTGGTTCCCATTGTACTGAGCAGAATCACCATGGCAACAACACATCATCAGT|AGGGTAAAACTAACCTGTCTCACTACGATCTAAATCCAGCTCACATGCCCTATTAGTGGGTGAACAATCCAATGCTTGGTGAATTC	13	0.0116006	0.438403	0.892322	N	N	3.48018	3.50423	3.48018	splitr	0	0	0	0	N	0.721311	N	N	0	0	ENSG00000243276	ENSG00000252318	-	-	3	2	118276515	133038738	intron	downstream	RP11-384F7.1	AC097532.1	117723666	133038647	-	-	0.196721	117985774	133036670	-	-	Y	1	-	N	SKBR3-100	63	1
2339	TCTGAGGTCGCGGGCCTCGATCAGAAGGACTTGGGCCCCACACGAGCGGCGCCGGGGAGTGGGTCTTCCGTACGCCACATTTCCCGCGCCCCACCGCGGGGCG|GGGACTTACCTACTTCAAGAATGAATTGCAGGCAAAATCCTTTTAACTAATTCCTCTTATTTCACTCCATAGTTTATTCTACACACAATAGCTAGTTTTATCCAATTAAAATATGTTTGATCCTATTAAAGCTATTTTCTGAATCCTGTTTAGTTTCTTCTATCACTTAGCATAAAAGACTGTATAAAGGCTTACAGGTC	2	0.0461348	0.0537075	0.0273156	N	N	3.07573	3.62618	3.07573	splitr	4	0	0	0.1	N	0	N	N	0	0	ENSG00000141161	ENSG00000228114	+	-	17	4	33516364	191010176	intron	upstream	UNC45B	DUX4L3	33474836	191008560	+	+	0	33478366	135406017	+	-	Y	1	-	N	SKBR3-100	156	1
8671	AGTGTCCTCCAGAGGGGAACTCTCTAGGCCAGTCAAAGGGCCAGTGGGTCAGTCTAGCAGTCCTCGGTAGAAGTTGTGAGTTAAGCTCATTTGGGGTTCCATTTGTAAGACCATCTGTAGCTTGATGGCCTTGATC|TGCTTGGCAAAGTACAGCATGTTGTCCAGAGCCAACATCCCAGGTGGAGTCTGCGTGAAGTCCATGGCAGGGTTGACATGATTCATTTGGCAATAGGCATTAGTCTCACCGCCTGGCGATGGGCGATGGTCCCATCTGGGTGGCCAAAATGTGTCTGGAATTGGTGGGTTCTTGGTCTTGCTGACTTCAAGAATGAAGCCATGGACCCTCACAGTGAGTGTTACAGTTCTTAAAGATGGTGTGTCCAGAGTTTGTTCCTTCT…	1	5.3e-06	0.248204	0.214183	N	Y	3.69785	3.63656	3.63656	splitr	0	0	0	0.333333	N	0	N	N	94	94	ENSG00000120915	ENSG00000155849	+	+	8	7	27403081	37488852	intron	coding	EPHX2	ELMO1	27348296	36893961	+	-	0	27350634	37172757	+	-	Y	-	-	N	SKBR3-100	72	1
8632	GGCCCCACCCACCTGCCAGGAGGGCAAGTGGACGGATGGACGGACGGACGGACGGACGGGG|CCCCCCGAGCCACCTTCCCTGCCGGGCCTTTCCAGCCGTCCCAGAGCCAGTCACGGCGCAGCACCACAGT	21	0.0042445	0.939621	0.907059	N	N	2.81204	3.03128	2.81204	splitr	0	0	0	0	Y	0.147541	N	N	385	0	ENSG00000105576	ENSG00000251948	-	-	19	19	12834810	24184165	utr3p	upstream	TNPO2	AC092279.1	12810008	24184075	-	-	0	12811939	24185456	+	-	N	-	-	N	SKBR3-100	374	1
3708	GAGGGAGGATTGAGAGGTACGGGGTGGCGGGCTCCCCGCACCCCCGCTTCGCGCCCCA|GCCCAACCGACCCAGCCCTTACAGCCAATACTTATCCCGAAGTTATGGATCCGGCTTGAGGACTTCCTTTACCTACATTGTTCCAACATG	4	0.00942944	0.260901	0.529406	N	N	2.86895	3.33255	2.86895	splitr	9	0	0	0	N	0.189655	N	N	1	0	ENSG00000188910	ENSG00000252318	-	-	1	2	35251970	133038738	intron	downstream	GJB3	AC097532.1	35246790	133038647	+	-	0.0689655	35247491	133038121	-	-	Y	0.947313	-	N	SKBR3-100	270	1
3488	GTCCGGGCCGGGTGAGGTTTCCCATATTGAGTCAAATTAAGCTGCAGGCTCCACTCCTGGTGGTGCCCTTCCACCAATTCCTTTAAGTTTCAGCTTTGCAACCATACTCGC|CCCCAGATCCCAAAGACTTTGTTTTAAGTTTTGTAGTTTTACATTTTATATTTAAATCCA	5	0.0655111	0.417028	0.790066	N	N	3.49065	3.04427	3.04427	splitr	0	0	0	0	N	0.283333	N	N	0	0	ENSG00000225840	ENSG00000250334	-	+	Y	4	10036711	80497614	downstream	intron	RN18S1	RP11-234K19.2	10036113	80413570	-	+	0.233333	10036020	80424302	-	+	Y	-	1	N	SKBR3-100	65	1
2112	CCCAGGCACCGCCAGAGTGTCCTGCTACCTTTGTCTCACGATTCCAGTGCAGTAGTGCCAAAAGGCCCCTTCCCACGTCCCTCGAGCTCTGTAGCCTGGTCTGTGCATTGTGGCTGTCAAATCCATGTGTCCCCCCTGTGGTCTGTGTGTGACACCACCACTGTGTCCCAGTGTCTGGCCCAGCCATGGCTGGATGTGCATCTGGCCTATGACCCTGTGCC|CCCTTGTCCATGTGCTTACTGTGAGCCCTGGGCCTGTGATTCATGTTCTGCGTCATGTGACACTGCGCC	8	1	0.479796	0.888025	N	N	3.34566	3.27974	3.27974	splitr	0	0	0.347826	0	N	0.797101	N	N	311	0	ENSG00000100075	ENSG00000213645	-	-	22	7	19166343	63392346	utr3p	downstream	SLC25A1	RP11-340I6.10	19163095	63391519	-	+	0.347826	19163396	63392621	-	-	Y	0.744774	-	N	SKBR3-100	275	0
5388	GGGAGAAGCCCAGCGGGTGGTATGGCGCTGGTTATGGAATACAAGTGCCTAGTGGGCCACTTCTTGTCAGCAGACCTTCAAGAAGCAGCTAGCTACCACCTAAGAGGAGAGGTTGGAATTAATACAACTTGGAAGTCTCAGAGGTGGGAGTGTGCTGGGACCCAGACCAAGGAGGGGCATCAGCAGGCTAGTGCAGGTATCTCTGCAGAGACTGCGATGAGGCTGGTCCTGCAAATGCTGGGAAAA|GGTGTTGGTTGATATAGACAGCAGGACGGTGGCCATGGAAGTCAGAATCCACTAAGGAGTGTGTA	4	0.0224694	0.0251062	0.015982	N	N	3.35616	3.60889	3.35616	splitr	5	0	0	0.142857	N	0	N	N	0	0	ENSG00000241271	ENSG00000252666	+	-	20	19	17470086	36066721	downstream	upstream	AL031664.1	AD000090.1	17469615	36066627	+	+	0	17470255	36066527	+	-	Y	-	-	N	SKBR3-100	78	1
2421	CTATCCAGAACCTCCACTCTTTCGGTAAGCTATGGGAA|CAGCAGTTGAACACGGGTCAGTCGGTCCTGAGAGATGGGCGAGCGCCGTTCCGAAGGGACAGGCAATGGCCTCCCTTGCCCTCAGCGGATCGAAAGGGAGTCGG	1	0.0164679	0.193922	0.140074	N	N	3.68802	3.58168	3.58168	splitr	2	0	0	0.571429	N	0.0526316	N	N	953	0	ENSG00000173812	ENSG00000241530	+	+	17	2	39848920	230045666	intron	intron	EIF1	AC006368.1	39845137	230045488	+	-	0.0526316	39845335	230045628	+	+	Y	1.78625	1	N	SKBR3-100	121	1
7222	TGAGCCCGGCCTCGCGACCTCCCTCCGGGGCCCCCATGATCGGGGGTGCGTGGGATCTGCGGCCTGCGGGGGTGGAGGGCCGGGAGCTCCCCCGGGCCTGCCTCGAGGGCCGCGGGATTCGTCCTTGCGAGCCCCGACTGCGCACGGAAGGACCTGGGGTCGGCCAGGCCTGGGGGATGGGACGGGCCCCGAGGAGAGCGGGTGCCAGGGGCGAGACCCGCCGCCCTTCCCCGGCTTGGTCCCGCGCTTCCTGA|GGGAAACTTTGGAGGGAACCAGCTACTAGATGGTTCAATTAGTCTTTCGCCCCTACACCCAGGTTGGATGACCGATTTGCACATCAGGACTGCTACGGACCTCCACCAGAGTTTCCTCTGGCTTTGCCCTGCCCAGGCAGAGTT…	8	1.57e-07	0.014315	0.0124056	N	N	3.04124	3.51832	3.04124	splitr	2	0	0	0	N	0	N	N	921	0	ENSG00000008283	ENSG00000243013	+	+	17	1	61523722	145277501	upstream	intron	CYB561	AL592307.1	61509668	145277250	-	+	0	61524108	145277466	+	+	Y	-	1	N	SKBR3-100	10	1
7498	ATCTCTTCAGTGGAGAGAAATGATGCTCATCTGAGATTATGTCTGCGAGAGC|GCCAGCTATCCCGAGGGAAACTTTGGAGGGAACCAGCTACTAGATGGTTCAATTAGTCTTTCGCCCCTACACCCAGGTTGGATGACCGATTTGCACATCAGGACTGCTACGGACCTCCACCAGAGTTTCCTCTGGCTTTGCCCTGCCCAGGCAGAGTTCAC	12	0.356773	0.0581615	0.157367	N	N	3.27568	3.43408	3.27568	splitr	9	0	0	0.142857	N	0.0576923	N	N	0	0	ENSG00000200060	ENSG00000243013	+	+	12	1	109132380	145277501	downstream	intron	Y_RNA.117	AL592307.1	109132260	145277250	+	+	0.153846	109139940	145277480	+	+	Y	-	1	N	SKBR3-100	15	1
8628	AGACCAAAATCATATTCTTTGGTGGTAACCGGAGTGGGGCTCGTCTTCCACCTCCCCGGCGCCCCAGCTTTGCTTCCGTCCCGCT|ACAGACCCCCACCAGAGTTTCCTCTCGCTTCGCCCTGCCCAGGCATAGTTTATCATCTTTTGGTGCCTAACACAAGCGCTCATTCTCCACCTGCCCAGCACAGTGGGCGAGAGTGGACGGTGGTGCTCCCTTGGCAAACTGGAGAGGCCTCAGGATCCCGCCTCAGCCAGCCAGCGCATCAGCCTTCACCTTCATTGCGCCACAGTGGCTTTCGTGCGAGCCCCTGACTCGCACACGTGTTA	1	0.00456444	0.129627	0.0652689	N	N	3.04166	3.15832	3.04166	splitr	2	0	0	0	N	0	N	N	15	0	ENSG00000135951	ENSG00000251948	-	-	2	19	99771427	24184165	utr5p	upstream	TSGA10	AC092279.1	99613724	24184075	-	-	0.0235294	99757862	24184775	+	-	Y	-	-	N	SKBR3-100	36	1
4771	TTAAAGTTTGAGAATTGGTTGAGATCATTTTGACTCCAAGACCCCTAATCATTCGCTTTACCAAATAACTGCGTGGCATGGGGTTTTTGCGAGAGCGCCCGTTATCCTTAGGAAAACTTCAGAGGGAACCAGCTACTAGATGGTTGGATTAGTCT|TTCACCCCTATACCCAGGTCGGACGATGGATTTGCACGACAGCACTGCAACGGACCTCCACCAGAGTGTCCTCTGGCTTCGCCCTCCTCAGGCACAGTTCACCATCTT	4	1	0.923703	0.974434	N	N	3.69785	3.56129	3.56129	splitr	80	0	0	0.142857	N	0.277778	N	N	0	0	ENSG00000251948	ENSG00000242517	+	-	19	8	24184165	56755341	upstream	intron	AC092279.1	AC018607.3	24184075	56755033	-	-	0.287037	24184725	56755197	+	-	Y	-	1	N	SKBR3-100	80	1
2377	AGGTCGGTCCTGGCCAGGGTCAGCTCATCCAGCACCCTGCGCAGGCCGTTGATGTCGGCCTCCACGCTCATGCGCAGAGCCTGTTCCGTCTCAAACTTGGTTCGGAAGTCATCTGCAGCCAGACGGGCATTGTCGATCTGCAGGACAATCCTGGAGTTCTCAATGGTGGCACCAAGAAT|CTGGATGGCAGCCATGCCAGCTCCTCTCAGTTCCATTGGCATGGGTTTCTTCTCCCTGATATGTCCACCCTGACCCGCTCAGGCTGGGTCAGCATTCCCACCCCCACCCACTTGCCCAGCACTTACCACAGCTCTGTCTCCCCATCTAGACTTGGAGCTTCTGTATCTAGCCCCAGGGCTGAC	3	1	0.756986	0.567921	N	Y	3.71145	3.45248	3.45248	splitr	2	0	0	0	Y	0.0335196	N	N	2306	12	ENSG00000171345	ENSG00000232938	-	-	17	17	39684560	81188573	coding	upstream	KRT19	AC139099.1	39679869	81174666	-	+	0	39681525	39693224	+	-	N	-	-	N	SKBR3-100	209	0
7821	GGTCCTCCATGCGCAGTCATGAGTCGCTTCAAGTTTATCGG|AAAGTCTTTGGGTTCGGAGGATTCCAGAAACATGAAGGAGAAGTTGGAGGACATGGAGAGTGTCCTCAAGGACCTGACAGAGGAGAAGAGAAAAGATGTGCTAAACTCCCTCGCTAAGTGCCTCGGCAAGGAGGATATTCGGCAGGATCTAGAGCAAAGAGTATCTGAGGTCCTGATTTCCGGGGAGCTACACATGGAGGACCCAGACAAGCCTCTCCTAAGCAGC	3	1	0.353242	0.620939	N	N	3.64913	3.37193	3.37193	splitr	16	0	0.317073	0	N	1	N	Y	113	797	ENSG00000147687	ENSG00000073605	+	-	8	17	125551699	38077313	coding	coding	TATDN1	GSDMB	125500726	38060848	-	-	0.0487805	125551266	38062524	-	+	Y	-	-	N	SKBR3-100	78	0
1602	GGGAGAGGGAGGGCGGGTGGAGGGGTCGGGAGGAACGGGGGGCGGGAAAGATCCGCCACCGGGTTGAATCCTCCGGGCGGACTG|CGCGGACCCCACCCGAGACCCCGCCGCCGCCAGGTGGCGCTCTGCGCCTGCGCTT	4	0.0146427	0.268703	0.543793	N	N	3.53615	2.89355	2.89355	splitr	8	0	0	0.2	N	0.254545	N	N	20	0	ENSG00000150672	ENSG00000244300	-	+	11	3	85338966	128221191	intron	intron	DLG2	RP11-475N22.4	83166055	128208055	-	+	0.145455	85195200	128216892	-	+	Y	0.888271	1	N	SKBR3-100	8	1
7135	GGACATCCCAATGGTGCAGCCGCTATTAAAGGTTCGTTTGTTCAACGATTAGAGTCCTATGTGATCTGAGTTCAGACCGGAGTAATCCAGGTTGGTTTCTATCTA|CTCCAAATTCCTCAATTCTCTCCTTTTATCAGTCTTATGCCATTTATCAGTC	7	0.0123325	0.0947954	0.226325	N	N	3.71977	3.15207	3.15207	splitr	11	0	0	0.6	N	0.269231	N	N	82	0	ENSG00000256618	ENSG00000137251	+	+	17	6	22023991	54254950	intron	intron	MTRNR2L1	TINAG	22022437	54172657	+	+	0.134615	22023860	54229247	+	+	Y	6.75368	1	N	SKBR3-100	783	0
6377	GCGGGACGAGAAGAAGGGTCCCATTCGCCACGAA|GAGCCCCCCGGGAGCGGAGGCGGGCCGGCCGGCCAGCGAGTCGATCGGCCCTGGCCAACTCCCCACTCCGGGGAAGGGGCGGCGGACAACCCAGCGGAGACGAGAACGCCTGACACGCACGGCACGGAGCCAGTGGGGTGGGGTTGTCGCG	2	0.28129	0.109143	0.102035	N	N	3.33977	2.54355	2.54355	splitr	1	0	0	0	N	0	N	N	0	85	ENSG00000255697	ENSG00000160783	+	+	20	1	62959443	156213123	downstream	intron	AL137028.1	PMF1	62956710	156182773	-	+	0.0294118	26190454	156186655	+	+	Y	-	0.881344	N	SKBR3-100	15	1
3395	CGTGGCGACCCGCTGAATTTAAGCATATTTGTCAGCGGAGGAAAAGAAACTAACCAGGATTCCCTCAGTAATGGCGAGTGAACAGGGAAGAGCCCAGCGCCGAATCCCCGCCCCGCGGTGGGGCGCGGGAAATGTGGCGTACGGAA|GGCCCGGCGAGCACTCACCGAGCGGCAGGAAATGTTTGGTGTCCATGTCTGCGACTAACTCATGCCCGGCCGGCGGCGCAGGCAGCGGGCGGCGGGCGCGGCGGCCCCCGGCGCGGCCGGCCCGGGCCCGGGCGGCGGGGAGCCGGCGGCTGCGGTGGCGGCG	2	0.0853931	0.0809054	0.0598849	N	N	2.94021	3.50745	2.94021	splitr	0	0	0	0	N	0.0616438	N	N	0	378	ENSG00000141161	ENSG00000186350	-	+	17	9	33516364	137332431	intron	intron	UNC45B	RXRA	33474836	137208944	+	+	0	33478113	137218523	-	+	Y	1	0.300254	N	SKBR3-100	648	1
5793	CACCCCTATACCCAGGTCGGACGATGGATTTGCACGACAGCACTGCAACGGACCTCCACCAGAGTGTCCTCTGGCTTCGCCCTCCTCAGGCACAGTT|CACCTGGCCTCCCCCGCCCAGGCGCTGCCGGCGACCAGCGCCCCCTGCCGCGAAGCGCGCCGCCGCCGGGACCCGCCCCCGGACCCCTGCGCACGGCACCGCCCACGCCCCGCCCCCATGTGGGCGCGGCCCAATCCCGGGGCCGCCGGCGCGCGCGTCACGGGCTGCCATTGTTATGCAAATATAAAGAAGGTAAAAGGCGCCCCGGCGCGGCGGGCGAGCTAGTGCTGCGGCGCGTGGGGAGGCGCCTTGGGACCGCGT	1	6.76e-06	0.129627	0.0652689	N	N	3.49016	3.05377	3.05377	splitr	4	0	0	0	N	0	N	N	0	27	ENSG00000242517	ENSG00000198435	+	+	8	9	56755341	140196703	intron	upstream	AC018607.3	NRARP	56755033	140194083	-	-	1.11e-16	56755295	140196946	+	+	Y	1	-	N	SKBR3-100	85	1
8027	CCCAGCCTCAGCCTCACTCGGCGTCGCCTGCATGGGGGGGGGGGAGGAGGAGGACGGAGGAAGTTTCTGCGCCGAGTCCTCCGTCGGGAAAACTCTACCAACTTCCCCAGGGGAAGGGAAGACAACAGTGTCCCAGCTTCCCGAGCTTAGACCGCCTCACCCCGTAGGGGGTGGGGC|CCCCCGAGCCACCTTCCCTGCCGGGCCTTTCCAGCCGTCCCAGAGCCAGTCACGGCGCAGCACCACAGTG	1	0.826384	0.148906	0.0856583	N	N	3.38024	3.03128	3.03128	splitr	17	0	0.128571	0	N	0.128571	N	N	363	0	ENSG00000196504	ENSG00000251948	-	-	2	19	153574511	24184165	utr5p	upstream	PRPF40A	AC092279.1	153508107	24184075	-	-	0.128571	153574289	24185457	+	-	Y	-	-	N	SKBR3-100	441	1
869	CCCCGCGACCGCCGCTCCACTTCTCCAACAGCCGCCTCTCGCGCGCGCGCGCGCGCCGCCCGCCGCCCGCCGCTCC|AGTGCCATCCATTTTCAGGGCTAGTTGATTCGGCAGGTGAGTTGTTACACACTCCTTAGTGGATTCTGACTTCCATGGCCACCGTCCTGCTGTCTATATCAACCAACACCTTTTCTGGGGTCTGATG	5	0.755768	0.131751	0.282247	N	N	1.97651	3.56489	1.97651	splitr	5	0	0	0	N	0.539474	N	N	97	0	ENSG00000155111	ENSG00000252666	-	+	6	19	111137161	36066721	utr5p	intron	CDK19	AD000090.1	110931181	36066627	-	+	0.0657895	111136481	36066636	+	+	Y	-	1	N	SKBR3-100	1088	1
4337	TGAGGAGGGCGAAGCCAGAGGACACTCTGGTGGAGGTCCGTTGCAGTGCTGTCGTGCAAATCCATCGTCCGACCTGGGTATAGGGGTGAAAGACTAATTGAGCCATCTACTAGCTGGTTCCCTCAGAAGTTTCCCTTAGGATAGTTGGTGCTCTCCCAAAACCCAACCCACACAGTTTTATCCAGTAAAGTTAATATTAGAGGTCCTGGGGCCAAAATGATCTCAACCTATTCTCAAACTTTAAATGGGTAAGA|ACCCTGTTAAATTTCAATTTCAGATGAGTAATGAATAAAATTTTACTGTATGTCCCATGCAATATCTGGAACATATGTATAATAAAAATTAGTTATTGTTTCTTTGAATTTCAAATTTGACTGGGTGTCCTGTGTTTTATCCGG…	1	6.11e-12	0.170302	0.110479	N	N	3.31639	3.21961	3.21961	splitr	0	0	0	0.285714	N	0	Y	N	0	0	ENSG00000242517	ENSG00000253824	-	+	8	8	56755341	101426687	intron	intron	AC018607.3	KB-173C10.2	56755033	101393488	-	-	0	56755033	101421513	-	+	N	1	1	N	SKBR3-100	58	1
5331	TAGATGACGAGGCATTTGGCTACCTTAAGAGAGTCATAGTTACTCCTGCCGTTTACCCGCGCTTCATTGAATTTCTTCACTTTGACATTCAGAGCACTGGGCAGAAATCACATCGC|GCCTCGCGCCCCCGATCTGCGCATGCGCCGACGCTCGGACACCGCCCCCGAGTGCGAGGCCCGGCGCGGAACCGGCAGCCGAGAGCCTGGCGGGGGCGGGGCGCACCGCGCCG	1	0.620802	0.348134	0.359425	N	N	3.32317	3.05885	3.05885	splitr	1	0	0	0	N	0.292035	N	N	0	46	ENSG00000226958	ENSG00000104472	-	+	X	8	108297792	141527236	intron	utr5p	RN28S1	CHRAC1	108297361	141521397	-	+	0	108297376	141521420	-	+	Y	1	0.751107	N	SKBR3-100	14	1
1200	AGCCCCAGCGTCGGCTCAGCCAACGCCCAGGCCGCTGGGGCCACCACGATCGTCGCTCGTG|ATTCTCGTCCATCCTCCGACCCGGTCCCGCTCCGGGAGACCGGCGCGCCCCCACCGTGGGACGCTTTCCCAGGGCCAGGCGGCCCGACCACGTGCCACGCAAACGCCGTCGTCCGCACCGGTCGCGACTCGGCAAGGGAGCGGGCGGAGAGCTGACTC	6	0.304663	0.689258	0.956203	N	N	3.47233	3.23061	3.23061	splitr	0	0	0	0	N	0.196721	N	N	4	0	ENSG00000167680	ENSG00000227195	-	-	19	20	4559771	26189869	utr3p	intron	SEMA6B	RP3-410C9.1	4542600	26167655	-	-	0.377049	4543030	26189019	+	-	Y	-	1	N	SKBR3-100	48	0
3181	ATCAGACCCCAGAAAAGGTGTTGGTTGATATAGACAGCAGGACGGTGGCCATGGAAGTCAGAATCCACTAAGGAGTGTGTAACAACTCACCTGCCGAATCAACTAGCCCTGAAAATGGATGGCACTGGAGCATC|GGGCCCGGGCACTCGGCCCTCCTGGGCTCC	14	0.0287385	0.00936275	0.00917074	N	N	3.55232	2.68402	2.68402	splitr	6	0	0	0.105263	N	0.266667	N	N	0	336	ENSG00000252666	ENSG00000204839	+	+	19	8	36066721	144655141	intron	intron	AD000090.1	C8orf73	36066627	144648357	+	-	0.166667	36066644	144649692	+	+	Y	1	2.0415	N	SKBR3-100	336	1
440	GCCCTTCACAAAGAAAAGAGAACTCTCCCCGGGGCTCCCGCCGGCTTCTCCGGGATCGGTCACG|TTACCGCACTGGACGCCTCATGGTGCCCATCTCCGCCATTCTGGATTCGGGGATCTGAACCCAACTCCCTTTCAATCAGCTGAGGGCAACAGAGGACATCACCCATCCCTTCGGAATGGCACTCACCCATCTCTCAGGACCAAATGAACCATGTTCAACTGCTGTTCACCTGGGACCCATGTTCAACTGCTGTTCACATGGAACCCTTCTCCACTTCGGCCTTCAAAGTTCTCATTTGAAAATTTGCTACTACCACCAAGATCTGCACCTGTGGC	20	0.00383022	0.330665	0.828652	N	Y	3.02552	3.60785	3.02552	splitr	0	0	0	0.530612	N	0.21875	N	N	0	0	ENSG00000239935	ENSG00000252318	-	-	5	2	71146942	133038738	intron	downstream	AC116340.1	AC097532.1	71146740	133038647	+	-	0.859375	71146755	133038453	-	-	Y	1	-	N	SKBR3-100	294	1
6994	CAACCAACACCTTTTCTGGGGTCTGATGAGTGTGTGGGCATTGGGCACCTTAATCCGGCATTCGGTTCATCCCGCAG|TGCCAGTTCTGCTTACCAAAAGTAGCCTACGAAGCACTCGCATTCCACGCCTGGCTCCACGTCAGCCAGCCAGGCTTCTTACCCATTTAAAGTTACAGAAT	3	0.0253759	0.945177	0.946101	N	Y	3.5304	3.66848	3.5304	splitr	59	0	0	0	N	0.74026	N	N	0	0	ENSG00000244663	ENSG00000252318	-	-	16	2	47539299	133038738	intron	upstream	AC007599.1	AC097532.1	47538630	133038647	+	-	0.844156	47539190	133039105	-	-	Y	1	-	N	SKBR3-100	200	1
2968	TGTTAGGACCCCAAAGATGGTGAACTGTGCCTGAGGAGGGCGAAGCCAGAGGACACTCTGGTGGAGGTCCGTTGCAGTGCTGTCGTGCAAATCCATCGTCCGACCTGGGTA|TAGGGGCGAAAGACTAATTGAACCATCTAGTAGCTGGTTCCCTCCAAAGTTTCCCTCGGGATAGCTGGCACTCTCGCAAAAACCCCACTC	6	0.395726	0.63551	0.86087	N	Y	3.62362	3.75744	3.62362	splitr	201	0	0	0.2	N	0.788889	N	N	0	0	ENSG00000242517	ENSG00000243013	-	-	8	1	56755341	145277501	intron	intron	AC018607.3	AL592307.1	56755033	145277250	-	+	0.811111	56755207	145277412	-	-	Y	1	1	N	SKBR3-100	58	1
5481	CTACTAGCCCTACCTACTAGCCCTACCTACTAACCCTACCTACTAG|CCCTACCTACTATCCAGCGAAACCACAGCCAAGGGAACGGGCTTGGTGGAATCCGCGGGGAA	4	0.000827958	0.47218	0.745359	N	N	2.41166	3.38553	2.41166	splitr	12	0	0	0.5	N	0.217391	N	N	380	0	ENSG00000129657	ENSG00000198626	-	-	17	1	75213183	238129359	utr3p	intron	SEC14L1	RYR2	75084831	237205505	+	+	0	75211816	237766492	-	-	Y	0.809176	1	N	SKBR3-100	168	1
8543	GAGCCCGGCCCTGAGCGACCAGTACTCAACTTTCCCAGCCCCGCCCCGCTCCCCGCCCCTGGGCTGCAG|ATCTTGGTGGTAGTAGCAAATTTTCAAATGAGAACTTTGAAGGCCGAAGTGGAGAAGGGTTCCATGTGAACAGCAGTTGAACATGGGTCCCAGGTGAACAGCAGTTGAACATGGTTCATTTGGTCCTGAGAGATGGGTG	4	0.0501516	0.0251501	0.0160357	N	N	2.67536	3.46704	2.67536	splitr	5	0	0	0.142857	N	0	N	N	15	0	ENSG00000118804	ENSG00000252318	-	+	4	2	77232752	133038738	utr5p	intron	STBD1	AC097532.1	77172886	133038647	+	-	0.0724638	77227730	133038714	-	+	Y	-	1	N	SKBR3-100	1040	1
2107	CCGCCTGGCCCTGGGAAAGCGTCCCACGGTGGGGGCGCGCCGGTCTCCCGGAGCGGGACCGGGTCGGAGGATGGACGAGAATCACG|AGCGATGGTGGTGGTGGCGATAGTGGTGGTGGTGGTGTTGGTGATGGTGGTAATGGTAG	26	0.0342854	0.254032	0.718358	N	N	3.18189	2.83031	2.83031	splitr	7	0	0	0	N	0.305085	N	N	0	95	ENSG00000227195	ENSG00000127124	-	+	20	1	26189869	42501596	intron	intron	RP3-410C9.1	HIVEP3	26167655	41972036	-	-	0.118644	26189015	42010899	-	+	Y	1	0.828791	N	SKBR3-100	114	0.826087
3557	TCTCGTTCTCCAGAAGGCTGTCCCGGGGCCCCCACTCTCCGTCCCGCTCCGGGGACAGTG|CCAGGTGGGGAGTTTGACTGGGGCTGTACACCTGTCAAACGGTAACGCAGGTGTCCTAAGGCGAGCTCAGGGAGGACAGAAACCTCCCGTGGAGCAGAAGGGC	8	0.012145	0.987472	0.978659	N	N	3.03959	3.34	3.03959	splitr	13	0	0	0.111111	N	0.383333	N	N	0	0	ENSG00000148082	ENSG00000162669	+	+	9	1	91793682	91870426	utr5p	intron	SHC3	HFM1	91628060	91726323	-	-	0.216667	91793457	91853135	-	+	Y	-	1	N	SKBR3-100	280	1
1267	CTTCAGAGGGAACCAGCTACTAGATGGTTGGATTAGTCTTTTGCCCCTATACCCAGATCAGATGACCGATTTGCACGTCAGGACCACTACAGACCCCCACCAGAGTTTCCTCTCGCTTCGCCCTGCCCAGGCAT|AGTTCATCATCTTTCAGGTCCTAACACGTGCCCTGGTGCTCCACCTCTGGGGCACCGCCCTGGGTGAGATGGGCCAGTGGTGCACCCTCAGGGGACTGGAGAGGCCTCGGGATCCCACCTCAGCCA	9	1	0.712201	0.860923	N	N	3.30063	3.62039	3.30063	splitr	77	0	0	0.1	N	0.634921	N	N	0	0	ENSG00000251948	ENSG00000244663	+	+	19	16	24184165	47539299	upstream	intron	AC092279.1	AC007599.1	24184075	47538630	-	+	0.555556	24184820	47538850	+	+	Y	-	1	N	SKBR3-100	540	1
1598	CATGGGCCTGCGCACCATGCACGGGGGCCAGACCCTCCTCGCGGGCCTCGCCCTCCTGGCTC|CTGTTAATGATCCCTCCGCAGGTTCACCTACCGAAACTTTGTTACGACTTTTACTTCCTCTAGATAGTCAAGTTCGACTGTCTTCTCAGCGTTCCGCCAGGGCAGTGGGCTGACC	4	0.197582	0.678309	0.931216	N	N	2.89	3.69256	2.89	splitr	3	0	0	0	N	0.225806	N	N	0	0	ENSG00000166206	ENSG00000163046	+	-	15	2	27184686	133015542	intron	intron	GABRB3	ANKRD30BL	26788693	132905164	-	-	0	26815573	133011916	+	-	Y	1	1	N	SKBR3-100	78	1
8400	GGACTTCAGACTGGTGGACTGTTCATCATTCTGTTGAAGAAACGCTTAACCCAAAAGGTCCCCCTTCTGGGAAAGACCGAGTGAAGAAAGGTGGATCCTACATGTGCCATAG|GGCAGAGGCAAGGCTGGCAGCAAAACGGGCTGCCCGGGCAGAAGCAAGAGATATACGCATGAGAGAACTGGAACGACAACAAAAAGAGTTGGATGAAAAATCTGACAAACAGTATGC	4	0.902495	0.376241	0.329979	N	N	3.65658	2.95166	2.95166	splitr	1	0	0	0	N	0	Y	Y	157	202	ENSG00000144455	ENSG00000093167	+	-	3	3	4508965	37225180	coding	coding	SUMF1	LRRFIP2	3742498	37094117	-	-	0	4418014	37170640	-	+	N	-	-	N	SKBR3-100	135	0
7414	CCGAGACCCCGTCTGGGAGGTGAGGAGCGTCTCTGCCCGGCCGCCCCGTCTGAGAAGTGAGGAGACCCTCTGCCTGGCAACCACCCCGTCTGAGAAGTGAGGAGCCCCTCCGCCCGGCAGCCGCCCCGTCTGAGAAGTGAGGAGCCTCTCCGCCCGGCAGCCACCCCATCTGGGAA|TGTAAAGAACTGGCCAAGTCCAAGGCAGAAGTGGCCTGCATCGCAGTGTACGAAACAGACGTGTTTGTCGTCGGAACCGAGAGAGGATGCGCTTTTGTTAATGCCAGGACGGA	9	0.923857	0.712201	0.658525	N	Y	3.44193	3.4708	3.44193	splitr	5	0	0	0	N	0.973451	N	N	41	0	ENSG00000231560	ENSG00000214544	-	+	12	7	10105935	72694143	intron	intron	AC091814.3	GTF2IRD2P1	10100736	72656902	-	-	0.0176991	10105636	72694143	+	+	Y	-	1	N	SKBR3-100	1431	1
4016	TGCCGTTGTAGTGTCCTCCAGAGGGGAACTCTCTAGGCCAGTCAAAGGGCCAGTGGGTCAGTCTAGCAGTCCTCGGTAGAAGTTGTGAGTTAAGCTCATTTGGGGTTCCATTTGTAAGACCATCTGTAGCTTGATGGCCTTGATC|CAACGCAGCAGCAGAAACAGTAGCTTTCCTCCCAGACCACAAGGAGAACCGAGGAAGGTCGGATTTAGTGGCCCTTACCAACGCATTCTCAAAAAACCTGCACCC	3	1	0.256538	0.215648	N	Y	3.69785	3.23996	3.23996	splitr	2	0	0.00952381	0	N	0.00952381	N	N	94	0	ENSG00000120915	ENSG00000213753	+	+	8	19	27403081	59111168	intron	upstream	EPHX2	AC016629.2	27348296	59084870	+	+	0.00952381	27350634	8445892	+	+	Y	-	-	N	SKBR3-100	130	1
6701	GCGCGCTGCCTCCGCCCCCGGCCCAGCCGCCCGGCCCCCAGTCCCGCCCGCCGCGCCGGGAGCCCGGCCCGCCGCTGAGCCCGGCCCGCCGGCGCGCCCCGTCCGGGATGGGGCG|AAGCCAGAGGAAACTCTGGTGGAGGTCCGTAGCAGTCCTGATGTGCAAATCGGTCATCCAACCTGGGTGTAGGGGCGAAAGACTAATTGAACCATCTAGTAGCTGGTTCCCTC	2	0.651889	0.0809054	0.0598849	N	N	2.69058	3.57849	2.69058	splitr	5	0	0	0.166667	N	0.300885	N	N	1271	1285	ENSG00000124126	ENSG00000134250	-	+	20	1	47444420	120612240	upstream	intron	PREX1	NOTCH2	47240790	120454176	-	-	0.0176991	47444461	120544032	-	+	Y	-	2.20454	N	SKBR3-100	78	1
6328	CCTTAGCGGATTCCAACTTCCATGGCCACCATCCTGCTGTCTATATCAACCAACACCTTTTCTGAGGTCTGATGAGCATTGGCATCGGGCATCTTAACCCGGCATTTGGTTCATCCCACAGTGCCAGTTCTGC|TTACCAAAAGTGGCCCACTAGGGACTCATATTCCACGCCTAGCTCTATGCCAGCGAGCCAGGCTTCTAACCCATTTAAAGTTTGAAAATAGGTTGAGATCATTTTGGCCCCAAGACCTTTAATCATTCACTTTAC	2	0.844958	0.963363	0.928434	N	N	3.56129	3.66063	3.56129	splitr	138	0	0	0.04	N	0.819549	N	N	0	0	ENSG00000252318	ENSG00000112319	+	+	2	6	133038738	133853258	upstream	intron	AC097532.1	EYA4	133038647	133561736	-	+	0.721805	133039116	133594096	+	+	Y	-	1	N	SKBR3-100	120	1
1315	TAGTCTTTCACCCCTATACCCAGGTCGGACGATGGATTTGCACGACAGCACTGCAACGGACCTCCACCAGAGTGTCCTCTGGCTTCGCC|CTGCTCAGGCATAGTTCACCATCTTTTAGGCCCTAGCATTGTGCTCACGCTCTACTTCTTGGATG	15	0.138583	0.655015	0.945846	N	N	3.65761	3.42784	3.42784	splitr	26	0	0	0	N	0.415385	N	N	0	0	ENSG00000242517	ENSG00000241389	+	-	8	4	56755341	107924683	intron	intron	AC018607.3	AC003099.2	56755033	107924376	-	-	0.369231	56755279	107924518	+	-	Y	1	1	N	SKBR3-100	120	1
1620	CCCCGGCCTGCCGCCTCTGTCTCTCTCTCCGTTATGGTAGCGCTGCAGTAGCGACTCGCTTGCAGAGGAACCCTCCTCAGCTTCCCCCTCGACGGGGTGACGGGGGGAGAGCGAGGGTTCCGCCGGCCACCGCGGTGGTGGCCGAGCGCGGCTCGTCGCCTACTGTGGCC|CGCGCCTCCCCCTTCCGAGTCGGGGGAGGATCCCGCCGGGCCGGGCCGGCGTCCTAGCGGTTGGGAGGCTG	4	0.856091	0.824928	0.670021	N	Y	3.27457	2.92023	2.92023	splitr	0	0	0	0	N	0.732394	N	N	0	0	ENSG00000227195	ENSG00000256642	-	-	20	16	26189869	33962503	intron	coding	RP3-410C9.1	NCRNA00273	26167655	33961052	-	-	0.901408	26189309	33961280	-	-	Y	1	1	N	SKBR3-100	507	0
3458	CAAGGCTATGGCTCCCACCTAGAGACACAGCCCTACAGCTCCCACGGCCCTGGCGGAGC|GCTGAGAAGACAGTCGAACTTGACTATCTAGAGGAAGTAAAAGTCGTAACAAAGTTTCGGTAGGTGAACCTGCGGAGGGATCATTAA	10	0.0322959	0.214036	0.591426	N	N	3.28297	3.57589	3.28297	splitr	19	0	0	0.2	N	0.254237	N	N	0	0	ENSG00000220804	ENSG00000163046	+	+	2	2	243102304	133015542	upstream	intron	AC093642.5	ANKRD30BL	243030784	132905164	+	-	0.288136	101396164	133012005	+	+	N	-	1	Y	SKBR3-100	108	1
6954	GGCAGAGGCGCAGGCGCGGTGCTTCGCAGCCCGCTTCCGGCCTCACACCTGCCAAGCATCACACCTGCCAAGCATCACACCTGCCAAGCATCACACCTGCCAAGCATCACACCTGCGATGCCTGCACGAGCTGGGTGCG|CTGGGCTCTTCCCTGTTCACTCGCCATTACTGAGGGAATCCTGGTTAGTTTCTTTTCCTCCGCTGACAAATATGCTTAAATTCAGCGGGTCGCCACGTCTGAT	2	0.469039	0.0663278	0.0412345	N	N	3.5153	3.58065	3.5153	splitr	3	0	0	0	N	0	N	N	0	0	ENSG00000166800	ENSG00000141161	+	-	11	17	18501147	33516364	utr5p	intron	LDHAL6A	UNC45B	18477371	33474836	+	+	0	18477509	33478162	+	-	Y	-	1	N	SKBR3-100	26	1
3893	GCATGGAGAGCTCCCGTGACTGATTAATAGGGTAATAGACCCGTGATCCATCGTGATGTCTTATTTAAGGGGAACGTGTGGTTGGTCTTGACTTTATGGCTGTGAGGTAAGAACAAGATGCCGGATACAGTTCATTATAGCTACCCCC|AAGTGTTATGGGCCCGGAGCGAGGAAGGTAGTAC	3	0.444245	0.929836	0.976169	N	N	3.68681	3.37142	3.37142	splitr	17	0	0	0.2	N	0	N	N	0	0	ENSG00000243401	ENSG00000075884	-	-	17	2	22020178	144525921	upstream	intron	AC131055.13	ARHGAP15	22020111	143848931	-	+	0.294118	22020627	143850011	-	-	Y	-	1	N	SKBR3-100	112	0
632	TTTGCCCTGACCAGGCACAGTTCATCATCTTTCAGGTCCTAACACGTGCCCTGGTGCTCCACCT|CCCCGGCGCGGCGGGCGAGCTAGTGCTGCGGCGCGTGGGGAGGCGCCTTGGGACCGCG	4	0.00589656	0.594176	0.89438	N	N	3.54041	2.80719	2.80719	splitr	1	0	0	0	N	0.344828	N	N	0	27	ENSG00000244663	ENSG00000198435	-	+	16	9	47539299	140196703	intron	upstream	AC007599.1	NRARP	47538630	140194083	+	-	0.0172414	47538805	140196744	-	+	Y	1	-	N	SKBR3-100	34	1
3956	GGAGATTATTCCGAAGCCTGGTAGGATGAGAATATAAACTTCAGGGTGACCGAAAAATCAGAATAGGTGTTGGTATAGAATGGGGTCTCCTCCTCCGGCTGGGTCGAAGAAGGTGGTGTTGAGG|TTGACTCTAGTCTGGCACGGTGAAGAGCCATGAGA	2	0.126518	0.747809	0.819941	N	N	3.37825	3.78262	3.37825	splitr	11	0	0.0285714	0	N	0.228571	N	N	0	0	ENSG00000237973	ENSG00000198626	-	-	1	1	567996	238129359	intron	intron	RP5-857K21.6	RYR2	566454	237205505	+	+	0.0571429	567095	237766571	-	-	N	1	1	Y	SKBR3-100	646	1
7456	CGTGTTAGGACCCCAAAGATGGTGAACTGTGCCTGAGGAGGGCGAAGCCAGAGGACACTCTGGTGGAGGTCCGTTGCAGTGCTGTCGTGCAAATCCATCGTCCGACCTGGGTATAGGGGTGAAAGACTAATTGAGCCATCTACTAGCTGGTTCCCTCAGAAGTTTCCCTTAGGATAGTTGGTGCTCTCCCAAAACCCAACCCACACAGTTTTATCCAGTAAAGTTAATATTAGAGGTCCTGGGGCCAAAATGATCTCAACCTATTCTCA|AACTTTAAATGGGTTAGAAGCCTGGCTCGCTGGCATAGAGCTAGGCGTGGAATATGAGTCCCTAGTGGGCCACTTTTGGTAAGCAG	3	0.499548	0.890613	0.646683	N	N	3.64553	3.62192	3.62192	splitr	0	0	0	0.333333	N	0	N	N	0	0	ENSG00000242517	ENSG00000112319	-	-	8	6	56755341	133853258	intron	intron	AC018607.3	EYA4	56755033	133561736	-	+	0.162791	56755051	133594015	-	-	Y	1	1	N	SKBR3-100	240	1
8429	GCCGGCGGCCACTTCCGCTTCCGCTGGGGAGGTCCTCCATGCGCAGTCATGAGTCGCTTCAAGTTTATCG|GTATCTGAGGTCCTGATTTCCGGGGAGCTACACATGGAGGACCCAGACAAGCCTCTCCTAAGCAGCCTTTTTAATGCTGCTGGGGTCTTGGTAGAAGCGCGTGCAAAAGCCATTCTGGACTTCCTGGATGCCCTGCT	21	0.583145	0.837788	0.528706	N	N	3.64913	3.64553	3.64553	splitr	5	0	2.22e-16	0	N	0.614286	N	Y	113	797	ENSG00000147687	ENSG00000073605	+	-	8	17	125551699	38077313	coding	coding	TATDN1	GSDMB	125500726	38060848	-	-	0.0142857	125551266	38062238	-	+	Y	-	-	N	SKBR3-100	128	0
8276	TGTTTTAAGCAGCTTGGCGAGGGCCTACGGGCTCTGCCTCGATCAGAACTCCACAAACTGATCAGCCCCTTGCAATGTCTGAACCACGTGTGGAAACTGCACCACCCCCAGGACGGAGGCCCCCTGCCCCTGCCCACGCACCATCCCTTCCCATTCCACCCTCTCCAGCCCTGGAAACCTCACCCTCTGGAGTCCTTCCTGGGCAAACTGGCCTG|GTTAGTTTCTTTTCCTCCGCTGACAAATATGCTTAAATTCAGCGGGTCGCCACGTCTGATCTGAGGTCGCGGGCCTCGATCAGAA	4	0.0217948	0.0269589	0.0183149	N	N	3.26932	3.43512	3.26932	splitr	4	0	0	0.2	N	0	N	N	18	0	ENSG00000006062	ENSG00000141161	+	-	17	17	43394414	33516364	coding	intron	MAP3K14	UNC45B	43340488	33474836	-	+	0	43364084	33478205	-	-	N	-	1	Y	SKBR3-100	10	1
5884	ACTGAGGGAATCCTGGTTAGTTTCTTTTCCTCCGCTGACAAATATGCTTAAATTCAGCGGGTCGCCACGTCTGATCTGAGGTCGCG|TCTCAGGAGGCAGG	6	0.000164086	0.0375911	0.0516807	N	N	3.69425	2.66123	2.66123	splitr	0	0	0	0.2	N	0.5	N	N	0	69	ENSG00000141161	ENSG00000205476	+	-	17	14	33516364	100070727	intron	intron	UNC45B	CCDC85C	33474836	99977603	+	-	0	33478275	100054028	+	-	Y	1	1.9784	N	SKBR3-100	374	0.974026
8507	ACAAGGTTGTTCGGAATCCTATAATTGAAAAACAGAGTAAAGATGGAAAACCAGTTATTGAATATCAAGAGGAGGAGTTGTTGGACAAGGTTTATAGCTCGGTGCTGCGGCAGTGCTACAGCATGTACAAGCTTTTTAATGGTACATTTCTGAAAGCCATGGAAGACGGAGGCGTCAAGCTTCTGAAAGAAAGATTAGAGAAATTCTTCCATCGG|CCCTGACTCCCACCTCCACATCCCCATGTACTTCTTCCTCTCCAACCTGTCCTTGCCTGACATCGGTTTCACCTCCACCACGGTCCCCAAGATGATTGT	1	0.0274999	0.193922	0.140074	N	N	3.37296	3.01547	3.01547	splitr	7	0	0	0	N	0.141414	N	N	195	19	ENSG00000122674	ENSG00000163331	+	-	7	2	5965605	159719293	coding	coding	CCZ1	DAPL1	5938356	159651829	+	+	0	5942375	159719002	+	-	Y	-	-	N	SKBR3-100	680	0
8190	GCAGAGGGAGGAAGGCGGCGAGCGGGCGGGGGGAGAGGGGGCGGGCGGCGGGGGAAGGG|AGGGCGGGTGGAGGGGTCGGGAGGAACGGGGGGCGGGAAAGATCCGCCACCGGGTTGAATCCTCCGGGCGGACTGCGCGGACCTGACCCATTTACCTCTTAACGGTTTCACGCCCTCTTGTACTCTCTCTTCAAAGTTCT	33	0.446913	0.113608	0.430018	N	N	2.08433	2.53946	2.08433	splitr	10	0	0	0.5	N	0.20339	N	N	342	20	ENSG00000100811	ENSG00000150672	-	+	14	11	100749129	85338966	utr5p	intron	YY1	DLG2	100705322	83166055	+	-	0.220339	100705432	85195274	-	+	Y	-	0.888271	N	SKBR3-100	5400	1
3641	CTGCTAATGGCCTCACACCGTCCACAGGCTGGCTGGGCCTCAATCAGAAGGACTTGGGCCCCCACAAGTGGCGTTGGGGAGTGAGTCTTCCATACGCCACATTTCCCGC|GCCCCACCGCGGGGCGGGGATTCGGCGCTGGGCTCTTCCCTGTTCACTCGCCATTACTGAGGGAATCCTGGTTAGTTTCTTTTCCTCCGCTGACAAATATGCTTAAATTCAGCGGGTCGCCACGTCTGAT	3	1	0.335698	0.594647	N	N	3.64706	3.01448	3.01448	splitr	22	0	0	0	N	0.697248	N	N	0	0	ENSG00000201966	ENSG00000141161	+	-	19	17	24187309	33516364	downstream	intron	5_8S_rRNA.4	UNC45B	24187160	33474836	-	+	0.394495	24186072	33478135	+	-	Y	-	1	N	SKBR3-100	95	1
5620	GATCAGAAGGACTTGGGCCCCACACGAGCGGCGCCGGGGAGTGGGTCTTCCGTACGCCACATTTCCCGCGCCCCACCGC|GGCCTCAATCAGAAGGACTTGGGCCCCCCATGAGCATCACCGGGGAGTGGGTCTTCAATATGCCACATTTCCTGCACCCTACTGTGGGGCAGGGATTCAATGCTGGGCTCTTCCCTGTTCACTTGCTGTTACTGAGGGAGTCCAGGTTAATTTCTTTTCCTCCACTGACTAATATGCTTAAATTCAGCAGGTTGCCATGTCTGATCTGGTTATGTTCAG	1	0.0298336	0.515994	0.585506	N	N	3.30385	3.43937	3.30385	splitr	2	0	0	0	N	0	N	N	0	0	ENSG00000141161	ENSG00000239909	+	+	17	5	33516364	122991011	intron	intron	UNC45B	AC008541.1	33474836	122990602	+	+	0	33478360	122990809	+	+	Y	1	1	N	SKBR3-100	105	1
2260	GCTGCCGTCCACTCTCGACTGCCGGCAACAGCCTGGTAGCCTCCCAACGCTCCAGCGCCATCCATTTTCAGGGCTAGTTGATTCGGCAGGTGAGTTGTTACACACTCCTTAGCGGATTCTGACTTCCATGGCCACCGTC|CTGCTTACCAAAAGTGGCCCACTAGGGACTCATATTCCACGCCTAGCTCTATGCCAGCGAGCCAGGCTTCTAACCCATTTAAAGTTTGAAAATAGGTTGAGATCATTTTGGCCCCAAGACCTTTAATCA	9	0.0820542	0.0102251	0.00741425	N	N	3.73759	3.60935	3.60935	splitr	0	0	0	0.153846	N	0.829457	N	N	0	0	ENSG00000243185	ENSG00000112319	+	+	4	6	70296753	133853258	intron	intron	AC108078.1	EYA4	70296579	133561736	-	+	0	70296753	133594100	+	+	Y	1	1	N	SKBR3-100	204	1
2909	AGAAAAGTTACCACAGGGATAACTGGCTTGTGGCGGCCAAGCGTTCATAGCGACGTCGCTTTTTGATCCTTCGATGTCGGCTCTTCCTATCATTGTGAAGCAGAATTCACCAAGCGTTGGATTGTTCACCCACTAATAGGGAACGTGAGCTGGAG|TTAGACCATCATGAGACAGGTTAGCTTTACCCTACTGTTGATGTGTTGTTGCCATGGTAATCCTGCTCAGTATAAAAGGAACCACAGTTTCAGACATTTGTTGTATGTGCTTGGCTGAGGAGCCAATGGGGTG	9	0.722768	0.274605	0.668802	N	N	3.73809	3.55232	3.55232	splitr	0	0	0	0.125	N	0.917293	N	N	0	0	ENSG00000162669	ENSG00000233654	-	+	1	2	91870426	191432828	intron	intron	HFM1	AC093388.3	91726323	191399581	-	+	0	91852781	191402785	-	+	Y	1	1	N	SKBR3-100	228	1
2246	TCCCCTCCTGGGATCCCAGAATCGTGTTGCTCTTCTTTTCTTGCCAATGTATCTTAATAACATCAGGGAAAAATTTCTCAAGAAGACAAAGGTATGTTCCAGCCTTCTGGAGCTTTGTTTCAGCAATTGAAGGAAGAAAAATAGTGGGCTTGGGGGAAACATCTGCATCAAGTTGTTTATC|TGTGACAACAAGTGTTGTTCCACTGCCAAAGAGTTTCTTATAATAATTCCACAGTGATTCAGTCCATATCAAAAACTCTAATTCAGTTTCCCTGAGTTCTTC	5	0.864761	0.926099	0.472438	Y	Y	3.41473	3.43784	3.41473	splitr	0	0	0	0	Y	0.990196	N	N	0	0	ENSG00000211689	ENSG00000211690	+	-	7	7	38305279	38309141	upstream	coding	TRGC1	TRGJ1	38297480	38309092	-	-	0	38305280	38309093	+	-	N	-	1	N	SKBR3-100	1690	0
221	CCGAGGGCCTCACTAAACCATCCAATCAGGAGTAGCGACTGCAGTGTGTACAAAGGGCAGGGACTTCATGCAAGCTTATGACCAGCACTTACTGGGAATTCCTCATT|CATGGGGAATAATTGCAATCCCCAATCCCCATCACGAATAGGGTTCA	7	0.00200006	1	0.773675	N	N	3.65591	3.24741	3.24741	splitr	89	0	0	0.047619	N	0.829787	N	N	0	0	ENSG00000163046	ENSG00000213285	+	-	2	5	133015542	180899431	intron	upstream	ANKRD30BL	AC138031.1	132905164	180898964	-	+	0.659574	133012149	174541797	+	-	Y	1	-	N	SKBR3-100	90	1
5889	GCAGTCGCCGCGGAATTCGGCGAGTAGAACCGCTGAGGCGGGCGCGGGCCCGGGTGGGGCC|GTCCCAGGTGCAGATCTTGGTGGTAGTAGCAAATATTCAAATGAGAACTTTGAAGGCCGAAGTGGAGAAGGGTTCCAGTTGAAGATGGGTCACTCGG	5	0.0906143	0.407037	0.779884	N	N	3.04641	3.54297	3.04641	splitr	0	0	0	0	N	0.327869	N	N	221	0	ENSG00000140694	ENSG00000251948	+	+	16	19	14724124	24184165	utr5p	intron	PARN	AC092279.1	14529559	24184075	-	-	1.11e-16	14724005	24184155	-	+	Y	-	1	N	SKBR3-100	864	1
7975	ACCTCAGATCAGACGTGGCGACCCGCTGAATTTAAGCATATTTGTCAGCGGAGGAAAAGAAACTAACCAGGATTCCCTCAGTAATGGCG|AGTGAACAGGGAAGAGCCCAGCATTGAATCCCTGCCCCACAGTAGGGTGCAGGAAATGTGGCATATTGAAGACCCACTCCCCGGTGATGCTCATGGGGGGCCCAAGTCCTTCTGATTGAGGCCCAGCTCATGGACGGTGTGAGGCTGGTAGTGGTCCCCA	6	1	0.505338	0.880838	N	Y	3.60679	3.36192	3.36192	splitr	108	0	0	0.125	N	0.325843	N	N	0	0	ENSG00000141161	ENSG00000239909	-	-	17	5	33516364	122991011	intron	intron	UNC45B	AC008541.1	33474836	122990602	+	+	0.831461	33478183	122990687	-	-	Y	1	1	N	SKBR3-100	279	1
1451	CCTCTACAGCAACGGTGAGCTCTTCTACAGCAACGGTGAGCC|CCGCGGCGGGTGTTGATGCCATGTGATTTCTGCCCAGTGCTCTGAATGTCAAAGTGAAGAAATTCAATGAAGCACGGGTAAACGGCG	1	0.00405789	0.248204	0.214183	N	N	3.77887	3.30125	3.30125	splitr	1	0	0	0	N	0.166667	N	N	0	137	ENSG00000221818	ENSG00000149262	-	-	8	11	25902913	77705724	intron	intron	EBF2	INTS4	25699246	77589766	-	-	0.0238095	25898427	77597485	-	-	Y	1	1.09244	N	SKBR3-100	28	0.989899
7364	TTCGCCGGCCGAGGAGGGGCCGCAGCCACCCCCCGGGGCCGCCGCTCCGGCCGGCTCCGCCCCCGGGGGCGTCGCGGCTGGGGCATCCCCCGGGCTGGGCGCAGGGGCCGGCGCGGC|GGGTGTTGATGCGATGTGATTTCTGCCCAGTGCTCTGAATGTCAAAGTGAAGAAATTCAATGAAGCGCGGGTAAACGGCAGGAGTAACTATGACTCTCTTAAGGTAGCCAAATGCCTCGTCATCTAATTAGTGAGGCGCATGAATGGATGAACGAGATTCCCA	1	1	0.312312	0.307132	N	N	2.66804	3.30166	2.66804	splitr	6	0	0	0	N	0.247863	N	N	25	0	ENSG00000162415	ENSG00000226958	-	-	1	X	45771881	108297792	coding	intron	ZSWIM5	RN28S1	45482071	108297361	-	-	0.0512821	45671511	108297366	-	-	Y	1.32975	1	N	SKBR3-100	238	1
8262	TCATGTGGAAGTTGCAAGAGTTCTTTTAGATCATGGTGCAGGCATCAACACTCATTCTAATGAATTCAAAGAAAGTGCTCTAACACTTGCTTGCTACAAAG|ACCTTCGCCCTTTGCCTGATGTCGCCATGACAGGCACATGTACCCGGGAGTGCAGTGAGTTTGGCCACTCTGACACATGCTGGATGCCTGGCCAGTCATCTCCCAGCCGCCGGACCAAGAGCAGCGCCCTCAAACTCTCCACCTTCGTG	3	0.700712	0.271233	0.486351	N	N	3.3981	3.5304	3.3981	splitr	2	0	0.019802	0	N	0.00990099	N	Y	799	250	ENSG00000131503	ENSG00000156453	+	-	5	5	140099052	141258811	coding	coding	ANKHD1	PCDH1	139781399	141232938	+	-	0.019802	139825560	141234001	+	+	N	-	-	Y	SKBR3-100	480	0
7524	CCGGAGTAGTAAGTTACAATATGGGAGATTATTCCGAAGCCTGGTAGGATGAGAATATAAACTTCAGGGTGACCGAAAAATCAGAAT|AGGTGTTGGTTGATATAGACAGCAGGATGGTGGCCATGGAAGTTGGAATCCGCTAAGGAGTGTAACAACTCAGCTGCCAAATCAACTACTCCTGAGAATGGATGGAGCTGGAGCGTTGGGCCCATACCCGGCCGTTGACAGCAGTTGAGAGTGGATGGG	2	0.405903	0.434884	0.642838	N	N	3.37193	3.39375	3.37193	splitr	17	0	0	0	N	0	N	N	0	0	ENSG00000237973	ENSG00000252318	-	+	1	2	567996	133038738	intron	upstream	RP5-857K21.6	AC097532.1	566454	133038647	+	-	0.0689655	567155	133039041	-	+	Y	1	-	N	SKBR3-100	384	1
7363	CGGCCGAGCCGCCCGCGCCCCCGGGCGCGCCCTGCAAGTGGCCCCCGCGCTCGCCGGCCG|AGGTGGGATCCCGAGGCCTCTCCAGTCCCCTGAGGGTGCACCACTGGCCCATCTCACCCAGGGCGGTGCCCCAGAGGTGGAGCACCAGGGCACGTGTTAGGACCTG	8	0.0748722	0.265222	0.657953	N	N	2.77423	3.24	2.77423	splitr	1	0	0	0	N	0	N	N	1	0	ENSG00000054598	ENSG00000244663	-	-	6	16	1614127	47539299	coding	intron	FOXC1	AC007599.1	1610679	47538630	+	+	0.0166667	1611891	47538731	-	-	Y	-	1	N	SKBR3-100	135	1
7506	TCTAACACGTGTGCGAGTCAGGGGCTCGCACGAAAGCCACTGTGGCGCAATGAAGGTGAAGGCTGATGCGCTGGCTGGCTGAGGCGGGATCCTGAGGCCTCTCCAGTTTGCCAAGGGAGCACCACCGTCCACTCTCGCCCACTGTGCTGGGCAGGTGGAGAATGAGCGCTTGTGTTAGGCACCAAAAGATGATAAACTATGCCTGGGCAGGGCGAAGC|CAGAGGACACTCTGGTGGAGGTCCGTTGCAGTGCTGTCGTGCAAATCCATCGTCCGACCTGGGTATAGGGGTG	6	0.0536905	0.872924	0.978619	N	N	3.37449	3.53825	3.37449	splitr	70	0	0	0.0666667	N	0	N	N	0	0	ENSG00000251948	ENSG00000242517	-	+	19	8	24184165	56755341	upstream	intron	AC092279.1	AC018607.3	24184075	56755033	-	-	0.273973	24184801	56755271	-	+	Y	-	1	N	SKBR3-100	42	1
2491	GCTGCTCTGGAAACATGACAGTTAAATTTATAGTCTGGCCAGCAGAGGGCAACGGAGGCCAACCTTTCCTGCCAGATGTAGAAGAACTTCATCCGTTTAGAGAAATGGTGGGAAGTTGTTAAAAATGCAAATTATTGGGCCCCACCCCAGACCTACT|GACCCATGTTCAACTGCTGTTCACATGGAACCCTTCTCCACTTCGGCCTTCAAAGTTCTCATTTGAAAATTTGCTACTACCACCAAGATCTGCACCTGTG	12	0.496778	0.0232703	0.0401964	N	N	3.28921	3.44719	3.28921	splitr	1	0	0	0.222222	N	0	N	N	2	0	ENSG00000171804	ENSG00000252318	+	-	19	2	38397317	133038738	intron	downstream	WDR87	AC097532.1	38375463	133038647	-	-	1.11e-16	38389612	133038626	+	-	Y	1.02217	-	N	SKBR3-100	152	1
1141	CTCGTGTGGGGCCCAAGTCCTTCTGATCGAGGCCCGCGACCTCAGATCAGACGTGGCGACCCGCTGAATTTAAGCATATTTGTCAGCGGAGGAAAAGAAACTAACCAGGATTCCCTCAGTAATGGCGAGTGAACAGGGAAGAGCCCAGCGCCGAATCCCCGCCCCGCGGTGGGGCGCGGGAAATGTGGCGTA|CGGAGGGGCTGACGCGGGAGGGAAGGAAACAGGTGAGCTCCCACCGCCACCCATGGGAAACCCAGCGCAGCGGCCCCCGGCGCGCCACCGTCCCAACCTGGAGAGCCACTTACCGGCTTTACACGGG	2	0.331395	0.0732307	0.0497529	N	N	3.01192	3.09509	3.01192	splitr	4	0	0	0	N	0	N	N	0	1	ENSG00000141161	ENSG00000038295	-	+	17	4	33516364	167025047	intron	intron	UNC45B	TLL1	33474836	166794410	+	+	0.0314961	33478118	166795338	-	+	Y	1	0.985309	N	SKBR3-100	203	0.821053
8604	GAGCCCTGAAGACGCCGGCCTGTACACCTGCCACGTGGGCTCCGAGGAGACCCGGGCCCGGGTC|TTCCGTACGCCACATTTCCCGCGCCCCACCGCGGGGCGGGGATTCGGCGCTGGGCTCTTCCCTGTTCACTCGCCATTACTGAGGGAATCCTGGTTAGTTTCTTTTCCTCCGCTGACAAATATGCTTAAATTCAGCGGGTCGCCACGTCTGATCTGAGGTCGCGGGCCTCGATCAGAAGGACTTGGGCCCCACACGAGCGGCGCCGGGGAGTGGGTCTTCCGT	6	0.746534	0.0264704	0.0282699	N	N	3.22639	2.94021	2.94021	splitr	0	0	0	0	N	0	N	N	59	0	ENSG00000154358	ENSG00000141161	+	-	1	17	228566575	33516364	coding	intron	OBSCN	UNC45B	228395831	33474836	+	+	1.11e-16	228468487	33478113	+	-	Y	-	1	N	SKBR3-100	36	0.674033
7724	GGCTCTCTCAACGCCCCGCCCTTTTCCGGTTCCGCCCATCTCGGACCCCGCCCCGGGCC|CCTCGCGGGGACACCGGGGGGCGCCGGGGGCCTCCCACTTATTCTACACCTCTCACGTCTCTTCACCGTGCCAGACTAGAGTCAAGCTCAACAGAGTCTTCTTTCCCCGCTGATTCCGCCAAGTCCGTTCCCTTGGCTGTGGTTTCGCTGGATAGTAG	6	0.878955	0.525492	0.892733	N	N	2.95641	2.82148	2.82148	splitr	21	0	0	0.4	N	0.254237	N	N	65	0	ENSG00000170949	ENSG00000226958	-	+	19	X	53606687	108297792	upstream	intron	ZNF160	RN28S1	53569867	108297361	-	-	0.237288	53606708	108297696	-	+	Y	-	1	N	SKBR3-100	527	1
2514	TGAGGGAACCAGCTAGTAGATGGCTCAATTAGTCTTTCACCCCTATACCCAGGTCGGACGATGGATTTGCACGACAGCACTGCAACGGACCTCCACCAGAGTGTCCTCTGGCTTCGCCC|TGCCCAGGCATAGTTCACAATCTTTCATTTCCTAACACCTGTGCTCATGCTCCACCTCCCCAGCGTGGCAGGAGATACAGACC	20	0.598534	0.579997	0.928342	N	N	3.60529	3.46129	3.46129	splitr	72	0	0	0	Y	0.590361	N	N	0	0	ENSG00000242517	ENSG00000248801	+	-	8	8	56755341	69243727	intron	intron	AC018607.3	RP11-664D7.4	56755033	69215703	-	-	0.445783	56755280	69218616	+	-	N	1	1	N	SKBR3-100	40	1
166	TATTGAGTTTTGATTACTCGCTCATCAGACCCCAGAAAAGGTGTTGGTTGATATAGACAGCAGGACGGTGGCCATGGAAGTCAG|GAATCCGCTAAGGAGTGTGTAACAACTCACCTGCCGAATCAACTAGCCCTGAAAATGGATGGCGCTGGAGCGTTGGGAGGCTACCAGGCTGTTGCCGGCAGTCGAGAGTGGACGGCAG	43	1	0.268827	0.601065	N	N	3.67696	3.82659	3.67696	splitr	92	0	0	0.25	N	0.678571	N	N	0	0	ENSG00000252666	ENSG00000243185	+	+	19	4	36066721	70296753	upstream	intron	AD000090.1	AC108078.1	36066627	70296579	+	-	0.404762	36066571	70296733	+	+	Y	-	1	N	SKBR3-100	168	1
3046	GGCCGGGTATGGGCCTGATGCTCCAGTGCCATCCATTTTCAGGGCTAGTTGATTCGGCAGGTGAGTTGTTACACACTCCTTAGTGGATTCTGACTTCCATGGCCACCGTCCTGCTGTCTA|TATCAACCAACACCTTTTCTGGGGTCTGATGAGTGTGTGGGCATTGGGCACCTTAATCCGGCATTCGGTTCATCCCGCAGAGCCAGGTCTGCTTACCAGAAGCGGCCCACTAGGCACTCACATTCCATACCCGGCTCCACACGCCAGCAAGCCGGGCTTCTTA	59	1	0.615405	0.781128	N	N	3.7476	3.54553	3.54553	splitr	33	0	0	0.0172414	N	0.8	N	N	0	0	ENSG00000252666	ENSG00000244663	-	+	19	16	36066721	47539299	upstream	intron	AD000090.1	AC007599.1	36066627	47538630	+	+	0	36066541	47539269	-	+	Y	-	1	N	SKBR3-100	319	1
4885	TGGCTACCTTAAGAGAGTCATAGTTACTCCTGCCGTTTACCCGCGCTTCATTGAATTTCTTCACTTTGACATTCAGAGCACTGGGCAGAAATCACATCGCATCAACACCCGCCGCGGGCCTTCGCGAA|GCTGTTGTTTCTGTCGCCTCGGGAGGAGGAGGAGGAGGAGGATTGGGAGAGAGGGAGGGGTCGGCGCCGCGCGGAACCGCGGCCCTGCGCATTCCCCGGCGGGCGGCGGGAGCCGCGCGGAGCG	2	1	0.10791	0.100062	N	N	3.19297	3.17977	3.17977	splitr	0	0	0	0	N	0.233871	N	N	0	117	ENSG00000226958	ENSG00000077684	-	-	X	4	108297792	129796379	downstream	intron	RN28S1	PHF17	108297361	129730779	-	+	0	108297348	129733432	-	-	Y	-	0.557035	N	SKBR3-100	222	0.992188
984	TAGTGGTCCTGACGTGCAAATCGGTCATCTGATCTGGGTATAGGGGCAAAAGACTAATCCAACCATCTAGTAGCTGGTTCCCTCTGAAGTTTTCCTAAGGATAACGGGCGCTCTCGCAAAAACCCCATGCCACGCAGTTATTTGGTAAAGCGAATGATTAGGGGTCTTGGAGTCAAAATGATCTCAACCAATTCTCAAACTTTAAAT|GGGTAAGAAGCCCGGCTTGCTGGCGTGTGGAGCCGGGTATGGAATGTGAGTGCCTAGTGGGCCGCTTCTGGTAAGCAGACCTGGCTCTGCGGGATGAACCGAATGCCGGATTAAGGTGCCCAATGCCCACACACTCATCAGACCCCAGAAAAGGTGTTGGTT	6	0.0809643	0.704041	0.829813	N	N	3.31064	3.37296	3.31064	splitr	28	0	0	0	N	0.493827	N	N	0	0	ENSG00000251948	ENSG00000244663	-	-	19	16	24184165	47539299	upstream	intron	AC092279.1	AC007599.1	24184075	47538630	-	+	0.62963	24184569	47539104	-	-	Y	-	1	N	SKBR3-100	56	1
7262	GTGCCTTAACCCAGCGTTTGGCTCCTCCCACAGTGCCAGTTCTGCTTACCAAAAGTGGCCCACTAGGGACTCATATTCCACGCCTAGCTCTATGCCAGCGAGCCAGGCTTCTAACCCATTTAAAGTTTGAAAATAGGTTGAGATCATTTTGGCCCCAAGACCTTTAATCATTCACTTTACCAAATAAAACTGCCTG|AGGGAAACTTTGGAGGGAACCAGCTACTAGATGGTTCAATTAGTCTTTCGCCCCTACACCCAGGTTGGATGACCGATTTGCACATCAGGACTGCTACGGACCTCCACCAGAGTTTCCTCTGGCTTTGCCCTGCCCAGGCAGAGTTCACCACCTTTCAGGTCCTAAC	6	1	0.0139264	0.00857288	N	N	3.32321	3.50575	3.32321	splitr	1	0	0	0.259259	N	0.801205	N	N	0	0	ENSG00000112319	ENSG00000243013	-	+	6	1	133853258	145277501	intron	intron	EYA4	AL592307.1	133561736	145277250	+	+	0	133593946	145277467	-	+	Y	1	1	N	SKBR3-100	116	1
3274	TGAATGATTAAAGGTCTTGGGGCCAAAATGATCTCAACCTATTTTCAAACTTTAAATGGGTTAGAAGCCTGGCTCGCTGGCATAGAGCTAGGCGTGGAATATGAGTCCCTAGTGGGCCACTTTTGGTAAGCAGAACTGGC|GCTGCAGAAGACGCAACACGGAGAAGCCGCTCTCCCGACGCTCTCCAGACCCCAGGGTGGGTCAAGGAGTAGATAGCACCCTTCAGTTGCGTCA	3	0.94453	0.0541794	0.0468102	N	N	3.62192	3.37825	3.37825	splitr	0	0	0	0.0666667	N	0.117021	N	N	0	10	ENSG00000112319	ENSG00000055118	+	-	6	7	133853258	150675403	intron	intron	EYA4	KCNH2	133561736	150642049	+	-	0	133594107	150667480	+	-	Y	1	0.780855	N	SKBR3-100	82	1
5708	CACCCTCTCCCCCGGATTTTCAAGGGCCAGCGAGAGCTCACCGGATGCCGCCAGAACCGCGACGCTTTCCAAGGCACGGGCCCCTCTCTCGGGGCGAACCCATTCCAGGGCGCCCTGCCCTTCACAAAGAAAAGAGAACTCTCCCCGGGGCTCCCGCCGGCTTCTCCGGGATCGGTCACGTTACCGCACTGG|ACGCCCATCTCCGCCACTCCGGATTCGGGGATCTGAACCCGACTCCCTTTCGATCCGCTGAGGGCAAGGGAGGCCATTGCCTGTCCCTTCGGAACGGCGCTCGCCCATCTCTCAGGACCGACTGACCCG	3	0.192866	0.0464094	0.0352676	N	N	3.48168	3.36617	3.36617	splitr	1	0	0	0.428571	N	0.930233	N	N	0	14	ENSG00000239935	ENSG00000153823	-	-	5	2	71146942	230136001	intron	intron	AC116340.1	PID1	71146740	229715242	+	-	0.00775194	71146743	230045487	-	-	Y	1	1.395	N	SKBR3-100	91	1
6678	GAGGCCAATGCCTACTCCTTTGGGATGATGCTCGCCTGTCTCAGGACCGACTGACCCATGTTC|AACTGCTGTTCACATGGAACCCTTCTCCACTTCGGCCTTCAAAGTTCTCATTTGAAAATTTGCTACTACCACCAAGATCTGCACCTGTGGCCTATCCACCTGGGCCCATACCCTAGGCTTCAAAGCTTACCGCAGCGGCCCTCCTACTCCTCCCG	47	0.0968443	0.9963	0.947602	N	N	3.57337	3.52465	3.52465	splitr	0	0	0	0.333333	N	0.333333	N	N	0	0	ENSG00000240117	ENSG00000252318	-	-	17	2	19356104	133038738	intron	downstream	AC004448.1	AC097532.1	19355539	133038647	+	-	0.174603	19355696	133038637	-	-	Y	1	-	N	SKBR3-100	108	1
1384	AGACGTGGAAACCCCGCCCGGCCCCATG|TCCCGCGCCCCACCGCGGGGCGGGGATTCGGCGCTGGGCTCTTCCCTGTTCACTCGCCATTACTGAGGGAATCCTGGTTAGTTTCTTTTCCTCCGCTGACAAATATGCTTAAATTCAGCGGGTCGCCACGTCTGATCTGAGGTCGCGGGCCTCGATCAGAAGGACTTGGGCCCCACACGAGCGGCGCCGGGGAGTG	3	0.166672	0.0541792	0.0468102	N	N	3.074	2.89464	2.89464	splitr	0	0	0	0	N	0	N	N	0	0	ENSG00000213753	ENSG00000141161	-	-	19	17	59111168	33516364	upstream	intron	AC016629.2	UNC45B	59084870	33474836	+	+	0	18162986	33478129	-	-	Y	-	1	N	SKBR3-100	120	0.733696
2558	ACTTTGTTACGACTTTTACTTCCTCTAGATAGTCAAGTTCGACTGTCTTCTCAGCGTTCCGCCAGGGCAGTGGGCTGACCCAGCGGGCTGATCCGAGGGCCTCACTAAACCATCCAATCAGGAGTAGCGACTGCAGTGTGTACAAAGGGCAGGGACTTCATGCAAGCTTATGACCAGCACTTACTGGGAATTCCTCATTCATGGGG|AATAAATGCTAGAGGGAGTACTTCAATCA	1	0.283162	0.219862	0.174639	N	Y	3.55232	3.49899	3.49899	splitr	0	0	0	0	N	0	N	N	0	2	ENSG00000163046	ENSG00000124334	+	-	2	X	133015542	155251689	intron	upstream	ANKRD30BL	IL9R	132905164	155227246	-	+	0.206897	133012156	146950997	+	-	Y	1	-	N	SKBR3-100	48	1
1365	GGTTGATATAGACAGCAGGACGGTGGCCATGGAAGTCAGAATCCACTAAGGAGTGTGTAACAACTCACCTGCCGAATCAACTAGCCCTGAAAATGGATGGCACTGGAGC|GCCGGGCGCCGGAGAGGAACCCGGACTCTGCCCAAAGTCTCGCCGCCCGCCGGCTGTTTTCTGGCGGAGGGTGTGCCCCGGAGGGCGGCGATCGCGGGTGAAGGCTGGGGCCAGGCGCGGGTGGAGGCGT	10	1	0.0277824	0.0474704	N	N	3.5304	3.31998	3.31998	splitr	0	0	0	0	N	0.0458716	N	N	0	0	ENSG00000252666	ENSG00000224958	+	-	19	9	36066721	70972768	intron	intron	AD000090.1	RP11-561O23.6	36066627	70970105	+	-	0	36066641	70971553	+	-	Y	1	1	N	SKBR3-100	24	1
1313	CTTGCCCTCATCCCGCCCACGCCCCTCCCACGCCTTACTCCCAAAACGGCCCCGCCCTTAAGTCTTGCTATTAACCCGCCCACGCCCCGCCCCCAGGCTCGTCCTGCCCCTCAAACTCACCCACCCACTCTCCAAACCTCAGCGGCACGCACGCCCCGCCCCCG|CAGGTGCAGATCTTGGTGGTAGTAGCAAATATTCAAATGAGAACTTTGAAGGCCGAAGTGGAGAAGGGTTCCAGTTGAAGATGGGTCACTCGGTC	3	0.400288	0.0633629	0.0618124	N	N	2.89741	3.48846	2.89741	splitr	0	0	0	0	N	0	Y	N	42	0	ENSG00000104976	ENSG00000251948	-	+	19	19	7998843	24184165	intron	intron	SNAPC2	AC092279.1	7985194	24184075	+	-	0	7985706	24184151	-	+	N	0.289309	1	N	SKBR3-100	2204	1
496	GGGGCGGGAAAGATCCGCCACCGGGTTGAATCCTCCGGGCGGACTGCGCGGACCTGACCCATTTACCTCTTAACGGTTTCACGCCCTCTTGTACTCTCTCTTCAAAGTTCTTTTCAACTTTCCCTTACGGTACTTGTTGACTATCGGTCTCGTGCCGGTATTTAGCCTTAAATGGAGTTTACCACCCGCTTTGGG|CTGCATTCCCAAGCAGCCCAACTCTGGGAAGACCTGGGCCTGGCACACTGGGGACCACTACCAGCCTCACACCGTCCATGAGCTGGGC	8	0.192866	0.0381933	0.0672324	N	N	3.40791	3.35191	3.35191	splitr	152	0	0	0.571429	N	0.784091	N	N	20	0	ENSG00000150672	ENSG00000239909	-	+	11	5	85338966	122991011	intron	intron	DLG2	AC008541.1	83166055	122990602	-	+	0.397727	85195051	122990894	-	+	Y	0.888271	1	N	SKBR3-100	26	1
7061	GGGACTTCTCTCCCACAGATGTGCATAAACAGGTACCCAGGGCTAGGGCCCGGGCCCGGGCTGGGGGCTAAATTAGGCTAAGGACTCACTGACACCCTGTGTCTCCCTGCACCCCCCAGTATGCCATTGTGTTCCGGACACCCCCCTATCACAAGATGAAGATTGAGCGGCCTGTAACAGTGTTTCTGCAACTGAAACGCAAGCGAGGAGGGGACGTGTCTGATTCCAAACA|TTCAAATGAGAACTTTGAAGGCCGAAGTGGAGAAGGGTTCCATGTGAACAGCAGTTGAACATGGGTCCCAGGTGAACAGCAGTTGAACATGGTTCATTTGGTCCTGAGAGATGGGTGAG	5	0.00713178	0.0276034	0.0250559	N	N	3.57386	3.41746	3.41746	splitr	0	0	0	0.6	N	0	N	N	129	0	ENSG00000077150	ENSG00000252318	+	+	10	2	104162281	133038738	coding	intron	NFKB2	AC097532.1	104154229	133038647	+	-	0.0336134	104158254	133038692	+	+	Y	1.67024	1	N	SKBR3-100	294	1
8056	GGAAAAGTGGAGCCTCTTCCATCTGTGCCAGCTTATTTCCATCCCTTAGAGCCAATCTTTGTCTTGCTTTATGAATGTTCCTTAGATCAGGCCT|GCTGTGGATATGGGTACAGCCGGGCGCGAGATTTACACCCTCTCCCCCGCACTTTCAAGGGCCCTCCAGAGCTCACCAGATGCCG	1	0.241872	0.148906	0.0856583	N	N	3.49591	3.47961	3.47961	splitr	1	0	0	0	N	0	N	N	123	0	ENSG00000063601	ENSG00000252194	-	-	X	1	149933576	108113552	coding	downstream	MTMR1	AC114491.2	149861435	108113461	+	-	0	149880823	108113080	-	-	Y	-	-	N	SKBR3-100	36	1
6097	TCTACCGACTGAGCTAGCTGGGCTTCTTGCCCATTTAAAGTTTGAGAATAGGTTGAGATCGTTTCGGCCCCAAGACCTCTAAGGCACTCACATTCCATTGACTGCTGGCGATGGCCGGGTATGGGCCTGATGCTCCAGTGCCATCCATTTTCAGGGCTAGTTGATTCGGCAGGTGAGTTGTTACACACTCCTTAGTGGATTCTGACTTCCATGGCCACCGTCCTGCTGTCTATATCAACCAACACCTTTTCTGGGGTCTGATGAGCG|TCAGCAGCGTGAAAATGGACTAATACAGTAAATTGGTACCAAGAGTGGGGTTTTTGCCAGAGTGCCAACTATCCCGAGGGAAACTTTGGAGGGAACCAGCTACTAGATGGTTCAATTAGTCTTTCGCCCCT…	5	4.73e-16	0.0572457	0.0869497	N	N	3.75744	3.71873	3.71873	splitr	0	0	0	0.3	N	0.134884	N	N	0	1285	ENSG00000252666	ENSG00000134250	-	-	19	1	36066721	120612240	upstream	intron	AD000090.1	NOTCH2	36066627	120454176	+	-	1.11e-16	36066506	120543832	-	-	Y	-	2.20454	N	SKBR3-100	860	1
155	CACAATGTAAGAGGACTACTCTTCAAGTATAGAGGCAAGAAACAAGTGCATGTCAGATTGTCCTGACCTTCATGGAGCAAGATGGCTACGTCTTCAGAGGAAGATGGTGGAACTCCTGT|GCAAGTCCTGGTACTTCCTTTCCAGGCAGCGTTTCAACTCACCCTCTCCGAGAACAAGGCGCCTTCCGGCGGAGCATGGCCAGCCCTCGCCT	8	0.702606	0.626408	0.512437	Y	Y	3.76952	3.54297	3.54297	splitr	0	0	0	0	Y	0.543478	N	N	682	42	ENSG00000100888	ENSG00000129472	+	-	14	14	21905457	21945132	intron	downstream	CHD8	RAB2B	21853354	21927179	-	-	0	21900021	21924195	+	-	N	9.23572	-	N	SKBR3-100	384	0
1949	TGAGGGTGATGGCAGTGAAGATGAAAAGAAGTGGCCAGCCTTGAGAGAAACTTCGGAGGG|AACCAGCTACTAGATGGTTCAATTAGTCTTTCGCCCCTACACCCAGGTTGGATGACCGATTTGCACATCAGGACTGCTACGGACCTCCACCAGAGTTTCCTCTGGCTTTGCCCTGC	4	0.20118	0.234436	0.47807	N	N	3.42936	3.73809	3.42936	splitr	14	0	0	0.166667	N	0.583333	N	N	179	0	ENSG00000101544	ENSG00000243013	-	+	18	1	77898226	145277501	upstream	intron	ADNP2	AL592307.1	77866915	145277250	+	+	0.216667	77862177	145277450	-	+	Y	-	1	N	SKBR3-100	176	1
7008	GACCGAGTGACCCATCTTCAACTGGAACCCTTCTCCACTTCGGCCTTCAAAGTTCTCATTTGAATATTTGCTACTACCACCAAGAT|CTGCATCCCACTCCCTAGGCTTCAAGGACAGAAATTGCATATTTTTGAAAAGGTTATTCTAATGTAC	4	0.0420171	0.0217292	0.0120712	N	N	3.53193	3.52937	3.52937	splitr	5	0	0	0	N	0.268657	N	N	0	0	ENSG00000251948	ENSG00000256732	+	+	19	12	24184165	127174864	intron	downstream	AC092279.1	RP11-407A16.3	24184075	127094580	-	-	0.238806	24184142	127094415	+	+	Y	1	-	N	SKBR3-100	36	1
6895	CGGCGAGCGCACGTCCGGTGCTCCCCTCTGGCGGGTGCGCACGGGCCCTGTGAGCGATCGCGGTGGGCTTGGGCTGGTGACGCGTGCGCCGGCCGGCCGCCGAGGGGCTACCGTTCTGCCTCCGACCGGTCGTGTGTGG|GTTGACCCAGCCGAGAGCAACCGAGTCTCTGCACTGCGGCGGGTTCCAATCCAGCCTCGGAAGGAAGGAGGGCGCTGCTACATTGTATCCATTCAAAGGCTTGAAGGGGGGG	1	1	0.170302	0.110479	N	N	3.44889	3.60785	3.44889	splitr	3	0	0	0	N	0.0892857	N	N	0	0	ENSG00000227195	ENSG00000237461	-	+	20	9	26189869	102582171	intron	upstream	RP3-410C9.1	RP11-554F20.1	26167655	102348068	-	-	0.0267857	26189795	102582634	-	+	Y	1	-	N	SKBR3-100	130	0
7593	CATGGCTTCATTCTTGAAGTCAGTGAGACCAAGAACCCACCAATTCCGGGCACATTTTGGTGACCACGAAGGGACTATCACCTATTGCCAAGCGGTGAGGCTATCGCCAAGCAGTGAGACCATTGCCTGTCACTGTGCGGCGAGACAATTGCTTATCGCCAAGCAA|ATCGAGGCCATCAAGCTACAGATGGTCTTACAAATGGAACCCCAAGTGAACTCAACTAACAACTTCCACCAAGGACCCCTGGACCAACCCGTTGGCCCTTT	6	0.626366	0.193753	0.468336	N	N	3.85273	3.80297	3.80297	splitr	1	0	0	0	N	0.693069	N	N	113	4	ENSG00000000460	ENSG00000227471	+	-	1	7	169823221	134264592	intron	utr5p	C1orf112	AKR1B15	169631245	134233888	+	+	0	169652610	134249351	+	-	Y	-	-	N	SKBR3-100	142	1
2910	TACAGACCGTGAAAGCGGGGCCTCACGATCCTTCTGACCTTTTGGGTTTTAAGCAGGAGGTGTCAGAAAAGTTACCACAGGGATAACTGGCTTGTGGCGGCCAAGCGTTCATAGCGACGTCGCTTTTTGATCCTTCGATGTCGGCTCTTCCTATCATTGTGAAGCAGAATTCACCAAGCGTTGGATTGTTCACCCACTAATAGGGAACGTGAGCTGGAG|TTAGACCATCATGAGACAGGTTAGCTTTACCCTACTGTTGATGTGTTGTTGCCATGGTAATCCTGCTCAGTATAAAAGGAACCACAGTTTCAGACATTTGTTGTATGTG	9	0.00367978	0.274605	0.668802	N	N	3.73809	3.55232	3.55232	splitr	0	0	0	0.142857	N	0.908257	N	N	0	0	ENSG00000162669	ENSG00000233654	-	+	1	2	91870426	191432828	intron	intron	HFM1	AC093388.3	91726323	191399581	-	+	1.11e-16	91852781	191402785	-	+	Y	1	1	N	SKBR3-100	138	1
5905	GCCCGGCGTCCACATCTCCCGGGCAGGGTCCCGGCCTCCCGAACCCCACGAGCGGCGCCGGAGGCCCAGCGCGCGCGGATCCCGAGCTGTGTCGCGGGTC|TTCCGTACGCCACATTTCCCGCGCCCCACCGCGGGGCGGGGATTCGGCGCTGGGCTCTTCCCTGTTCACTCGCCATTACTGAGGGAATCCTGGTTAGTTTCTTTTCCTCCGCTGACAAATATGCTT	9	1	0.0207947	0.0269615	N	N	3.1589	2.94021	2.94021	splitr	4	0	0	0	N	0.22	N	N	0	0	ENSG00000164488	ENSG00000141161	-	-	6	17	168720434	33516364	utr5p	intron	DACT2	UNC45B	168693512	33474836	-	+	0	168720398	33478113	+	-	Y	-	1	N	SKBR3-100	78	1
7967	TTCTGAGTACAAGGCCAGCCCCCCGGCCCACCAGCTTTCGGAATGCCTGCTTACCTCTTTTTCTGTAGAGGCACCACAGGGAGGTGGGTGAAGCACTTCGGCTCTGGAGTTACAGA|TCTGTTCCTTTTTTAGAAGATCTGCCTTTAGTTACTGTTGGTTTCTTCTTCACAGCTGGTGCCTGAAAAGCAGAATGTTCCCTCCACCTTCGAAGCTGAAAATTAATGAACTTCCACATCATAAATGCCTGAGTAACGCAAATGGATGCCAG	5	1	0.531263	0.600066	N	N	3.52105	3.28189	3.28189	splitr	4	0	0	0	N	0	N	N	857	558	ENSG00000205176	ENSG00000067167	+	+	8	8	86575726	71520622	utr3p	coding	REXO1L1	TRAM1	86568695	71485677	-	-	0	86573231	71487240	-	-	N	-	-	Y	SKBR3-100	399	0.454545
7397	GTGTTAGGACCCCAAAGATGGTGAACTGTGCCTGAGGAGGGCGAAGCCAGAGGACACTCTGGTGGAGGTCCGTTGCAGTGCTGTCGTGCAAATCCATCGTCCGACCTGGGTATAGGGGTGAAAGACTAATTGAGCCATCTACTAGCTGGTTCCCTCAGAAGTTTCCCTTAGGATAGTTGGTGCTCTCCCAAAACCCAACCCACACAGTTTTATCCAGTAAAGTTAATATTAGAGGTCCTGGGGCCAAAATGATCTCAACCTATTCTCAAACTTTAAATGGGTA|GGAAGCCCTGATGCAGTTTCTCACCAAGCGTGTAGCAGACCCCACGCACCCCACACAGGTCAGGCACCCCACACAGGGCACAGACCCCACA	1	0.000754798	0.219862	0.174639	N	N	3.24575	3.68425	3.24575	splitr	0	0	0	0	N	0	N	N	0	309	ENSG00000242517	ENSG00000167522	-	+	8	16	56755341	89556969	intron	intron	AC018607.3	ANKRD11	56755033	89334035	-	-	1.11e-16	56755036	89366707	-	+	Y	1	1.05445	N	SKBR3-100	11	1
4255	CCCGGGGGGCGCTGAACTCCCTCGCAGCATCCGAGCCGGCGGGCCGGTGGTGCGCCCTGGGCGCGCGAGGTGGTGAGGCCCCAGGAGCCCGGCGCGCCGG|CCTTCACCTTCATTGCGCCACAGTGGCTTTCGTGCGAGCCCCTGACTCGCACACGTGTTAGAC	5	0.103206	0.0542771	0.0798806	N	N	2.86266	3.59528	2.86266	splitr	1	0	0	0	N	0	N	N	2	0	ENSG00000183876	ENSG00000251948	+	-	5	19	149718870	24184165	utr5p	upstream	ARSI	AC092279.1	149675906	24184075	-	-	0	149681958	24184957	-	-	Y	-	-	N	SKBR3-100	54	1
5394	CGGGGCCCCGCGGACGCAACGGTGGGCACGATGCGGCAACCCGCCG|CAGGTGCAGATCTTGGTGGTAGTAGCAAATATTCAAATGAGAACTTTGAAGGCCGAAGTGGAGAAGGGTTCCAGTTGAAGATGGGTCACTCGGT	6	0.275959	0.0324536	0.0403203	N	N	3.05782	3.48846	3.05782	splitr	0	0	0	0	N	0.326087	N	N	4	0	ENSG00000175536	ENSG00000251948	+	+	11	19	74204778	24184165	coding	intron	LIPT2	AC092279.1	74202757	24184075	-	-	0	74204733	24184151	-	+	Y	-	1	N	SKBR3-100	38	1
7352	TGCTATTGCCACTTCCTAGCAGCCTTCTTAGAACTGATGCAGACCAGGGGAATCTGACTTTTTAAAACAAAGCAT|CGCGAAGGCCCGCGGCGGGTGTTGATGCCATGTGATTTCTGCCCAGTGCTCTGAATGTCAAAGTGAAGAAATTCAATGAAGCACGGGTAAACGGCGGGAGTAACTATGACTCTCTTAAGGTAGC	3	0.55181	0.0633629	0.0618124	N	Y	3.37023	3.39554	3.37023	splitr	0	0	0	0	N	0.693333	N	N	0	137	ENSG00000251948	ENSG00000149262	-	-	19	11	24184165	77705724	downstream	intron	AC092279.1	INTS4	24184075	77589766	-	-	0.76	24183381	77597476	-	-	Y	-	1.09244	N	SKBR3-100	52	1
1100	GTGAGGGCGGGATAGGAGGAGGTGACCGGGTGTGGGGCAGGGGGCGGCGCCGGGGAGCGGCGGGCTCCACTCACCGTTGCCCACGGAGCTGCGGCCCTTCCGGGCGAGGGTCTGCTGCACCTGCTCCTGGATCCGCAGGCTCTT|CCCTGTTCACTCGCCATTACTGAGGGAATCCTGGTTAGTTTCTTTTCCTCCGCTGACAAATATGCTTAAATTCAGCGGGTCGCCACGTCTG	2	1	0.10791	0.100062	N	N	3.48909	3.75744	3.48909	splitr	7	0	0	0	N	0	N	N	47	0	ENSG00000057294	ENSG00000141161	+	-	12	17	33049780	33516364	coding	intron	PKP2	UNC45B	32943680	33474836	-	+	0	33049512	33478172	+	-	Y	2.12656	1	N	SKBR3-100	345	1
3327	CTTGCAGCAGCCTAACCCAGAAGCAGGGGGGAATCCTGAATCGAGCTGAGAGGGCTTCCCCGGTTCTCCTGGGAACCCCATCGGCCCCCTGCCAGCACACACCTGAGCAG|TTTCCTGACTTTCTGAGAAGCCCTGGTTTCCCCAAAGAAGTGATTTCTGATAGAAATCTGAAGGTCATCTCCAAGAAAAAAGAGATCTAGTATAGTCAATGAATTAAAGACAAG	5	0.916729	0.944539	0.897529	N	N	3.21063	3.16407	3.16407	splitr	3	0	0.0181818	0	N	0.0545455	N	Y	462	92	ENSG00000131759	ENSG00000171033	+	-	17	8	38513895	79517502	utr5p	utr5p	RARA	PKIA	38465436	79428374	+	+	0.0272727	38465538	79485046	+	-	Y	0.0860896	0.297012	N	SKBR3-100	540	0
951	GCAGCTCCCTGAGCAGGTGCAGCCCGCGCGGGCGCTCCGCAGCCGCCCTCCGCCGCACAGCCCCTCAAGTTGGTGCCAGGACGGCGGCCC|GATGCTCCAGTGCCATCCATTTTCAGGGCTAGTTGATTCGGCAGGTGAGTTGTTACACACTCCTTAGTGGATTCTGACTTCCATGGCCACCGTCCTGCTGTCTATATCAAC	11	0.266971	0.00824389	0.00594815	N	N	3.42784	3.55232	3.42784	splitr	5	0	0	0	N	0.0888889	N	N	0	0	ENSG00000180537	ENSG00000252666	-	+	6	19	13980533	36066721	utr5p	intron	RNF182	AD000090.1	13924677	36066627	+	+	0.0444444	13925445	36066644	-	+	Y	-	1	N	SKBR3-100	116	1
6448	ATGCCTACTCCTTTGGGATGATGCTCGCCTGTCTCAGGACCGACTGACCCATGTTCAACTGCTTTTCACA|TGGAACCCTTCTCCACTTCGGCCTTCAAAGTTCTCATTTGAATATTTGCTACTACCACCAAGATCTGCACCTGGGACAGCTCCACCCAGGCTCATGCCCAAGGCTTCAAGGCTCATTGCA	42	0.200319	0.336708	0.483854	N	N	3.54041	3.43681	3.43681	splitr	73	0	0	0.857143	N	0.514286	N	N	0	0	ENSG00000240117	ENSG00000251948	-	-	17	19	19356104	24184165	intron	intron	AC004448.1	AC092279.1	19355539	24184075	+	-	0.228571	19355682	24184079	-	-	Y	1	1	N	SKBR3-100	99	1
3745	GGGCAGGGCAAAGCCAGAGGAAACTCTGGTGGAGGTCCGTAGCAGTCCTGATGTGCAAATCGGTCATCCAACCTGGGTGTAGGGGCGAAAGACTAATTGAACCATCTAGTAGCTGGTTCCCTCCAAAGTTTCCCTCGGGATAGCTGGCACTCT|CGCAGACCCGACCGAACCCATCCGTGAATTGCCAGAGGCGCCCCGTGCCTGG	5	0.359633	0.0861756	0.160836	N	N	3.46089	3.47978	3.46089	splitr	4	0	0	0	N	0.0576923	N	N	0	0	ENSG00000243013	ENSG00000130226	+	-	1	7	145277501	154685995	intron	intron	AL592307.1	DPP6	145277250	153584182	+	+	0.0769231	145277485	154586106	+	-	Y	1	1	N	SKBR3-100	23	1
4412	GGAGGGCGAAGCCAGAGGACACTCTGGTGGAGGTCCGTTGCAGTGCTGTCGTGCAAATCCATCGTCCGACCTGGGTATAGGGGTGAAAGACTAATTGAGCCATCTACTAGCTGGTTCCCTCAGAAGTTTCCCTTAGGATAGTTGGTGCTCTCCCAAAACCCAACCCACACAGTTTTATCCAGTAAAGTTAATATTAGAGGTCCTGGGGCCAAAATGATCTCAACCTATTCTCAAACTT|TAAATGGGTAAGAAGCCTGGCTGGCTGACGTGGAGCCAGGCGTGGAATGCGAGTGCTTCG	6	0.101044	0.920373	0.867002	N	N	3.43681	3.48913	3.43681	splitr	56	0	0	0.210526	N	0.1	N	N	0	0	ENSG00000242517	ENSG00000252318	-	+	8	2	56755341	133038738	intron	upstream	AC018607.3	AC097532.1	56755033	133038647	-	-	0.216667	56755046	133039193	-	+	Y	1	-	N	SKBR3-100	144	1
1260	CCCCGCCCCGCGGTGGGGCGCGGGAAATGTGGCGTACGGAAGACCCACTCCCCGGCGCCGCTCG|GGCCCGGGTCTTCCAGGAGTCGGGTTGCTTGGGAATGCAGCCCAAAGCGGGTGGTAAACTCCATTTAAGGCTAAATACCGGCACGAGACCGATAGTCAACAAGTACCGTAAGGGAAAGTTGAAAAGAACTTTGAAGAGAGAGTACAAGAGGGCGTGAAACCGTTAAGAGGTAAATGGGTC	13	0.0421748	0.0444983	0.113101	N	N	3.51936	3.4577	3.4577	splitr	0	0	0	0.416667	N	0.875	N	N	0	20	ENSG00000141161	ENSG00000150672	-	-	17	11	33516364	85338966	intron	intron	UNC45B	DLG2	33474836	83166055	+	-	1.11e-16	33478306	85195011	-	-	Y	1	0.888271	N	SKBR3-100	207	1
439	CCCTGCCCTTCACAAAGAAAAGAGAACTCTCCCCGGGGCTCCCGCCGGCTTCTCCGGGATCGGTCACG|TTACCGCACTGGACGCCTCATGGTGCCCATCTCCGCCATTCTGGATTCGGGGATCTGAACCCAACTCCCTTTCAATCAGCT	20	0.00720461	0.330665	0.828652	N	Y	3.02552	3.60785	3.02552	splitr	60	0	0	0.222222	N	0.867647	N	N	0	0	ENSG00000239935	ENSG00000252318	-	-	5	2	71146942	133038738	intron	downstream	AC116340.1	AC097532.1	71146740	133038647	+	-	0.867647	71146755	133038453	-	-	Y	1	-	N	SKBR3-100	63	1
3063	CGAAGAAGGGGCCCTGCACTTGTAGTGTCCTTCAGAAGGGAACTCTTTAGGCCAGTCAAAGGGCCAACGGGTTGGTCCAGGGGTCCTTGGTGGAAGTTGTTAGTTGAGTTCACTTGGGGTTCCATTTGTAAGACCATCTGTAGCTTGATGGCCTCGATC|TGCTTGGCGATAGGCAATGGTCTCACCGCTCGGCAATAGGTGATGGTCTCACTGCTCAGCGATTGTCTCACCGCTTGGCAATAGGCGAAAGTCCCTTCATGGTCG	17	1	0.664497	0.206017	N	Y	3.7904	3.80467	3.7904	splitr	2	0	0	0	N	0.838095	N	N	4	30	ENSG00000227471	ENSG00000255318	-	+	7	11	134264592	67394775	utr5p	intron	AKR1B15	RP11-655M14.13	134233888	67385750	+	-	0	134249350	67388007	-	+	Y	-	0.0818627	N	SKBR3-100	684	1
3098	CCGCTGCAATGAGCCTTGAAGCCTTGGGCATGAGCCTGGGTGGAGCTGTCCCAGGTGCAGATCTTGGTGGTAGTAGCAAATATTCAAATGAGAACTTTGAAGGCCGAAGTGGAGAAGGGTTCCAGT|GTGAAACAGCAGTTGAACACGGGTCAGTCGGTCCTGAGAGATGGGCGAGCGCCGTTCCGAAGGGACAGGCAATGGCCTCCCTTGCCCTCAGCGGATCGAAAGGGAGTCGGGTTCAGATCCCCGAATCCGGAGTGGCGGAGATGGGCGTAG	62	0.519345	0.439523	0.39595	N	N	3.45298	3.48913	3.45298	splitr	5	0	0	0.433071	N	0.825397	N	N	0	0	ENSG00000251948	ENSG00000241530	-	+	19	2	24184165	230045666	intron	intron	AC092279.1	AC006368.1	24184075	230045488	-	-	0.0793651	24184077	230045634	-	+	Y	1	1	N	SKBR3-100	344	1
7026	CTCCCTTCCCCAGGCGTCCCTGAGCGCCTCTGCGGGCCCGACGAGGGGCGACTGGCGTGTGGGGAGTGTGACCCACCCTCGGTGAGAAAGCCTTCTCTAGCGATCTGAGAGGTGTGCCTTTGGGGTACCGGATCCCCCG|GGCTGCCACCTCTGTCTCTGCCTCTCGTGAGGACCCTTGTGGTGACCTTGGGCCCACCTGAC	2	0.648191	0.926803	0.958962	N	N	3.42255	3.33631	3.33631	splitr	13	0	0.177419	0	N	0.177419	N	N	0	0	ENSG00000163046	ENSG00000255697	+	+	2	20	133015542	62959443	intron	downstream	ANKRD30BL	AL137028.1	132905164	62956710	-	-	0.209677	133015186	24810391	-	+	Y	-	-	N	SKBR3-100	928	1
4538	AAAATCTGGGGGAGAGGGTGTAAATCTCACACCAGGCTGTAACCATATCCACAGCAGGTCTCCAAGGTAAACAGCCTCTGGCATGTTAGAACAATGTAGGTAAGGGAA|GTCGGCGGGGCGCGCGCCGCGGGTGGGCGGTGGGTAAGGACGTTCTCCGCGGAGCTCCTAGGCCCG	3	0.0567914	0.0633631	0.0618124	N	N	3.64553	2.75225	2.75225	splitr	0	0	0	0	N	0.181818	N	N	0	83	ENSG00000251948	ENSG00000203667	-	-	19	1	24184165	245008359	downstream	intron	AC092279.1	FAM36A	24184075	244998624	-	+	0	24183657	244999070	-	-	Y	-	0.991563	N	SKBR3-100	390	1
5633	AATGGAGAACTTCTTCTATGTCTCTTTATTCTGGGTAAATGTTAAGAGGTAAACAGGTAGG|GGTCCGCGCAGTCCGCCCGGAGGATTCAACCCGGTGGCGGATCTTTCCCGCCCCCCGTTCCTCCCGACCCCTCCACCCGCCCTCCCTCTCCCACC	14	0.112275	0.238238	0.67599	N	N	3.31064	3.41104	3.31064	splitr	0	0	0	1	N	0.229508	N	N	1369	20	ENSG00000102144	ENSG00000150672	+	-	X	11	77384793	85338966	intron	intron	PGK1	DLG2	77320685	83166055	+	-	0.213115	77380674	85195192	+	-	Y	-	0.888271	N	SKBR3-100	39	1
3812	GGCAACTAAGAAATACCACCAGATGTCCTCTGCCTCTCTGGCCTTGTTAGTTTCTTCTCC|TCCGCTGACAAATATGCTTAAATTCAGCGGGTCGCCACGTCTGATCTGAGGTCGCGGGCCTCGATCAGAAG	10	0.00429274	0.191874	0.542665	N	N	3.19074	3.69256	3.19074	splitr	15	0	0	0.111111	N	0.1	N	N	0	0	ENSG00000166501	ENSG00000141161	+	-	16	17	24231932	33516364	intron	intron	PRKCB	UNC45B	23847322	33474836	+	+	0.233333	24084410	33478220	+	-	Y	1	1	N	SKBR3-100	286	1
2607	CCCTTCTGCTCCACGGGAGGTTTCTGTCCTCCCTGAGCTCGCCTTAGGACACCTGCGTTACCGTTTGACAGGTGTACAGCCCCAGTCAAACTCCCCACCTGGCACTGTCCCCGGA|GCGCTTGGCGCCAGAAGCGAGAGCCCCTCAGGGCTCGCCCCCCCGCCTCACCGGGTCAGTGAAAAAACGATCAGAGTAGTGGTATTTCACCGGCGGCCCGCAGGGCCGGCAGACCCCGCCCTGGACCCCTCGCGGG	4	0.261797	0.678309	0.82509	N	N	3.23636	3.15782	3.15782	splitr	5	0	0	0.0526316	N	0.956522	N	N	0	0	ENSG00000162669	ENSG00000226958	+	+	1	X	91870426	108297792	intron	upstream	HFM1	RN28S1	91726323	108297361	-	-	0.304348	91853148	108297823	+	+	Y	1	-	N	SKBR3-100	620	1
1129	GGTGGGATCCCGAGGCCTCTCCAGTCCCCTGAGGGTGCACCACTGGCCCATCTCACCCAGGGCGGTGCCCCAGAGGTGGAGCACCAGGGCACGTGTTAGGACCTGAAAGATGATGAACTGTGCCTGGTCAGGGCAAAGCTGGAGGAAACTAGTGGAAGTCCCTAGCAGTCCTGATGTGTAAATCGATTGGTCATCCAACCTGGGTATAGGGGTGAA|CTGTGCCTGAGGAGGGCGAAGCCAGAGGACACTCTGGTGGAGGTCCGTTGCAGTGCTGTCGTGCAAATCCATCGTCCGACCTGGGTATAGGGGTG	1	0.00637084	0.170302	0.110479	N	N	3.53871	3.42697	3.42697	splitr	0	0	0	0	N	0	N	N	0	0	ENSG00000244663	ENSG00000242517	+	+	16	8	47539299	56755341	intron	intron	AC007599.1	AC018607.3	47538630	56755033	+	-	1.11e-16	47538947	56755293	+	+	Y	1	1	N	SKBR3-100	60	1
5866	GTTCCAAGCCAGCTCGCCCTCCTACCACCTGTACTACGGCGCCTCGGCCGGCTCCTACCAGTTCTCCATGGTGGGCGGCGAGCGCTCGCCGCCGCGCATCCTGCCGCCCTGCACCAACGCCTCCACCGGCTCCGCGCTGCTCAACCCCAGCCTCCCGAACCAGAGCGACGTGGTGGAGGCCGAGGGCAGCCACAGCAACTCCCCCACCAACATGGCG|AAGGCCCGCGGCGGGTGTTGACGCGATGTGATTTCTGCCCAGTGCTCTGAATGTCAAATTGAAGAAATTCAATGAAGCACAGGTAAATGGTGGGAGTAA	2	0.033373	0.185804	0.237535	N	N	3.22805	3.33065	3.22805	splitr	3	0	0	0	N	0	N	N	58	0	ENSG00000159216	ENSG00000137571	+	+	21	8	37357047	70747299	coding	intron	RUNX1	SLCO5A1	36160098	70584568	-	-	0	36164474	70602616	-	+	Y	-	1	N	SKBR3-100	111	1
3720	GGCTGCTGCCGTCCACTCTCGACTGCCGGCAACAGCCTGGTAGCCTCCCAACGCTCCAGCGCCATCCATTTTCAGGGCTAGTTGATTCGGCAGGTGAGTTGTTACACACTCCTTAGCGGATTCTGACTTCCATGGCCACCGT|CCTGCTGTCTATATCAACCAACACCTTTTCTGAGGTCTGATGAGCATTGGCATCGGGCATCTTAACCCGGCATTTGGTTCATCCCACAGTGCCAGTTCTGCTTACCAAAAGTAGCCTACGAAGCACTCGCATTCCACGCCTGGCTCCACGTCAGCCAGCCAGGCTTCTTACCCATTTAAAGTTAC	85	1	0.845332	0.529148	N	N	3.76952	3.66848	3.66848	splitr	97	0	0	0.21875	N	0.788732	N	N	0	0	ENSG00000243185	ENSG00000252318	+	-	4	2	70296753	133038738	intron	upstream	AC108078.1	AC097532.1	70296579	133038647	-	-	0.598592	70296752	133039016	+	-	Y	1	-	N	SKBR3-100	136	1
79177	CCTCCCCGCTCCCTCCCTCTCTCAAGGTCTCCTCCTTCCCTCCCCCCCCCCCCCCCCCGTCTCCCCCCTCCCCCGCCTGGGCTTCACTTCCTTTCCTACTTGGATTCTCCTGCTCGCTGCCTCCCAGCATCTTTTTTGGAGGCCCGTCTCTTGCTGTGGGGAAGACTGGGCTGGCTGCGGGCAGTTTGCAAGGGGTGGGTGGGGCAGGGGGGGG|AGCCGCCGCAGGTGCAGATGTTGGTGGTAGTAGCACATATTCTAAAGAGAACTTCAAAGGCCGAAGTGGAGAAGGGTTCCATGTGAAC	2	0.810895	0.293558	0.427029	N	N	2.57342	3.51377	2.57342	splitr	1	0	0	0	N	0	N	N	851	0	ENSG00000180921	ENSG00000252194	+	+	8	1	144815971	108113552	utr3p	intron	FAM83H	AC114491.2	144806103	108113461	-	-	0	144807171	108113545	-	+	Y	-	1	N	SKBR3-200	552	1
22184	TACATTAGAATAACCTTTTCAAAAATATGCAATTTCTGTCCTTGAAGCCTAGGGAGTGGGATGCAGCCACATTAAGACTCATGATTAAGCACCTTATTGTGTTAATCATGATATAAAGAGCCTTGTATAACACAAAAGCCGAGATCGCGCCACTGCACTTTAGCCTGGGTGACAGAGTGGGATTCTGTCCGCTCCCGCCAAAAAAAAAGGAGAAGGTCTACCCTGCAAGAGGTGGAGAGAGAGCTAGTGGCTTGGATCTTTGGGGTGCACATGGGAATTGTGGGCCC|TCAGCGGATCGAAAGGGAGTCGGGTTCAGATCCCCGAATCCGGAGTGGCGGAG	1	0.12249	0.131006	0.0646783	N	N	3.13533	3.18872	3.13533	splitr	4	0	0	0	N	0	N	N	0	0	ENSG00000256732	ENSG00000241530	+	+	12	2	127174864	230045666	intron	intron	RP11-407A16.3	AC006368.1	127094580	230045488	-	-	0	127094636	230045547	+	+	Y	1	1	N	SKBR3-200	15	1
37766	GGTCAGGCCTTGGCGGAAGGCACAGATGCCCAGCTGCACCATGGTGCGGTTGTAAAGGATCTGCACTGGCG|GGGATGGATGGGGAGCTGGGAAGGGGATTGAGTGGGAAGATGATCTTCCCCTGGAGTTTGACCATCCAGCGGCCAATCTCCCCTCCCACCACCCCAGCCGAACTCCTCTCGATGTTCAGATTCTCCTTCTCTTCTGTCCTT	1	0.00315127	0.280732	0.257849	N	N	3.67849	2.701	2.701	splitr	2	0	0	0	N	0	N	N	1218	0	ENSG00000205609	ENSG00000227740	-	+	16	1	28415200	175889649	coding	downstream	EIF3CL	RP11-318C24.2	28390900	175873898	-	-	0	28399389	175871345	+	+	Y	-	-	N	SKBR3-200	770	1
8912	GCTGCTCTGGAAACATGACAGTTAAATTTATAGTCTGGCCAGCAGAGGGCAACGGAGGCCAACCTTTCCTGCCAGATGTAGAAGAACTTCATCCGTTTAGAGAAATGGTGGGAAGTTGTTAAAAATGCAAATTATTGGGCCCCACCCCAGACCTACTCAATTGGAAATTCTGAGATTAAGGCCCATCAATGAATAATTGTTGTTGCTGCCCATC|TCTCAGGACCGAATGACCCATGTCCAACTGCTGTTCACATGGAACCCTTCTCCACTTCGGCCTTTGAAGTTCTCTTTAGAATATGTGCTACTACCACCAACATCTGCACCTGCGGCGGCTCTGCCCGGGCCCAGCCCTGGGCTTCAAGACTCACCGCAGCGGCCCTCCTACTAGACGC	7	0.000286937	0.0196929	0.0164942	N	N	3.45976	3.64657	3.45976	splitr	0	0	0	0.0666667	N	0	N	N	0	0	ENSG00000171804	ENSG00000252194	+	-	19	1	38397317	108113552	intron	downstream	WDR87	AC114491.2	38375463	108113461	-	-	0	38389669	108113426	+	-	Y	1	-	N	SKBR3-200	128	1
85478	CCTGTAATCCCAGCACTTTGGGAGGCTGGGATGGCGGGGGGGGGGGGGGGCGCGCCGGCG|CCCATCCGGGCTCCCCGGGGGCGGTGACCCCCATCCCGGCTCCCCGGGGGCGGTGACCCCCATCCCGGCTCCCCGGCC	1	3.39e-07	0.942671	0.915	N	N	2.30022	2.84812	2.30022	splitr	0	0	0	0	N	0.2	N	N	129	0	ENSG00000104365	ENSG00000234199	-	+	8	2	42189973	114764879	intron	upstream	IKBKB	AC010982.1	42128820	114737146	+	+	0.2	42132295	114736947	-	+	Y	0.954865	-	N	SKBR3-200	300	1
16661	GGCGTTCCGTCCGGCGCGTGACCCGCTCCGCTGCGAGCCGGCTCTCCACCCGCTCCCCTGAGGAGCAGCGACCGGTGCCGACAACCGCGTTTGCGTGGCACGGGGT|CGGGCCGCCTGGCCCTGGGAAAGCGTCCCACGGTGGGGGCGCGCCGGTCTCCCGGAGCGGGACCGGGTCGGAGGATGGACGAGAATCACGAGCGATGTGGCCCTGGCGTTGAGTTTGTGGCTGT	4	0.146645	0.694136	0.76965	N	Y	3.251	3.00663	3.00663	splitr	102	0	0.669811	0.2	N	0.622642	N	N	0	0	ENSG00000256642	ENSG00000227195	-	+	16	20	33962503	26189869	coding	intron	NCRNA00273	RP3-410C9.1	33961052	26167655	-	-	0.849057	33961476	26189104	+	+	Y	-	1	N	SKBR3-200	8	0
66130	GGAACGACACACCACCGCTCGGCCTCGGGAACCTGAGGGACAACCCGGAGCGCTCCAGGAGCACCGCAAAGGCCCAGGGGGAGCCAACGCTCGCGCAAACTCCCCGGGAGGGCAGCACGACGGGCCGGCGGGACAGCACCCCCACCGCTGCGGAGGGGGGCCGCCCGCAAGTCGACAACCACAGGAGGCGAGAGCGAGGGGTGCCTGCCGCGTCAGAGG|ACCCCGCCGGCCCGCACCCGCGTCCCCCCCCTCCCCCAGGCCCGGGAACGCGAAGCGAGAT	3	0.243364	0.473515	0.765181	N	N	3.27205	2.51754	2.51754	splitr	5	0	0	0	N	0.147541	N	N	0	467	ENSG00000255697	ENSG00000049618	+	-	20	6	62959443	157530401	downstream	intron	AL137028.1	ARID1B	62956710	157099063	-	+	0.0819672	26190291	157100843	+	-	Y	-	0.381988	N	SKBR3-200	126	0
48617	TTGTGTCCTCGTCCTCCTCGGGGGCCTACGGCGGCGGCTACGGCGGCGTCCTGACCGCGTCCGACGGGCTGCTGGCGGGCAACGAGAAGCTAACCATGCAGAACCTCAACGACCG|CCTGGCCTGGATACATAGCACAGCTGCAGTG	2	3.4e-06	0.0826777	0.0589664	N	N	3.52209	3.45656	3.45656	splitr	8	0	0.258065	0	N	0.354839	N	N	3655	0	ENSG00000171345	ENSG00000227059	+	-	17	12	39684560	133812681	coding	downstream	KRT19	AC226150.2	39679869	133794898	-	-	0.258065	39684231	29239914	-	-	Y	-	-	N	SKBR3-200	124	0
23005	CCTCAGGCGTCTCCTCCTCCTCCCTCCTTCCCCCTCCTCTCTCCTCCCCTCCTCCCGCGCGCCCCGCTTTGTGTCCGTGGTCTCCCGCGCGGGACGGAGGGACTGGCCGGAGCTGGCGCTTTCTCAGCACTAGATCTGGACTCCGACCCGGCGCCAGAATACAGTCGCTTTGAATCGAAGATACATG|TGAAACAGCAGTTGAACACGGGTCAGTCGGTCCTGAGAGATGGGCGAGCGCCGTTCCGAAGGGACAGGCAATGGCCTCCCTTGCCCTCAGCGGATCGAAAGGG	2	0.56215	0.0551078	0.0267172	N	N	3.7904	3.48913	3.48913	splitr	12	0	0.106796	0.235294	N	0.106796	N	N	600	0	ENSG00000082458	ENSG00000241530	+	+	X	2	69725337	230045666	coding	intron	DLG3	AC006368.1	69664711	230045488	+	-	0	69699029	230045633	+	+	Y	-	1	N	SKBR3-200	344	1
74990	CGTGTTTTACAGGGATCCATCAGTGTGGAGTTCACCTTCCTTGTGCGAGTCGGGGGCTCG|CAAGAAAGCCGCCTTGGCGCAGTGAAGGTGAAGGCCAGCGCACTCCCTGGCTGAGGTGGGATCCCGAGGCCTCTCCAGTCCCCTGAGGGTGCACCACTGGCCCATCTCACCCAGGGCGGTGCCCCAGAGGTGGAGCACCAGGGCACGTGTTAGGACCTGAAAGATGATGAACTGTGCCT	5	0.0442381	0.301182	0.636252	N	N	3.49169	3.36657	3.36657	splitr	1	0	0	0	N	0	N	N	0	0	ENSG00000213753	ENSG00000244663	-	-	19	16	59111168	47539299	upstream	intron	AC016629.2	AC007599.1	59084870	47538630	+	+	0.0166667	24360996	47538678	-	-	Y	-	1	N	SKBR3-200	240	1
28061	AGAGGGAACCAGCTACTAGATGGTTGGATTAGTCTTTTGCCCCTATACCCAGATCAGATGACCGATTTGCACGTCAGGACCACTACAGACCCCCACCAGAGTTTCCTCTCGCTTCGCCCTGCCCAGGCATAGTTTATCATCTTTTGGTGCCTAACACAAGCGCTCATTCTCCACCTGCCCAGCACAGTGGGCGAGAGTGGACGGTGGTGCTCCCTTGGCAAACTGGAGAGGCCTCAGGATCCCGCCTCAGCCAGCCAGCGCATCAGCCTTCACCTTCATTGCGCCACAGTGGCTTTCGTGCGAGCCCCTGACTCGC|GCACGCTGGCCTTCACCTTCATTGTGCCATGGCAGCTTTCGTGTGAGCCACTGACTCGTGTACATGTTAGACTCCT	3	0.0139423	0.0440323	0.0291294	N	N	3.53296	3.44144	3.44144	splitr	5	0	0	0.2	Y	0	N	N	0	0	ENSG00000251948	ENSG00000244106	+	-	19	19	24184165	54158399	upstream	intron	AC092279.1	AC011453.1	24184075	54158222	-	-	0.0526316	24185006	54158319	+	-	N	-	1	N	SKBR3-200	140	1
25362	ACCAAATACTGATCTATGCACCCTCAAAAATGCTAGGCAGGGGGCAGGGACTTA|TCAATGCAAGCTTATGACCTGCACTTACTAGGAATTCCTCGGTCATGGGGAATAATTGC	1	9.54e-11	0.388171	0.414235	N	N	3.28599	3.73659	3.28599	splitr	0	0	0	0	N	0.185185	N	N	0	0	ENSG00000169297	ENSG00000213285	+	-	X	5	30327715	180899431	intron	upstream	NR0B1	AC138031.1	30322323	180898964	-	+	0.166667	30325219	174541754	+	-	Y	1	-	N	SKBR3-200	70	1
78358	TTGAGATTTACACCCTCTCCCCCGGATTTTCAAGGGCCAGCGAGAGCTCACCGGATGCCGCCAGAACCGCGACGCTTTCCAAGGCACGGGCCCCTCTCTCGGGGCGAACCCATTCCAGGGCGCCCTGCCCTTCACAAAGAAAAGAGAACTCTCCCCGGGGCTCCCGCCGGCTTCTCCGGGATCGGTCACGTTACCGCACTGG|ACGCCCATCTCCGCCACTCCGGATTCGGGGATCTGAACCCGACTCCCTTTCGATCCGCTGAGGGCAAGGGAGGCCATTGCCTGTCCCTTCGGAACGGCGCTCGCCCATCTCTCAGGACCGACTGACCCGTGTTCAACTGCT	8	0.172951	0.0141119	0.00992965	N	N	3.48168	3.36617	3.36617	splitr	1	0	0	0.264706	N	0.921986	N	N	0	29	ENSG00000239935	ENSG00000153823	-	-	5	2	71146942	230136001	intron	intron	AC116340.1	PID1	71146740	229715242	+	-	0.0070922	71146743	230045487	-	-	Y	1	2.076	N	SKBR3-200	70	0.99
49670	AATTTCTTCACTTTGACATTCAGAGCACTGGGCAGAAATCACATCGCATCAACACCCGCCGC|GGGCCTTCGCGATGCTTTGTTTAAACAGTTGGATTCCCCTGGTGCACACAGTTCTATA	19	2.05e-09	0.428511	0.901678	N	Y	3.30125	3.51473	3.30125	splitr	26	0	0	0	N	0.948276	N	N	0	0	ENSG00000226958	ENSG00000252318	-	-	X	2	108297792	133038738	intron	downstream	RN28S1	AC097532.1	108297361	133038647	-	-	0.827586	108297361	133037539	-	-	Y	1	-	N	SKBR3-200	18	1
65063	GATGCTAAAAAGTTTGCAGAGACCCAGCCTAAAAAGGACACACCACGGAAAGAGAAGGGTTCACGGGAAGAGAAGCAGAAGCCCCAGGCTGAGCGGAAGGAGGAGAAAAAGGCGGCTGCCCCTGCTCCTGAGGAGGAGATGGATGAATGT|GCAGCACATTACTAGCAGGGCAAAGCAGGCAATCACTGTCTAGTAGACAGATTCAGAACTGCTTCCTTCTGATTCATTCAGAAGGAGAGAGCCATGCCTGGCCAGCCATGGAAGCCATCGGCTTAGGTAAGCAGAAAATGCATCTTGGCAATGCCCGGGGCAGACCTGTGAACCACATTAGAAGAAATGGCTCTGTGGCCAGCCAAGGAAGAGCAAGGACACATCCAGCTCAAATCCTTTGAAGTCCT…	1	3.63e-11	0.221519	0.173897	N	N	3.28081	3.27399	3.27399	splitr	6	0	0	0	N	0	N	N	43	29	ENSG00000256322	ENSG00000153823	-	-	7	2	132720699	230136001	utr3p	intron	AC008038.2	PID1	132719842	229715242	-	-	0	132719883	229908417	-	-	Y	1.05979	2.05394	N	SKBR3-200	360	0
101526	CATGATGGACAGTAGAGGATATCACAGAACAAGGATACAATAACTGGGTGGCGGGGGTGCAGTGGGCACAAGGCGGTGGAATGCTTGGGAGGCAGTGGTAGGCTGTTTTGACAAAGGGACTGC|GAGAGTGCCAGCTATCCCGAGGGAAACTTTGGAGGGAACCAGCTACTAGATGGTTCAATTAGTCTTTCGCCCCTACACCCAGGTTGGATGACCGATTTGCACATCAGGACTGCTACGGACCTCCACCAGAGTTTCCTCTGGCTTTGCCCTGCCCAGGCAGAGTTCACCACCTTTCAGGTCCTAACATTTGTGCT	2	0.635862	0.109964	0.0989436	N	N	3.23065	3.41217	3.23065	splitr	3	0	0	0.25	N	0.0406504	N	N	21	0	ENSG00000178184	ENSG00000243013	+	+	18	1	78005429	145277501	downstream	intron	PARD6G	AL592307.1	77915115	145277250	-	+	0.0243902	23187033	145277486	+	+	Y	-	1	N	SKBR3-200	63	1
44440	AATGAGCCTTGAAGCCTTGGGCATGAGCCTGGGTGGAGCTGTCCCAGGTGCAGATCTTGGTGGTAGTAGCAAATATTCAAATGAGAACTTTGAAGGCCGAAGTGGAGAAGGGTTCCA|TGTGAAGGGCAGGGTGCCCTGGAATGGGTTCGCCCCGAGAGAGGGGCCCGTGCCTTGGAAAGCGTCGCTGTTCTGGCGGCGTCCAGTGAAACAGCAGTTGAACACGGGTCAGTCGGTCCTGAGAGATGGGCGAGCGCCGTTCCGAAGGGACAGGCAATGGCCTCCCTTGCCCTCAGCGGATCGAAAGGGAGTCGGGTTCAGATCCCCGAATCCGGAGTGGCGGAGATGGGCGT	19	0.161282	0.00550199	0.00307613	N	N	3.43681	3.3096	3.3096	splitr	0	0	0	0.126984	N	0.119658	N	N	0	29	ENSG00000251948	ENSG00000153823	-	+	19	2	24184165	230136001	intron	intron	AC092279.1	PID1	24184075	229715242	-	-	0	24184079	230045719	-	+	Y	1	2.076	N	SKBR3-200	224	1
94493	AAACTGATGATTCATTACTACCAACTTCATTGCTAATTTCCTTGCTAAAATAAAAGCT|AACACAGTCATAGAAAACCCTCTCCTCCCTCATTCTCCTCCAGGGCCGGAAACAGTAAGAGCAGGAGGGATGAACTTCTTAGGATAAAACGCATCCAGTTTCCCCCAGGTTCCTGGCATTGACCCCACAAAACCCTATGCCAGTCCCTTAGGGAAGCTGAAAACTCGCCAGCCGTCTGAGCTGGCAAGGGCAGCCAGCCCACAGCTGTCAAGCCAGGAACCCAGTGTTGCCTCAACGGCCTGGGCAGCAGGGGGTCTAGGCCGCCCCCTCATCCTCACATCAACTAGAGCAGAGGCTGCCTCCTTTGATG	5	0.326163	0.370229	0.734742	N	N	3.27296	3.1091	3.1091	splitr	18	0	0.310345	1	N	0.310345	N	N	379	2033	ENSG00000198824	ENSG00000070614	+	+	13	5	115092796	149937773	upstream	utr3p	ZNF828	NDST1	115079988	149865381	+	+	0.310345	89910157	149937485	+	+	Y	-	1.41219	N	SKBR3-200	1254	0
66454	TGGGAAGGTTCCAGCAGAGGCAGGGCCTGCGGGCGCGGCCGCCGGGCGCCGCTCCCGGCCCTCGAGGGCGGCCCGGGCGGCGAGGGCTC|TTCCCTGTTCACTCGCCATTACTGAGGGAATCCTGGTTAGTTTCTTTTCCTCCGCTGACAAATATGCTTAAATTCAGCGGGTCGCCACGTCTGATCTGAGGTCGC	9	0.000694201	0.0164252	0.0147908	N	N	2.59848	3.74487	2.59848	splitr	0	0	0	0	N	0.168539	N	N	0	0	ENSG00000171812	ENSG00000141161	-	-	1	17	36590821	33516364	utr5p	intron	COL8A2	UNC45B	36560837	33474836	-	+	0.123596	36590720	33478170	+	-	Y	-	1	N	SKBR3-200	40	1
12710	TCCCTACCCTTTGTACACACTGCCAGTCGCTACTACTGATTGGATGGTTTAGTGAGGCCCTTGGATCGGCCCCGCCGGGT|TCGGCTCACCCTTAAATTCTTTCCTAGGCAAAGCAAAAATCTCTCCAGGGCTAAGCCCCAGTTTTGGAGCTTGCCTGTCCTGCATCACTACCATCATCCTGGAACACGAGGAAAGGAAAGCCAAGGCCCTCCTGGGGACATAGGGCTCCCTCCGCACACCCACCCTCACACCTCCTTGGGCACAATCACTGCCCGCCTGTTCCTTGG	4	0.606788	0.0792762	0.111483	N	N	3.29384	3.23471	3.23471	splitr	0	0	0	0	N	0	N	N	0	0	ENSG00000225840	ENSG00000227059	+	+	Y	12	10036711	133812681	intron	downstream	RN18S1	AC226150.2	10036113	133794898	-	-	0	10036604	30993529	+	+	Y	1	-	N	SKBR3-200	1794	1
39398	CATGATGGACAGTAGAGGATATCACAGAACAAGGATACAATAACTGGGTGGCGGGGGTGCAGTGGGCACAAGGCGGTGGAATGCTTGGGAGGCAGTGGTAGGCTGTTTTGACAAAGGGACTGCCCAGAAATTTCTCCCTTTACATCCAAGGATCCAACCTAGTGTCGAGGGAACTGCATA|GTTCATCATCTTTCAGGTCCTAACACGTGCCCTGGTGCTCCACCTCTGGGGCACCGCCCTGGGTGAGATGGGCCAGTGGTGCACCCTCAGGGGACTGGAGAGGCCTCG	1	0.843146	0.150368	0.0850003	N	N	3.76426	3.57167	3.57167	splitr	1	0	0	0	N	0	N	N	21	0	ENSG00000178184	ENSG00000244663	+	+	18	16	78005429	47539299	downstream	intron	PARD6G	AC007599.1	77915115	47538630	-	+	0	23187090	47538849	+	+	Y	-	1	N	SKBR3-200	18	1
31495	GATCAGACGTGGCGACCCGCTGAATTTAAGCATATTTGTCAGCGGAGGAAAAGAAACTAACCAGGATTCCCTCAGTAATGGCGAGTGAACAGGGAAGA|GCCCTGTGCCCGGTGGCTGCCCCCGGCGCACGGACAGTGCCCCCTCCGCCTCTCTGCTCCCCGGGAGTGC	9	7.12e-07	0.00800429	0.00359877	N	N	3.66233	3.05059	3.05059	splitr	4	0	0	0	N	0.242857	N	N	0	0	ENSG00000141161	ENSG00000234572	-	-	17	2	33516364	65090760	intron	upstream	UNC45B	AC007880.1	33474836	65073264	+	-	0.0571429	33478168	65092286	-	-	Y	1	-	N	SKBR3-200	95	1
56191	CCGGGCACAGCGCCGGCTCGGGAGGAGAGAAGCTTGGCGGGGGGGGGGGGGGGGGGGGCGGAGCTCTGCTGTGCTATTTATAGCCTAGTCACTGCGGGTGGGGGCGTCAGGCACCAAACTGCTCCCCCACTC|CCCCGCCCGCCGCCCGCCGATCCTCTTCTTCCCCCCGAGCGGCTCACCGGCTTCACG	1	0.000537245	0.249903	0.213472	N	N	3.14471	2.63103	2.63103	splitr	0	0	0	0	N	0	N	N	2	0	ENSG00000181039	ENSG00000212932	-	-	1	21	145475646	48111157	utr5p	upstream	ANKRD34A	RPL23AP4	145470508	48110676	+	+	0	145472358	9825565	-	-	Y	-	-	N	SKBR3-200	560	0.8
59610	AGCCCGGTTTGAAGAACATAAGAATGAAAAGGATATGGCGAAGGCCACCCAGCTGCTGAAGGAGGCCGAGGAAGAATTCTGGTACCGTCAGCATCCA|CAGCCATACATCTTGTTTTAAGCCATGAAATCTGTGGTAATTTGTTATAGCA	1	7.04e-07	0.280732	0.257849	N	N	3.7921	3.65488	3.65488	splitr	14	0	0.269231	0	N	0.269231	N	N	956	115	ENSG00000147684	ENSG00000183762	+	-	8	22	125580751	29564321	coding	downstream	NDUFB9	KREMEN1	125551344	29469066	+	+	0.269231	125555457	29569523	+	-	Y	-	-	N	SKBR3-200	2301	0.636364
42509	TGTCAGACAGGTTAGTTTTACTGTTTGCGTTCCCCTTGTGTTGTTGCCCATGTGTTGCTACCATGGTAATCCTGCTCAGTACGAGAGGAACCGCAGGTTCAGACATTTTGT|GTATGTTTCTTTAAATGGAAGGAGACTAATTTTACCATTTAAAAAGTGGTATTTATTTTTAAAAACATAAAAGAAATTCCTTTTCAATAATAATGAGATGGGGCATCGCCGCGGAGCCTCGGTTGGCCTCGGATAGCCGGTCCCCCGCCTGTCCCCGCCGGCGGGCCGCCCCGCCGTGCGCCGGGACCGG	30	0.605415	0.00723204	0.00657724	N	N	3.76849	3.34831	3.34831	splitr	0	0	0	0.437811	N	0	N	N	0	0	ENSG00000243092	ENSG00000241781	-	-	12	9	34372611	79186950	upstream	upstream	AC140847.1	AL161626.1	34372314	79186649	-	+	1.11e-16	34372622	79186553	-	-	Y	-	-	N	SKBR3-200	650	1
37957	GGGTATGGGCCTGATGCTCCAGTGCCATCCATTTTCAGGGCTAGTTGATTCGGCAGGTGAGTTGTTACACACTCCTTAGTGGATTCTGACTTCCATGGCCACCGTCCTGCTGTCTATATCAACCAACACCTTTT|CTGGGGTTACAGGCGTGAGCCACCGCACCCGGCCAGGACTAGAACATTTCTGCCTGAGGTTCCATCACCTGGAAGATTCCACGGAGGGGAAGGAGCGAGGTGGAATAGAAGAGAAAGAAAGGCTCAGCTGCTGTCCTGTCTGAAGGGGAAAAGACAAAGGTGGCCAGAGTCAGGAGGGGCTCCACGCCAGCGAGGCTGTGTGACTTAGGGTGGGGAGCTCAGAGAAGCGGCCTGCCC	3	0.217833	0.0373382	0.0211036	N	N	3.61464	3.44719	3.44719	splitr	7	0	0	0.181818	N	0	N	N	0	517	ENSG00000252666	ENSG00000185787	-	+	19	15	36066721	79190475	upstream	intron	AD000090.1	MORF4L1	36066627	79102829	+	+	0	36066523	79130312	-	+	Y	-	0.045562	N	SKBR3-200	210	1
46075	CCCCCGATGAGCAGCCTGGGGC|TCTTCCCTGTTCACTCGCCATTACTGAGGGAATCCTGGTTAGTTTCTTTTCCTCCGCTGACAAATATGCTTAAATTCAGCGGGTCGCCACGTCTGATCTGAGGTCGCGGGCCTCGATCAGAAGG	9	1.34e-06	0.00800429	0.00359877	N	N	2.93104	3.66233	2.93104	splitr	0	0	0	0	N	0	N	N	12	0	ENSG00000203451	ENSG00000141161	-	-	16	17	90233540	33516364	upstream	intron	AC133919.1	UNC45B	90232651	33474836	+	+	0.181818	1087467	33478168	-	-	Y	-	1	N	SKBR3-200	70	1
99718	GGCCCAAGTCCTTCTGATCGAGGCCCGCGACCTCAGATCAGACGTGGCGACCCGCTGAATTTAAGCATATTTGTCAGCGGAGGAAAAGAAACTAACCAGGATTCCCTCAGTAATGGCGAGTGAACAGGGAAG|AGCCCCCATCCCCGCCTGCAGAGCCGAGGCCCAGCCCGGGGACCGCCCCGTCATTCCTCCTCGGAGGGACGCACCTGGGGCCGC	9	0.000178997	0.0115499	0.00751603	N	N	3.7036	2.8151	2.8151	splitr	0	0	0	0	N	0.0357143	N	N	0	13	ENSG00000141161	ENSG00000132749	-	-	17	11	33516364	68519032	intron	intron	UNC45B	MTL5	33474836	68474908	+	-	0.166667	33478169	68518814	-	-	Y	1	1.22851	N	SKBR3-200	22	0.835526
15612	CGCCCTCAGCCGGGCCTGCCGCCCTGGGCCGTGGCACATGGGGAGGGAAGCGCGCGGCTTCGGGGTCTGGGGCTCTCGCGCCCACTAACGGTGCCCGGAGCCGCCCGCCAGTGCGCAAGCGCCGCCCCGCCCCCCGCCCCATCCCCCACCCCGGGGTCGACGGCGACAGAGAGTCGTGGGCGCGGTCCGCCAGTCTGCCTAGAGCGGCCAGCCCTCCCCCTCCCTCCTCACCGCCCCGGACCGCGCACCGGAAGCAGAAGCTAGGCTGGTTCCGCCCCGCGAGCGGCCATCTTGGAGGCTGAGGCGGCGGCGGCGGCGCTGCGGCGGGTTCGGTGGGCCC|GATCCGAGGGCCTCACTAAACCATCCAATCAGGAGTAGCGACTGCAGTGTGTACAAAG…	1	5.77e-08	0.172941	0.111097	N	N	2.69784	3.59103	2.69784	splitr	5	0	0	0	N	0	N	N	278	0	ENSG00000160087	ENSG00000163046	-	-	1	2	1209265	133015542	utr5p	intron	UBE2J2	ANKRD30BL	1189289	132905164	-	-	0.0408163	1209162	133012040	-	-	Y	3.46988	1	N	SKBR3-200	99	1
74808	GGCGATGGCCGGGTATGGGCCTGATGCTCCAGTGCCATCCATTTTCAGGGCTAGTTGATTCGGCAGGTGAGTTGTTACACACTCCTTAGTGGATTCTGACTTCCATGGCCACCGTCCTGCTGTCTATATCAACCAACACCTTTTCTGGGGTCTGATGAGC|GTCTGGCAGCCTCTCCAGGCCTT	4	4.65e-09	0.0399966	0.034191	N	N	3.67424	3.17467	3.17467	splitr	0	0	0	0.0909091	N	0.0869565	N	N	0	739	ENSG00000252666	ENSG00000124831	-	-	19	2	36066721	238722325	upstream	intron	AD000090.1	LRRFIP1	36066627	238536219	+	+	0.0434783	36066507	238616679	-	-	Y	-	0.434172	N	SKBR3-200	75	1
100157	CCATCACTGCGGGCCGACCCTGGGCAAACGCAGGAGGGCCGAGAAGGGGCGGTGGTGCGCGGCCAGGTCGGATTTTCCCGCCGCGGCGCGAGCGACGGGCCGCGCGGGCGGACAAAGTACGCAGCTCCGCCCTGCCTCGCGCGCCCCCTGGCGGCGCTCCG|GACCCCCACCAGAGTTTCCTCTCGCTTCGCCCTGCCCAGGCATAGTTTATCATCTTTTGGTGCCTAACACAAGCGCTCATTCTCCACCTGCCCAGCACAGTGGGCGAGAGTGGACGGTGGTGCTCCCTTGGCAAACTGGAGAGGCCTCAGGATCCCGCCTCAGCCAGCCAGCGCATCAGCCTTCACCTTCATTGCGCCACAGTGGCTTTCGTGCGAGCCCCTGACTCGCACACGTGT…	3	3.77e-06	0.065311	0.0606394	N	N	2.72357	3.22895	2.72357	splitr	0	0	0	0	N	0	N	N	62	0	ENSG00000175279	ENSG00000251948	-	-	1	19	10512210	24184165	utr5p	upstream	APITD1	AC092279.1	10490159	24184075	+	-	0	10490418	24184778	-	-	Y	-	-	N	SKBR3-200	6	1
95577	CGATGGTCACCACGGGGGGGGTGCTGGGCACGCTGTGGCCCCCAGGGGGGACGATGATAGGGCCCATGGGCACGCGCTTGGGTGTGCTGGCGGGGGAGCTGTGGTTGGTGGCCGGAGAGGACACGGGGGACGACTCGCTGCTCAGTGAGGAC|CCTGGTAAGTAATACAGAGGCGGCTTCAATCCAAACATGGTTCAAATTAGAATTCCATAGTGGCCAGAGAGGGATGAAGAAGGAAAATAATATTAAAACCCAGGAATGAACAAAAAGCACCGTTCAAGCCACGGCGCTCAAAAATGTCCAAAACAATAAAATAAAGGCAGAAGAGCGATCCCGAGAGCGACGAAAAAAAAA	6	1	0.766499	0.655658	N	Y	3.1778	3.80976	3.1778	splitr	0	0	0	0	N	1	Y	N	1629	12	ENSG00000131149	ENSG00000203451	-	+	16	16	85709810	90233540	coding	upstream	KIAA0182	AC133919.1	85645023	90232651	+	+	0	85682159	85589970	-	+	N	-	-	N	SKBR3-200	882	0
60564	GAACTTAGCCCAAAGCACGTTTCCCCTGGCAGCGCAGGAAACGCCCGGCCGCGCGCCGGCGCACGCCCCCCTCTCCTCCTTTGTTCCGGGGGTCGGCGGCCGCTCTCCTGCCAGCGTCGGGATCTCGGCCCCGGGAGGCGGGCCGTCGGGCGCAGCCGC|TCCGGGGACAGTGCCAGGTGGGGAGTTTGACTGGGGCTGTACACCTGTCAAACGGTAACGCAGGTGTCCTAAGGCGAGCTCAGGGAGGACAGAAACCTCCCGTGGAGCAGAAGGGCAAAAGCTCGCTTGATCTTGATTTTCAGTACGAATACAGACCGTGAAAGCGGGGCCTCACGATCCTTCTGACCTTTTGGGTTTTAAGCAGGAGGTGTCAGAAAAGTTACCACAGGGATAACTGG…	17	4.66e-07	0.0202337	0.0328266	N	N	2.90824	3.23636	2.90824	splitr	0	0	0	0	N	0.194969	N	N	194	0	ENSG00000170525	ENSG00000162669	+	+	10	1	6277495	91870426	utr5p	intron	PFKFB3	HFM1	6186881	91726323	+	-	0	6245219	91853148	+	+	Y	0.644925	1	N	SKBR3-200	720	1
101355	AGGAGGGCGAAGCCATGACGTCAGTCAGAGAAAATATTCTCTTTGGAATGGGAA|ATCCCCAGTGGGACTGGCTGCCGACTGTGAGGAGTCACCTCCCACCAGCCCAGCCCTCGATGCCCCAGGCATGACTCAGAAGAACCAGCACCAATGCTCTTGGTGTCATCTGGGCTAACCTAGCACATGGATTTTCAAACTTCTCACAGCTCAAGCCAAGGGGCTGGCTGTGAGCTCCTTACAGGTAGAGGTCATTCCTTACACTTCGCCCCCAGCCACACAAAGCCCAAAACCGTCTCAGGGACATGGGCATTTAATAACTACC	1	0.459847	0.131006	0.0646783	N	N	3.46551	3.45976	3.45976	splitr	4	0	0	0	N	0	N	N	466	200	ENSG00000156110	ENSG00000002822	+	-	10	7	76469061	2272878	coding	intron	ADK	MAD1L1	75910960	1855383	+	-	0	75960547	2139453	+	-	Y	-	1.386	N	SKBR3-200	272	1
55937	ATATGGTAGCTTTACCCCATTGGCTCCTCAGCCAAGGACATACACCAAATGTCTGAACCTGGGGTTCCTCTCCTACTGAGCAGGATTACCATGGCAGCAACGCATGGGCAGCAACACATGGGGAACACACACAGTAAAACTAACACGTCTCACATGAGTCTAACC|CAGCTCACGTTCCCTATTAGTGGGTGAACAATCCAACGCTTGGTGAATTCTGCTTCACAATGATAGGAAGAGCCGACATCGAAGGATCAAAAAGCGACGTCGCTATGAACGCTTGGCCGCCACAAGCCAGTTATCCCTGTGGTAACTTTTCTGACACCT	10	0.297396	0.124151	0.347005	N	N	3.28652	3.78937	3.28652	splitr	1	0	0	0.347826	N	0.748428	N	N	0	0	ENSG00000224905	ENSG00000162669	+	-	21	1	15516789	91870426	intron	intron	AP001347.6	HFM1	15399742	91726323	+	-	0	15457502	91852784	+	-	Y	1	1	N	SKBR3-200	200	1
26380	TAGGGGATGTAGGAGCTGGGATTTAAATCCAGGTGGTCTGCCCTTAGAGCCCATGCTTATACTAACAAATGGTTCAGCGAAGAGAAAAAGAGCCCCTTCTATAGATACTATTTTATAACCTTGCTATAGTTTGGATATTTGGCCCTCCAAACCTCAAATGGAAGTTTGATCCCCAATGTTGGAGGTGGGTCCTAAAAAGAGGTGCTTGGGTGGTGGGGGCAGATCCCTCATGAATGTCTTGGTGCTGTCCTCTCCA|GCCCTTACAGCCAATACTTATCCCGAAGTTATGGATCCGGCTTGAGGACTTCCTTTACCTACATTGTTCCAACA	1	0.251098	0.171838	0.109769	N	N	3.37978	3.76423	3.37978	splitr	3	0	0	0	N	0	N	N	0	0	ENSG00000113492	ENSG00000252318	+	-	5	2	35048198	133038738	intron	downstream	AGXT2	AC097532.1	34998206	133038647	-	-	0	35007975	133038135	+	-	Y	1	-	N	SKBR3-200	15	1
8807	GCATCCCTCCCCTCTTCCCCTTGGCCCTGCGTCCGTCCCTCCCCTCCTCCCCTCCTCCCCTCAGCCCTCGGCCCTGCGTCCCTCCCCTCCTCCCTTCAGCCTTGCATCCCTCCCCTCTTCCCTCCCTCCCCCTCCTCCCTCCCTCCCCCTTCTTCTCTCCCCCTCCCTCCCTCCCCCTTCCTCCTTTCCCCCTCCCCCTCCCCCTCCCTCCCTTCCCTCTCCCCCCTCCTCCCTCCCTCCCCCTCCTCCCTCCCCCTCCTCCCTCCCCCTACCATCTCTCCTGGGCGAGGGGT|TCCAGTGAAACAGCAGTTGAACACGGGTCAGTCGGTCCTGAGAGATGGGCGAGCGCCGTTCCGAAGGGACAGGCAATGGCCTCCCTTGCCCTCAGCGGATCGAAA…	2	0.000569997	0.0551078	0.0267172	N	N	2.94489	3.50848	2.94489	splitr	0	0	0	0.538462	N	0	N	N	1	0	ENSG00000236454	ENSG00000241530	+	+	10	2	671029	230045666	utr3p	intron	AL358216.1	AC006368.1	667920	230045488	-	-	0	668174	230045638	-	+	Y	-	1	N	SKBR3-200	2256	1
58	CTTTTCTGGGGTCTGATGAGTGTGTGGGCATTGGGCACCTTAATCCGGCATTCGGTTCATCCCGCAGAGCCAGGTCTGCTTACCAGAAGCGGCCCACTAGGCACTCACATTCCATACCCGGCTCCACACGCCAGCAAGCCGGGCTTCTTACCCA|TTTAAAGTTTGAGAATAGGTTGAGATCATTTTGGCCCCAGGACCTCTAATATTAACTTTACTGGATAAAACTGTGTGGGTTGGGTTTTGGGAGAGCACCAACTATCCTAAGGGAAACTTCTGAGGGAACCAGCTAGTAGATGGCTCAATTAGTCTTTCACCCCTATACCCAGGTCGGACGATGGATTTGCACGACAGCACTGCAACGGACCTCCACCAGAGTGTCCTCTGGCTTCGC	22	0.178356	0.52832	0.853342	N	N	3.2804	3.25576	3.25576	splitr	0	0	0	0	N	0.292208	N	N	0	0	ENSG00000244663	ENSG00000242517	-	-	16	8	47539299	56755341	intron	intron	AC007599.1	AC018607.3	47538630	56755033	+	-	0.0584416	47539103	56755042	-	-	Y	1	1	N	SKBR3-200	104	1
66142	CGCGAGCCACCTCCAGGGGCGGGGCCCAGG|GCCCTGGCGGAACGCTGAGAAGACAGTCGAACTTGACTATCTAGAGGAAGTAAAAGT	2	2.46e-16	0.100172	0.0838599	N	N	2.91149	3.68105	2.91149	splitr	0	0	0	0	N	0.233333	N	N	4	0	ENSG00000004838	ENSG00000163046	+	+	3	2	50384283	133015542	utr5p	intron	ZMYND10	ANKRD30BL	50378541	132905164	-	-	0	50383185	133012018	-	+	Y	-	1	N	SKBR3-200	23	1
81672	GCACTCAGCCTCTGCATCGGCCTTGGCGGTTGTGTAGAGGCCACGCAGCTTTGTCCGGTAATAGGGAGAAATCTTGTTCTCTGTCTGCATCCGCTCATGGGTCTTCTGGATGTTCACTAAGTTGTGTTCGCTCCGCGAACGCTCTTCCTGGGTTTGTTTGATCAGCTGATGGAGCTCTGTGAGAAGTTCTGCAATGCGGGAATCGGCAGACACGAGGGCCATTGTCTACAGGGGCACCGAGTCCGGGACAAAACAAGCTCGTCGGGCTGGAAACTGCGACGAGGGGAGCAGGCGCGTTCCTCGAACCCTTTTTCGGAGTCTGCGGATGATCACAGACCTG|GGTATAGGGGCAAAAGACTAATCCAACCATCTAGTAGCTGGTTCCCTCTGAAGTTTTC…	1	1.46e-16	0.150368	0.0850003	N	N	3.58065	3.56233	3.56233	splitr	3	0	2.22e-16	0	N	2.22e-16	N	N	84	0	ENSG00000176476	ENSG00000251948	-	+	16	19	28603111	24184165	utr5p	upstream	CCDC101	AC092279.1	28565247	24184075	+	-	0	28565316	24184739	-	+	Y	-	-	N	SKBR3-200	16	1
78106	CGTTGATGCCTTGCTCACTGAAGGAGCCTTTTAGCAGAGCAAATTTCATCTTGCGTGCATTGATGGCGGCCATGGCGGGGTACCCAAACC|TTGTAAGGCTAATATATGTCTGCTGTAGAGGGAAGAATTGATTGTCTAATTTCTGTAAAGGATTTCAAAATATACCTGAAGTGCCATTTATGTAAAATTAGAGATATGGCAGGACAAGCCATTGAGTGTGAAACAGAAAATTCCAGTCAACTGATGAGCCCCCCAGGCACAACACAGAGGGCTTTATAATTTTCTTCTTTAAAGTAGTTTCTAGATAT	1	1	0.25353	0.218633	N	N	3.34426	3.41952	3.34426	splitr	0	0	0	0	N	0	N	N	811	0	ENSG00000143870	ENSG00000233084	-	-	2	1	10978103	249231242	coding	upstream	PDIA6	AL672183.2	10923517	249230780	-	+	0	10927506	81728905	+	-	Y	-	-	N	SKBR3-200	168	0
104145	CCTCCCACGAATGGTTAATATATATGTAGATATATATTTTAGCAGTGACATTCCCAGAGAGCCCCAGAGCTCTCAAGCTCCTTTCTGTCAGGGTGGGGGGT|TCAGCCTCCCAAAGTGCTGAGATTACAGGTGTGAGCTACCGCACCCCGCCGAGGTTAGCACTTTCATCACCAAAGACCCCGTGCCTCTCGTGGTCCTTTGAGGGATCCCGCCGCCACCACCCTTGTATTTTATCACGTGCTCTTCAGGGCATGTGGAATTCGTTGAGTTTGCTTTTAGAGCCAAGTTTCTTTCCCTGTGTGGGTTTTTGAGGAAAACCTGAGGTCCCCTAATCTGTGGCCACCACCCCCCCCCCCCGCCACGCCTTAGAGCAGAGCAGCCCCTCCTCTCATTTGGTG…	2	0.000129543	0.0611572	0.0329265	N	N	3.13384	3.62618	3.13384	splitr	7	0	0	0	N	0	N	N	1287	188	ENSG00000158710	ENSG00000187239	+	-	1	9	159895522	132805473	utr3p	utr3p	TAGLN2	FNBP1	159887897	132649466	-	-	0	159888465	132651616	-	+	Y	-	-	N	SKBR3-200	1456	0
102504	AGGTTTCCAGTGAAGCCCCACCTGCAAGCTGGGGTGGGGCTGAAGCCTAGGGGGTGGGCCGCCAGTCTTCAGGGAGGAGATACCCTCTGT|TGCCCTCAGCGGATCGAAAGGGAGTCGGGTTCAGATCCCCGAATCCGG	1	3.89e-06	0.195524	0.139334	N	N	3.47705	3.32896	3.32896	splitr	7	0	0	0.6	N	0	N	N	0	0	ENSG00000223256	ENSG00000241530	-	+	9	2	141150148	230045666	upstream	intron	U6.928	AC006368.1	141150045	230045488	+	-	0	41943560	230045552	-	+	Y	-	1	N	SKBR3-200	18	1
80042	AGGAAGAGGAAGTGTAGCCGGCGGACGCGCGGCGGCGGCGGCGGGGGCGCGTCGGGGCTGGAGCCGGAGCGCGCCGGGCGCTGGGCGCAGCGAGCGAGAGCGC|CAGCTATCCCGAGGGAAACTTTGGAGGGAACCAGCTACTAGATGGTTCAATTAGTCTTTCGCCCCTACACCCAGGTTGGATGACCGATTTGCACATCAGGACTGCTACGGACCTCCACCAGAGTTTCCTCTGGCTTTGCCCTGCCCAGGCAGAGTTCACCACCTTTCAGGTCCTAACA	2	1	0.109964	0.0989436	N	N	2.63108	3.42151	2.63108	splitr	10	0	0	0.285714	N	0.106796	N	N	79	0	ENSG00000131378	ENSG00000243013	-	+	3	1	16555533	145277501	utr5p	intron	RFTN1	AL592307.1	16357352	145277250	-	+	0.0873786	16555160	145277478	-	+	Y	2.8895	1	N	SKBR3-200	156	1
17545	GGCGTACGGAAGACCCACTCCCCGGCGCCGCTCGTGTGGGGCCCAAGTCCTTCTGATCGAGGCCCGCGACCTCAGATCAGACGTGGCGACCCGCTGAATTTAAGCATATTTGTCAGCGGAGGAAAAGAAACTAACCAGGATTCCCTCAGTAATGGCGAGTGAACAGGGAAGAGCCCAGCGCCGAATCCCCGCCCCGCGGTGGGGCG|GCGGTGGGAGAGGGAGGGCGGGTGGAGGGGTCGGGAGGAACGGGGGGCGGGAAAGATCCGCCACCGGGTTGAATCCTCCGGGCGGACTGCGCGGACCTGACCCATTTACCTCTTAACGGTTTCACGCCCTCTTGTACTCTCTCTTCAAAGTTCTTTTCAACTTTCCCTTACGGTACTTGTTGACTATCGGTC…	11	0.000708919	0.0122351	0.0100094	N	N	3.05	2.57871	2.57871	splitr	1	0	0	0	N	0.0291262	N	N	0	32	ENSG00000141161	ENSG00000150672	-	+	17	11	33516364	85338966	intron	intron	UNC45B	DLG2	33474836	83166055	+	-	0.00485437	33478134	85195288	-	+	Y	1	0.8871	N	SKBR3-200	224	1
100593	CACCAGCCCACGACGCAGCAGGTCCTGCAGCCAGGTCTGGAGGACGGGGCCCCCCGA|GCCACCTTCCCTGCCGGGCCTTTCCAGCCGTCCCAGAGCCAGTCACGGCGCAGCACCACAGTGGAA	1	7.93e-11	0.428927	0.471212	N	N	3.27296	3.12386	3.12386	splitr	19	0	0	0	N	0	N	N	646	0	ENSG00000130529	ENSG00000251948	-	-	19	19	49715091	24184165	coding	upstream	TRPM4	AC092279.1	49661052	24184075	+	-	0.280702	49671279	24185464	-	-	N	-	-	Y	SKBR3-200	120	1
61753	GCTTCAAATTATTCCATGACCCTTACAAGGGCCACTCGTCACTGGGTCCACCATTCGTCAGCTGGTGGGAGGGAGTTGGTGG|TGTGGTGTGGATGGAAAATGCTGGGCCTACTGGATGGTCAGCCAGAGGCCATGTGGTGGGTGATGACTGAAGCGGGAGCAGGTTGTACCACACCTCTCCCCCCCCCCTCCCACTCCCCCTCCCTCCCTCTCCCCTCCCCCTCCCTCCCTCCCCCCTCCCTCCCTCCCCCCCCTCCCCCTCCCTCCCCCTCCCTCTCTCCCTAACACCCACCCTCCCCCTTTCCCCCACCCTCCCCCCTTCTCCCCTTTCCCCACCCTCCCTCCCCCCTTCCCCCTCCCCCCCCCCCCCCCGCAGCCCCTGCTCCTTTCTCTGGGCT…	1	0.000601307	0.171838	0.109769	N	N	3.36617	3.2117	3.2117	splitr	8	0	2.22e-16	0	N	0	N	N	453	295	ENSG00000105647	ENSG00000163904	-	-	19	3	18281343	185351339	utr5p	utr3p	PIK3R2	SENP2	18263928	185300284	+	+	2.22e-16	18266446	185349117	-	-	Y	-	-	N	SKBR3-200	774	0.6
76992	CAAGTCGGACGCCTCAGATGAGCTTGCGGAGTTCGAGATCGGCGCCTCGTCCAGCAGCAGCACGGAAGCTCTCATCTCGGCCGTGATGGCTGGGAGGAGCATCTCCCCGTGGCTGGCACGGCGAACGAGTCCTGCCAATTCTTCCGGAGACTCGGCCATCGCCAGCTGTCACGACGGAGGGAGCAGCTACGGGAAAGAGGATCAGGAGCCCAAGGCCGATGGCCCTGATGATGTTTCTTCACAGCCTCTATGGCCTGGAGACGTGGGCTACGGGCCTCTGCGCATCAAGGAAGAGCAGGTTTCACCGTCTCAGTACGGAGGGAGCGAGCTGC|GGATATGGGTACAGCCGGGCGCGAGATTTACACCCTCTCCCCCGCACTTTCAAGGGCCCTCCAGAG…	3	9.81e-05	0.0441199	0.0292411	N	N	3.49425	3.56282	3.49425	splitr	0	0	0	0	N	0	N	N	105	0	ENSG00000130584	ENSG00000252194	+	-	20	1	62462597	108113552	coding	downstream	ZBTB46	AC114491.2	62375019	108113461	-	-	0	62421381	108113085	-	-	Y	-	-	N	SKBR3-200	92	1
70260	GTTGTTGCCCATGTGTTGCTACCATGGTAATCCTGCTCAGTACGAGAGGAACCG|TAGGTGAGGCGGGCCCTTAATTGATCCCGGACCCCGCCCCCTTCCGGGGGCCCCCCCCCCCCCCCCGGGCGCCCCCACCCCTTTCCGCCGTCTCGCGGGGCCCCAGACC	1	3.46e-05	0.150368	0.0850003	N	N	3.95107	3.3828	3.3828	splitr	5	0	0	0.2	N	0	N	N	0	563	ENSG00000243092	ENSG00000205581	-	-	12	21	34372611	40721573	upstream	intron	AC140847.1	HMGN1	34372314	40714241	-	-	1.11e-16	34372640	40721139	-	-	Y	-	12.2772	N	SKBR3-200	176	1
38399	TGTTCGGACCAATGACCGGCCGTCCCTGCGGTCCCGCCCCCTCCCCGCCCCCGGAGCCGCGGCCTCGCTGAGTGCCCAGCCGCCCGGCGCCCAGGCCTGGGGCACCGCGAGTGCCGAACCTTCGGCTGGTGAGTGCGCACCCCCTCCCCGGGGTTTCCGCCCCGATCCCGCCTCCAGCCCGTGCCCCAGAGCTCCAGGTCGCCGACCCGGGCCCTGGGGAGTGACTCAGCGCAAGGATGGTGGCGACTTGCGGGGGCTGGAGATTCGAACTGTTCAAGGCCTTGAATGCTGGGATGAGTGGGGTGAAC|AGCAGTTGAACACGGGTCAGTCGGTCCTGAGAGATGGGCGAGCGCCGTTCCGAAGGGACAGGCAATGGCCTCCCTTGCCCTCAGCGGATC…	3	0.00011082	0.0477428	0.0340095	N	N	3.47804	3.59425	3.47804	splitr	3	0	0	0.428571	N	0	N	N	23	0	ENSG00000179965	ENSG00000241530	+	+	16	2	30429915	230045666	intron	intron	ZNF771	AC006368.1	30418735	230045488	+	-	0	30419165	230045627	+	+	Y	0.56251	1	N	SKBR3-200	384	1
12242	CCCCCGCGGCGGGAGCACCTCCGCTCGCCACCTGGGGACCCGCGCCGCGCTCCCCGCCCCCGCCCGCCCGGCGCCCATCCCCCGCGCCCTCCGCTCGCTGGGGTTATAATTGCCTCTCACCCCCCGGAGGGGTTATTTTGGGGGTG|AACAGCAGTTGAACACGGGTCAGTCGGTCCTGAGAGATGGGCGAGCGCCGTTCCGAAGGGACAGGCAATGGCCTCCCTTGCCCTCAGCGGATCGAAAGGGA	1	0.0980092	0.224182	0.177539	N	N	3.38599	3.64657	3.38599	splitr	0	0	0	0.4	N	0	N	N	367	0	ENSG00000177565	ENSG00000241530	+	+	3	2	176915261	230045666	utr5p	intron	TBL1XR1	AC006368.1	176737143	230045488	-	-	0	176915002	230045630	-	+	Y	-	1	N	SKBR3-200	138	1
66752	GCGGCGGCGGCCCCAGCGCCACTCCGCGGAGGGC|TCTTCCCTGTTCACTCGCCATTACTGAGGGAATCCTGGTTAGTTTCTTTTCCTCCGCTGACAAATATGCTTAAATTCAGCGGGTCGCCACGTCTGATCTGAGGTCGCGGGCCTCGATCAGAAGGACTTGGG	9	1.47e-09	0.00800429	0.00359877	N	N	2.82596	3.66233	2.82596	splitr	4	0	0	0	N	0	N	N	202	0	ENSG00000170871	ENSG00000141161	-	-	4	17	6885897	33516364	utr5p	intron	KIAA0232	UNC45B	6783102	33474836	+	+	0.117647	6784419	33478168	-	-	Y	-	1	N	SKBR3-200	48	0.853503
37620	AGCCGGGAATGCCCTCCGCGGGGCGGCCTGGGCGGCAGCTCCGCCCCCGGGGCCGCGGTTGCACCGACACGCAGTTGGCTCTCGGGAACCTGGGGCGCGCGGGGATCGCGGCGGGCTTCGCGGAGCGGGTCTCGGAAGGAGGTTGCGAGGCCGCAGTTGCTAAGCCCGCACCGGCCGCAGGGTTGTGGGGTTGGGGATCAGCGGCCGCCAAGCTCACGGGAATGGGGGCCGGGGCGCGCCAGCGCCAGTCTTTCTGAGCTGGGCTCTGCGGTGTCGCTCTCTGGGACTGGAGCGGTGAGGACGCAGAAGC|TTCGCGAAGGCCCGCGGCGGGTGTTGATGCGATGTGATTTCTGCCCAGTGCTCTGAATGTCAAAGTGAAGAAATTCAATGAAGCGCGG…	5	2.96e-09	0.0215871	0.0136608	N	N	3.40951	3.19297	3.19297	splitr	0	0	0	0.04	N	0	N	N	539	0	ENSG00000144711	ENSG00000226958	-	-	3	X	13114617	108297792	intron	downstream	IQSEC1	RN28S1	12938719	108297361	-	-	2.22e-16	13035194	108297348	-	-	Y	7.91292	-	N	SKBR3-200	980	1
87088	ACGGTCCCGGGCCTGTAGCGATGAGGCTTCTTCACCCCGCCGGTAGAGGGAGCGCTTTTCCTGGCGGCTTTCGTGGCCAGCTGTTTGCGGGGGGCTTTCCCACCGGTGGACTTACGAGCAGTCTGCTTGGTTCGGGCCATTTTCTTTCACCCAACGCCGAAGTTTTAGGCCACTTCTCCGACCGCCGCGCCGCTTCCGCTGCCCGAGGAAGAGCCGCAGTCGACGAGCGAAA|AAACCTAGCCCCAAACCCACTCCACCTTACTACCAAACAGAGTGTGAGAATGAAAGAAATGCAACTTT	1	0.959485	0.829193	0.860666	N	N	3.34785	2.80208	2.80208	splitr	2	0	0.0294118	0	N	0.176471	N	N	767	0	ENSG00000132475	ENSG00000242927	-	-	17	7	73775860	145694483	utr5p	downstream	H3F3B	AC073308.1	73772517	145694421	-	+	0.0294118	73775819	145694487	+	-	Y	-	-	N	SKBR3-200	195	0
105430	TCTTTCAGGTCCTAACACGTGCCCTGGTGCTCCACCTCTGGGGCACCGCCCTGGGTGAGATGGGCCAGTGGTGCACCCTCAGGGGACTGGAGAGGCCTCGGGATCCCACCTCAGCCAGGGAGTGCGCTGGCCTTCACCTTCACTGCGCCAAGGCGGCTTTCTTGCAAAACACTGACTCACTCACATGAGTTATTTCTTAATCCTTACAAAACCTAATAAGGGCAGTATTACTGGTATCCATATTTAACAGAGGAAAAAAACGGGGCA|GGGCAAAGCCAGAGGAAACTCTGGTGGAGGTCCGTAGCAGTCCTGATGTGCAAATCGGTCATCCAACCTGGGTGTAGGGGCGAAAGACTAATTGAACCATCTAGTAGCTGGTTCCCTCCAAAGTTTCCCTC…	2	0.0162392	0.0749086	0.0489136	N	N	3.4728	3.43937	3.43937	splitr	5	0	0	0.1	N	0	N	N	649	0	ENSG00000102893	ENSG00000243013	-	-	16	1	47735434	145277501	intron	intron	PHKB	AL592307.1	47495210	145277250	+	+	0	47538575	145277338	-	-	Y	1.40676	1	N	SKBR3-200	172	1
79729	ACTCTGATGGTAGTTTCTTTTGCTGTGCAGAAGCTCTTTAGTTTAATTAGATCCCATTTGTCAATTTCGGCTTTTGTTGCCATTGCTTTTGGTGTTTTAGACATGAAGTACTTGCCCATGCCTATGTCCTGAATGGTATTGCCTATGTTTTCTTCTAGGGTTTTTATGGTTTTAGGTCTAATATTTAAGTCTTTAATCCATCTTGAATTAATTTTTGTATAAGGTGTAAGGAAGGGATCCAGTTTCAGCTTTCTGCATATGGCTAGCCAGTTTTCCCAGCACCATTTATTAAATAGGGAATCCTT|CAACAACTCTTCCATTGCTTCTTGGCATTTTGGCTAAGATCAAGTGAAGAACTCTTCCAAAAAACAGAAAAGGAAAAAACACTCCCCAGTTCA…	3	0.0111336	0.0373382	0.0211036	N	Y	3.29703	3.53722	3.29703	splitr	0	0	0.0633803	0	N	0.0140845	N	N	46	588	ENSG00000173198	ENSG00000067167	-	-	X	8	77583048	71520622	intron	intron	CYSLTR1	TRAM1	77526961	71485677	-	-	0.0633803	77575869	71492342	+	-	Y	-	0.299907	N	SKBR3-200	1518	1
44498	TTCCAACACAGGCCTGAGGCTGTTCCTGTTAGAGACCTGTTGCGGATACGGGTAGGGCCC|GGCGCGAGATTTACACCCTCTCCCCCGCACTTTCAAGGGCCCTCCAGAGCTCACCA	4	1.05e-10	0.602377	0.796989	N	N	3.53193	3.33049	3.33049	splitr	23	0	0	0	N	0.482143	N	N	1	0	ENSG00000007129	ENSG00000252194	+	-	19	1	42093197	108113552	intron	downstream	CEACAM21	AC114491.2	42041702	108113461	+	-	0.321429	42071861	108113102	+	-	Y	0.938157	-	N	SKBR3-200	12	1
9355	GAGCCCCCCGCCCCCACGGCGGGCGAGGACGGGGGAGGTGGGGGGGGCGGCGCCCCCGCGCAGCCGGCCGCCCCCCCGCAGCCGGCCCCGCCGCCGCCGCCCGCGGCGCCCCCGGCCGCCCCGACGGCGGCCCCCGCAGCGCAGACGCCCCAGCCCCCCACCGCCCCCAAAGGGGCGAGCGACGCCAAGCTCTGCGCTCTC|GTACTGAGCAGGATTACCATGGCAACAACAGATCATCAGTAGGGTAAAAC	2	0.297601	0.0551078	0.0267172	N	N	3.16573	3.68524	3.16573	splitr	0	0	0	0.142857	N	0	N	N	38	0	ENSG00000254726	ENSG00000241279	+	+	1	4	156051789	76807697	coding	intron	MEX3A	AC110615.1	156046280	76807176	-	+	0	156051436	76807248	-	+	Y	-	1	N	SKBR3-200	272	1
74838	CGAGGCGCTGCTCACCCTGGTGGTGCCTCCCGCCCTGCTGCTGTCCTCAGTGCGCCCCGTGAGTGCCCGCCGGCCGGCTCAGAGCCCAAGCAGGGCTCCCCGCGTCTTTGCATCCCCATATCCATGTCCTGTGCAGGTGTTGTCGTCTGCCACGTGC|GCGAGTCAGGGGCTCGCACGAAAGCCACTGTGGCGCAATGAAGGTGAAGGCTGATGCGCT	3	0.00951316	0.0440323	0.0291294	N	N	3.48226	3.53296	3.48226	splitr	7	0	0	0	N	0	N	N	234	0	ENSG00000005884	ENSG00000251948	+	+	17	19	48167848	24184165	intron	upstream	ITGA3	AC092279.1	48133332	24184075	+	-	0	48154584	24185006	+	+	Y	-	-	N	SKBR3-200	8	1
68554	GCCTGGGAGAAGCGCACTCGCCCGTGTCTCCAAACTGCTGGACGCCGCCGGCTCCGCGCTCCCGTGGCCAAAACGGGCTTCTCAGAACTGCTCCTGACCTCGGCCTCGGAGACCCCAGCCAGGCCGCCCGCTCCCTTACGTGGGTGACCCGGGCGCAGCGGCGGCGCTCTCCCTGCGACCCCGGCTCCCGGCACGTGTCCCTCCTGCCCGGCGCCGCGTCCCCTCCCCGGCCTGGGCCTGCGCGCACCGCGCTCCCGAGGGCACCGACGCCCCCGCACGGCCCGGGGAGA|AACCCGGGCCGCAAGTGCGTTCGAAGTGTCGATGATCAATGTGTCCTGCAATTCACATTAATTCTCACAGCTAGCTGCATTCTTCATCAACGCAGGAGCCGAGTGATC…	1	0.000431937	0.285452	0.264723	N	N	2.84447	3.54297	2.84447	splitr	11	0	0	0.222222	N	0	N	N	0	0	ENSG00000134470	ENSG00000251705	+	+	10	Y	6020150	10037915	intron	intron	IL15RA	5_8S_rRNA.6	5991038	10037764	-	+	0	6019286	10037885	+	+	Y	1	1	N	SKBR3-200	70	0
22473	ATCTTTCTCTTAGTTTGCAGATTGTAACTCTTTGCATAGCCCCAGATCCCAAAGACTTTGTTTTAAGTTTTGTAGTTTTACATTTTATATTTAAATCCATAATCTATTTTGAGTTATTTCAGTTTACAGATGAGGTTTAAATTGAAGTTTTTTTTTTCTTTTTTGCTGGAGATTTTAAATAGCTCCAGTACTATTTGTTGAGACTCTATCTTTGTTGATGGATTTGTTGAGACTCTATCTTTCTTCTATTGTATTTCTTTTACAATTTTGTTAAAAATCAGTTGCATTTATTTATATAGATCTATATTTTGGGTTCTGTAT|CTGATCGTCTTCGAACCTCCGACTTTCGTTCTTGATTAATGAAAACATTCTTGGCAAATGCTTTCGCTCTGGTCTAA…	1	1.14e-12	0.280732	0.257849	N	N	2.95059	3.36824	2.95059	splitr	4	0	0	0	N	0	N	N	0	0	ENSG00000250334	ENSG00000163046	-	-	4	2	80497614	133015542	intron	intron	RP11-234K19.2	ANKRD30BL	80413570	132905164	+	-	0	80424021	133012724	-	-	Y	1	1	N	SKBR3-200	174	1
6902	GGAGGGGTCGGGAGGAACGGGGGGCGGGAAAGATCCGCCACCGGGTTGAATCCTCCGGGCGGACTGCGCGGACCTGACCCATTTACCTCTTAACGGTTTCACGCCCTCTTGTACTCTCTCTTCAAAGTTCTTTTCAACTTTCCCTTACGGTACTTGTTGACTATCGGTCTCGTGCCGGTATTTAGCCTTAAATGGAGTTTACCACCCGCTTTGGGCTGCATTCCCAAGCAACCCGACTCCTGGAAGACCCGGG|CCCGGCCCTTCGTCCCCGTAGTGTTCCTCACAGGCCCTTCGCCTTCCCACCCCCAGCAACCCCTCTCCCTCCTCCGGGCCTCCTCCCTCTCCCAGCTCGCCCTCGAGGATCCCCAGAAGAAGTCGGTCCTCGCCCTCGGTGCTCC…	8	1.21e-14	0.0215015	0.0219909	N	N	3.47961	3.27192	3.27192	splitr	2	0	0	0	N	0	N	N	32	48	ENSG00000150672	ENSG00000232434	-	-	11	9	85338966	139741797	intron	downstream	DLG2	C9orf172	83166055	139738867	-	+	0	85195013	139741995	-	-	Y	0.8871	-	N	SKBR3-200	5	1
5473	ATTAGATGACGAGGCATTTGGCTACCTTAAGAGAGTCATAGTTACTCCTGCCGTTTACCCGCGCTTCATTGAATTTCTTCACTTTGACATTCAGAGCACTGGGCAGAAATCACATCGCATCAACACCCGCCGCGGGCCTTCGCGA|TGCCTTCGGACGTGGAGTTACAACTCCGAGGGGCGGGCCGGGGCGGGGCTCCGGGGGCGGGCCCGGCGGGCCGGTGAGCCAACGGGTGCTAGCCGAAGCAGTCGGGTG	6	0.0231511	0.0240164	0.0205123	N	N	3.21233	3.62362	3.21233	splitr	2	0	0	0.03125	N	0.185185	Y	N	0	31	ENSG00000226958	ENSG00000130829	-	+	X	X	108297792	152916781	downstream	utr5p	RN28S1	DUSP9	108297361	152907946	-	+	0	108297349	152912650	-	+	N	-	0.461525	N	SKBR3-200	1898	1
13905	GTCCGGGCTGCAGATGGCGGCGGCTGCTGAGGGAGCTCCTTCCCCTCCTCCCGCCCACCCTGCTAGGGCTAGGCCACAGATACACAGGGCGAGTGGGAGTGTCTAGGGGAGAAGATTTTATTTCACAAGGTGAGGAACCCAGGCTGGTGGC|GCCGCCGCAGGTGCAGATGTTGGTGGTAGTAGCACATATTCTAAAGAGAACTTCAAAGGCCGAAGTGGAGAAGGGTTCCATGTGAACAGCAGT	2	0.153892	0.0826777	0.0589664	N	N	3.56129	3.55504	3.55504	splitr	0	0	0	0	N	0	N	N	200	0	ENSG00000002822	ENSG00000252194	+	+	7	1	2272878	108113552	utr3p	intron	MAD1L1	AC114491.2	1855383	108113461	-	-	0.107527	1855480	108113544	+	+	Y	1.45328	1	N	SKBR3-200	1444	1
65428	AAGCTAAAGCAATCGGGCGGCGGTGGCAGGGCGATGACCCCGGGGGCT|CTTCCCTGTTCACTCGCCATTACTGAGGGAATCCTGGTTAGTTTCTTTTCCTCCGCTGACAAATATGCTTAAATTCAGCGGGTCGCCACGTCTGAT	9	1.58e-07	0.0115498	0.00751603	N	N	3.15212	3.7036	3.15212	splitr	5	0	0	0	N	0.208333	N	N	8	0	ENSG00000090339	ENSG00000141161	-	-	19	17	10397291	33516364	utr5p	intron	ICAM1	UNC45B	10381517	33474836	+	+	0.104167	10381562	33478169	-	-	Y	-	1	N	SKBR3-200	72	1
41998	AAGAAGCCCGGCTTGCTGGCGTGTGGAGCCGGGTATGGAATGTGAGTGCCTAGTGGGCC|ACTTTTGGTAAGCAGAACTGGCACTGTGGGATGAACCAAATGCCGGGTTAAGATGCCCGATGCCAATGCTCATCAGAC	8	4.13e-09	0.576003	0.906893	N	Y	3.26613	3.47808	3.26613	splitr	64	0	0	0	N	0.79661	N	N	0	0	ENSG00000244663	ENSG00000252318	+	+	16	2	47539299	133038738	intron	upstream	AC007599.1	AC097532.1	47538630	133038647	+	-	0.779661	47539166	133039127	+	+	Y	1	-	N	SKBR3-200	8	1
80258	CTTGGGTCCCATGAAGCATGCCAGCTACCATTGGGCCGGGGGTGGGGGTGCGGGGGGAAGCCACTTTCAGGTATATTTTTATTTCACTAAGGGAGACTGATTTCTTACTAGAGATCACTTACAATTTTTTAGAAATTGATTTCTTTCATAACAACTACTGTAATTAGAAAATCCAGAATATCTGTTATATCTCTCTTGCTGTGGGTATAGTTTGTACTTC|CTCTAGATAGTCAAGTTCGACTGTCTTCTCAGCGTTCCGCCAGGGCAGTGGGCTGACCCAGCGGGCTGATCCGAGGGCCTCACTA	1	0.897365	0.171838	0.109769	N	N	3.09889	3.62461	3.09889	splitr	6	0	0	0	N	0	N	N	0	0	ENSG00000212932	ENSG00000163046	-	-	21	2	48111157	133015542	upstream	intron	RPL23AP4	ANKRD30BL	48110676	132905164	+	-	2.22e-16	29717911	133011973	-	-	Y	-	1	N	SKBR3-200	260	1
92788	CATACTCTCTTAACATTGGATAATAAGCTTTTACAAACTGATGATGAAGAGGAAGCCGGCTTATTGGAGCTCTTAAAATCCCAGATTTGTGATAATGCCGCACTCTATGCACAAAAGTACGATGAAGAATTCCAGCGATACCTGCCTCGTTTTGTTACAGCCATCTGGAATTTACTAGTTACAACGGGTCAAGAGGTTAAATATGATTT|GGAACAAGATGTGGCTGTGGCAAGCGGCCAGCCATCCCCGGTGCCGAGGGACCTGGGAGAAGCTAGGGCAGCTCCGGCATTGTTCCTGCCCTGTGGTCCACAGCCTCGTCTTCATCTAGCGTCTGCACCCCCTAACCGTCTTTCCAAAGCCTCGGGGATGGCAGGGAAACTGCAGGGCTTGGGATCCCG…	7	0.973974	0.626036	0.52108	N	Y	3.39384	3.58271	3.39384	splitr	1	0	0.00492611	0	Y	0.00492611	N	N	1190	0	ENSG00000124207	ENSG00000255697	+	-	20	20	47713489	62959443	coding	downstream	CSE1L	AL137028.1	47662838	62956710	+	-	0	47688989	47956856	+	-	N	-	-	N	SKBR3-200	396	0
52023	TGATGACCACTCTAGCTACTTCCTGCTGGATAGGGGCAAAGAAGGGGCCCTGCCGTTGTAGTGTCCTCCAGAGGGGAACTCTCTAGGCCAGTCAAAGGGCCAGTGGGTCAGTCTAGCAGTCCTCGGTAGAAGTTGTGAGTTAAGCTCATTTGGGGTTCCATTTGTAAGACCATCTGTAGCTTGATGGCCTTGATC|TGCTCAGCAATAGGCGATGGTCTCACTGCTCGGCGATTGTCTCACCACTTGGCGATAGGCGAAAGTCCCATCTGGGTTGCCAAAACGTGTCTGGAATTGGCGGGTTCTTGGTCTCACTGACTTCAGGAATGAAGCCGCGGACCCTCGTGGTGAGTGTTACAGCTCTTAAGGTGGCGCACTGGAGTTTGTTCCTTCTGATGTTT…	4	1	0.188115	0.369805	N	Y	3.69785	3.73081	3.69785	splitr	2	0	0	0.04	N	0.892308	N	N	98	0	ENSG00000120915	ENSG00000233084	+	+	8	1	27403081	249231242	intron	upstream	EPHX2	AL672183.2	27348296	249230780	+	+	0	27350634	154644560	+	+	Y	-	-	N	SKBR3-200	1264	1
2201	AGGGAGAAGGGGCGGGCACGGCGGCAGAGGAGGGCGGACGTCGCCGGTCTGCACTTGGGGGGACGGAGGGCCCCGGCAGGCCACGTCAGGGAACCCCCAGCCATGCACCCCGAGGAGCCCGGAGGCACCCCCGGGGACTACTGATCGGCAAGCGACGCTCAGACAG|GCATAGCCCCGGGAGGAACCCAGGGCCACAAGTGCATTCAACGTACAGATGATCAGTGTGTCAATGTATCCTGCATTGCACATTAATTCCCACAGCTAGCTGCATTCTTCATCGACACACAAGC	9	0.89574	0.811468	0.975955	N	N	3.45873	3.40319	3.40319	splitr	72	0	0	0	N	0.475806	N	N	0	43	ENSG00000200434	ENSG00000119326	-	-	16	9	33965577	111775809	intron	intron	5_8S_rRNA.2	CTNNAL1	33965426	111704851	+	-	0.75	33965564	111754703	-	-	Y	1	0.724331	N	SKBR3-200	231	0
77639	AATCCTGGTTAGTTTCTTTTCCTCCGCTGACAAATATGCTTAAATTCAGCGGGTCGCCACGTCTGATCTGAGGTCGCGGGCCTCGATCAGAAGGACTTGGGCCCCACACGAGCGGCGCCGGGGAGTGGGTCTTCCGTAC|GCCACATTTCCTGCACCCTACTGTGGGGCAGGGATTCAATGCTGGGCTCTTCCCTGTTCACTTGCTGTTACTGAGGGAGTCCAGGTTAATTTCTTTTCCTCCACTGACTAATATGCTTAAATTCAGCAGGTTGCCATGTCTGATCTGGTTATGTTC	2	0.467519	0.171378	0.205182	N	N	3.42424	3.48962	3.42424	splitr	73	0	0	0	N	0.143885	N	N	0	0	ENSG00000141161	ENSG00000239909	+	+	17	5	33516364	122991011	intron	intron	UNC45B	AC008541.1	33474836	122990602	+	+	0.381295	33478336	122990748	+	+	Y	1	1	N	SKBR3-200	289	1
54158	AGGGAGGATTGAGAGGTACGGGGTGGCGGGCTCCCCGCACCCCCGCTTCGCGCCCCA|GCCCAACCGACCCAGCCCTTACAGCCAATACTTATCCCGAAGTTATGGATCCGGCTTGAGGACTTCCTTT	8	3.3e-10	0.113083	0.285522	N	N	2.86895	3.33255	2.86895	splitr	9	0	0	0	N	0.298246	N	N	3	0	ENSG00000188910	ENSG00000252318	-	-	1	2	35251970	133038738	intron	downstream	GJB3	AC097532.1	35246790	133038647	+	-	0.0701754	35247491	133038121	-	-	Y	1.05217	-	N	SKBR3-200	176	1
99329	ACCGGACAGGCTGGCTTCTTCCCGGGAGCCCCCGCCCAAGGTGGGGCCTGGTGGGGTGGGG|GGAGTGTGACCCATCCTCGGTGAGAAAGCCTTCTCTAGCGATCCAAGAGGTGTGCCTTGGGGTACGGGATCCCCCGGCCTGCCGCCTCTGTCTCTCTCTCCGTTATGGTAGC	1	0.000119743	0.224182	0.177539	N	N	2.756	3.67424	2.756	splitr	2	0	0	0	N	0.163934	N	N	0	0	ENSG00000184319	ENSG00000227195	+	+	22	20	51239737	26189869	upstream	intron	AC002055.4	RP3-410C9.1	51195376	26167655	+	-	0.0327869	19679623	26189549	+	+	Y	-	1	N	SKBR3-200	1656	0
77422	GCTCGGGCTCGGGGTCTCCCCGGGGACGCGGCCGACTGAGAAGGCCGGGGCGCTCGCCGGGCG|AGGTGGGATCCCGAGGCCTCTCCAGTCCCCTGAGGGTGCACCACTGGCCCATCTCACCCAGGGCGGTGCCCCAGAGGTGGAGCACCAGGGCACGTGTTA	5	2.55e-08	0.569503	0.901302	N	N	3.01651	3.24	3.01651	splitr	1	0	0	0	N	0	N	N	99	0	ENSG00000186493	ENSG00000244663	+	-	5	16	2755508	47539299	coding	intron	C5orf38	AC007599.1	2752245	47538630	+	+	0.015873	2755299	47538731	+	-	Y	-	1	N	SKBR3-200	77	1
51964	AGCAAGCAGGGTTAGGGAACTCAGTCCAAGCAGGGCCAGTTAAACTGCGTGGCGGTGGTGTACTTGGAGATGTTGTGATATAGTTCACCCTGAGCCATTCAGGCAGGTGCACGCCAGCATCTGGTGAAGTACTTTATAAGAAACAGGCTGCTGTTAACCAGCGAGGCC|GGGCTTCTAACCCATTTAAAGTTTGAGAATTGGTTGAGATCATTTTGACTCCAAGACCCCTAATCATTCGCTTTACCAAATAACTGCGTGGCATGGGGTTTTTGCGAGAGCGCCCGTTATCCTTAGGAAAACTTCAGAGGGAACCAGCTACTAGATGGTTGGATTAGTCTTTTGCCCCTATACCCAGATCAGATGACCGATTTGCACGTCAGGACCACTACAGACCCCCA…	1	1.86e-09	0.280732	0.257849	N	N	3.67424	3.41217	3.41217	splitr	0	0	0	0.285714	N	0	N	N	173	0	ENSG00000089818	ENSG00000251948	-	-	12	19	8250367	24184165	intron	upstream	NECAP1	AC092279.1	7926148	24184075	+	-	0	8188143	24184556	-	-	Y	0.193699	-	N	SKBR3-200	60	1
105403	GCCGGCGGCCACTTCCGCTTCCGCTGGGGAGGTCCTCCATGCGCAGTCATGAGTCGCTTCAAGTTTATCG|GTATCTGAGGTCCTGATTTCCGGGGAGCTACACATGGAGGACCCAGACAAGCCTCTCCTAAGCAGCCTTTTTAATGCTGCTGGGGTCTTGGTAGAAGCGCGTGCAAAAGCCATTCTGGACTTCCTGGATGCCCTGCTAGAGCTGTCTGAAGAGCAGCAGTTTGTGGCTGAGGCCCTGGAGAAGGGGACCCTTCCTCTGTTGAAGGACCAGGTGAAATCTGTCATGGAGCAGAACTGGGATGAGCTGGCCAGCAGTCCTCCTGACATGGA	22	0.53745	0.960184	0.604987	N	N	3.64913	3.64553	3.64553	splitr	4	0	0	0	N	0.614286	N	Y	110	744	ENSG00000147687	ENSG00000073605	+	-	8	17	125551699	38077313	coding	coding	TATDN1	GSDMB	125500726	38060848	-	-	0.0142857	125551266	38062238	-	+	Y	-	-	N	SKBR3-200	205	0
79789	TGGACCGCGAGAGCGTGTCAGCCTATGAGCTGGTGGTGACCGCGCGAGACGGGGGCTCGC|ACGAAAGCCACTGTGGCGCAATGAAGGTGAAGGCTGATGCGCTGGCTGGCTGAGGCGGGATCCTGAGGCCTCTCCAGTTTGCCAAGGGAGCACCACCGTCCACTCTCGCCCACTGTGCTGGGCAGGTGGAGAATGAGCGCTTGTGTTAGGCACCAAAAGATGATAAACTATGCCTGGGCAGGGCGAAGCGAGAGGAAACTCTGGTGGGGGTCTGTAGTGGTCCTGACGTGCAAATCGGTCATCTGATC	1	1	0.719177	0.786528	N	N	3.37655	3.49272	3.37655	splitr	9	0	0	0.181818	N	0	N	N	23	0	ENSG00000204967	ENSG00000251948	+	+	5	19	140391929	24184165	coding	upstream	PCDHA4	AC092279.1	140186659	24184075	+	-	0.15	140188069	24184989	+	+	Y	-	-	N	SKBR3-200	56	1
91603	TTCGTGACCCCGGAGTGGGCAAGTGACGAGGGCACGGCCAGAAACGCATTGGCGTCAAGGAAACCACGACCCATCTTCCTGGAAGGAAACTTGGGGACACTTATGAAGAGAAGACTAGGAAGGACCGGAGTAGAAGCACTAAAGGAGG|AACCACTAGGCCTGCATGACACACACTTTCTTTTTTCCCCCACAGACTCCAGTGGAAGTAAGCAAGGATGATCCTGGTGAAGTAATGCAGCTGTGAAGCTCACCTGACCAGCTGTACAGTTCCTGTTGTTGGTTTCACATAAAGTAATTGCACATTATTTTGTCATATT	1	1	0.150368	0.0850003	N	Y	3.11654	3.27871	3.11654	splitr	0	0	0	0	Y	0	N	N	114	9	ENSG00000151116	ENSG00000247595	+	-	11	11	18610294	18631802	upstream	intron	UEVLD	RP11-504G3.1	18552748	18621334	-	+	0	18610543	18625274	+	-	N	-	0.55904	N	SKBR3-200	510	0
31444	GTGACCGCCATCTGATCCCTTCCCTGTGGAATCAGGTCAGCCCCGGGGCTCACCAGGCGGTATCCAACCCTTCATATCGAGGAACCCGCACAAAAGCTTCTGGGGCCTGCATGGAAAGCTGACTCCAGCACCTTCGACTGTCAGTGTCTCAGTTTGCCCAGCTTGAGAATGGGTACGACAGTCGGACGACAGGAAGGATGAAGCACGAGGAGGCACGAACGGTCTTGAGCACACAGGGAGTACCCAAAAAGGTGGGAT|CCCGCGGCCGTGTTTTCCTGGTGGCCCGGCCGTGCCTGAGGTTTCTCCCCGAGCCGCCGCCTCTGCGGGCTCCCGGGTGCCCTTGCCCTCACGGTCCCCGGCCCTCGCCCGTCTGTGCCCTCTTCCCCG	1	0.0020179	0.195524	0.139334	N	N	3.44087	3.07528	3.07528	splitr	3	0	0	0	N	0	N	N	755	0	ENSG00000104964	ENSG00000212932	+	-	19	21	3062964	48111157	intron	upstream	AES	RPL23AP4	3052908	48110676	-	+	0	3060005	9825441	+	-	Y	4.13976	-	N	SKBR3-200	85	0
93124	AAGAATCTTCTATGCTTTGGTAGAGAAGTCACTTATTATTTTGGATCCATTTCCACCACTTCACAATCATTTGAAAGGCCACACGAATCTATCACTCTTTG|TTTTCACTTAACACCCTCCCTGTAATGACCTCCACCTGACAACCTTCATTTACTGACCCCCCCCCCCCAACCAAAACTCAGATCCTCAATCTTCTATACAGCCCGTGTTCCACAGGA	1	0.0118694	0.171838	0.109769	N	N	3.46808	3.24425	3.24425	splitr	7	0	0	0	N	0	N	N	381	0	ENSG00000159592	ENSG00000229435	-	+	1	7	46153785	159026067	utr5p	upstream	GPBP1L1	PIP5K1P2	46092976	159024125	-	+	0	46151252	46691046	+	+	Y	-	-	N	SKBR3-200	1512	1
778	CCACGGCGGCCCCAGCCTCCGGCAGAGCAGCCCCGGCAGAGCCCGGAGCCCCGCGGCCGCAGAGTTCCGGCAGCGACCCCGGACGGCCCGGCGGGCGTCCCCCGGACCGCGGCGGAAGGCGGGAAGACGCGGCTCGACTTACAGTGACACCATCCTAGGTG|CCAGTGAAACAGCAGTTGAACACGGGTCAGTCGGTCCTGAGAGATGGGCGAGCGCCGTTCCGAAGGGACAGGCAATGGCCTCCCTTGCCCTCAGCGGATCGAAAGGGAGTCGGGTTCAGATCCCCGAATCCGG	1	0.521467	0.131006	0.0646783	N	N	3.8653	3.52105	3.52105	splitr	0	0	0	0.25	N	0	N	N	219	0	ENSG00000187068	ENSG00000241530	+	+	3	2	184870802	230045666	coding	intron	C3orf70	AC006368.1	184795838	230045488	-	-	0.0451128	184870434	230045637	+	+	Y	1.66544	1	N	SKBR3-200	324	1
82859	CGCCCAATCTTCTCTCAAATATAAACACATCACACAGGGTGTTGGG|ACAATTATATTACTACCACTGACATGACTCTCCAAAAAACACATAATTTGAATCAACACAACCACTCACAGCCTAATTATTAGCACCATCCCCCTACTATTTTTCAACCAAATCAACAACAACCTATTTAGCTGCTCCTTATCCTTCTCCTCCGACCCCCTAACGACCCCCCTCCTAATACTAACTACCTGACTCCTGCCCCTCACAATCATGGCAAGCCAACGCCACT	2	0.784563	0.0749086	0.0489136	N	N	3.20807	3.22842	3.20807	splitr	0	0	0	0	N	0	N	N	0	12	ENSG00000102104	ENSG00000132570	+	+	X	5	18690229	134343649	utr3p	intron	RS1	PCBD2	18658030	134240596	-	+	1.11e-16	18658570	134263705	-	+	Y	-	0.959084	N	SKBR3-200	561	0
100023	CGACCACCACCACCACGTCCCACCCCCGCTGCTGCCCCCCGGGCCGCACAAGGCCCCCGACGGCAAGGCAGGAGCCACACGTCGGTCCCTGGACGACTTGTCGGCGCCGCCGCACCACCGCAGCATCCCCAACGGCCTGCACGATCCCTCATCCACCTACATCAGGCAACTGGAGAGCAAAGTGAGGCTGCTGGAGGGTGACAAGCTCCTCGCA|CAGACCCATCCTCATGCCAACAAACTACCCTTGAAGGATTCTTTCACTTACGAGGACTACAGGTGGGCAGTCTCTTCTGTTATGACGAGGCAAAACCAAATTCCCACAGAGGATGGTTCCCGCGTGACCCTGGCTCTGATTCCTTTATGGGATATGTGTAACCACACCAACGGCCTGATCACTA…	4	0.955227	0.227626	0.455891	Y	Y	3.40592	3.47808	3.40592	splitr	3	0	0.0153061	0	Y	0	N	Y	149	185	ENSG00000205476	ENSG00000183576	+	-	14	14	100070727	99947216	coding	coding	CCDC85C	SETD3	99977603	99864083	-	-	0	100002352	99880271	-	+	N	-	-	N	SKBR3-200	114	0
17043	ACCACATCCAAGGAAGGCAGCAGGCGCGCAAATTACCCACTCCCGACCCGGGGAGGTAGTGACGAAAAATAACAATACAGGACTCTTTCGAGGCCCTGTAATTGGAATGAGTCCAC|TTTAAATCCTTTAAAGAGGATCCACTGTAGGGCAAGTCTGGTGCCAACAGCTGCGGTAATTCCAGCTCCAATAGTGTATATTAAAGTTGCTGCAGTTAAAAAGCCCGTAGTTGGATCTCGGGAGCAGGCGTGAGGTCCGCTGCGAGGCGAGCCACCGCCCGTCCCCACCCGTTAACTCTCGGCGC	15	0.999941	0.851826	0.721353	N	N	3.77001	3.50472	3.50472	splitr	157	0	0	0.25	N	0.862069	N	N	0	0	ENSG00000212932	ENSG00000239843	+	-	21	7	48111157	80963147	upstream	intron	RPL23AP4	AC004866.1	48110676	80962917	+	+	0.301724	9827574	80962949	+	-	Y	-	1	N	SKBR3-200	279	1
13921	GACTCGCTTCTCTTCCCTTTCTGCTTGTTTGGAGTTCTTTGGCTTGATCTTTCTGAACTCATCACAGTCACAGAGGA|TCAAATTCAGACTCCAGGATTACTTGGTTTTGGTGGAATAACCAGAAATCCACAAGTCCCCAGATCCAAGTGAGCTGCGTGGGTCAATTCCTTCCACAGGAAGGCAGAGCTCCAGTACGTGGGAAGAGAGGATGCTACTCACAGCACGGAGGCCTCACAGCCCTCCCCCACTGTCCTTCCCTCTTTCTACTTGCTGAAATCCTGCCAAAAGTCACCTCCTTCATGAAGTCTTCCCTGCTCCTCTCGGTAGACTGTGACTTCTCCCTCCTACTCCACCCCCCCCCCCCCCGATTTCCCAATGCACTTCTCACGATTCTCACA…	1	7.3e-05	0.221519	0.173897	N	N	3.41849	3.59425	3.41849	splitr	9	0	0	0	N	0	N	N	574	627	ENSG00000125835	ENSG00000148660	-	-	20	10	2451499	75634343	coding	intron	SNRPB	CAMK2G	2442280	75572259	-	-	3.33e-16	2448286	75621781	+	-	Y	-	1.3351	N	SKBR3-200	290	0
97112	AAGTTTGGTTATGGCGCCCGGAGAGGGGGCTCTGCCTGCCTTCCCCCGCCCCACCCCCACCCTTCCAGGGCTCAGGGCAGCCCCCAGAACATCTGTGCCTCTCTCTAGGTCCAGGGGAGGGCCCACCTCTGACCTCCGATGTCCACGGGACTCTCCTCAGCTCAGAACGACGTCTTTTATTTAAAAATAGCTTTTATTTTAAACTCACCAATTCTCTCTCACACACACTCACACTCACGCACAGATACACACACACCCTGTCACCAACAGTCTTTGTTTTTCCAAAAGTTCTGCCTTG|AAGGCCGAAGTGGAGAAGGGTTCCATGTGAACAGCAG	1	0.324525	0.396909	0.426631	N	N	3.15679	3.51161	3.15679	splitr	3	0	0	0	N	0	N	N	19	0	ENSG00000125878	ENSG00000252194	-	+	20	1	591042	108113552	utr3p	intron	TCF15	AC114491.2	584441	108113461	-	-	0	585024	108113489	+	+	Y	-	1	N	SKBR3-200	630	1
93115	CGGCCCCCACCCCTCGCAGCACCCCGCGCCCCGCGCCCTCCCAGCCGGGTCCAGCCGGAGCCATGGGGCCGGAGCCGCAGTGAGCACCATGGAGCTGGCGGCCTTGTGCCGCTGGGGGCTCCTCCTCGCCCTCTTGCCCCCCGGAGCCGCGAGCACCCAAGTGTGCACCGGCACAGACATGAAGCTGCGGCTCCCTGCCAGTCCCGAGACCCACCTGGACATGCTCCGCCACCTCTACCAGGGCTGCCAGGTGGTGCAGGGAAACCTGGAACTCACCTACCTGCCCACCA|CCTGTTCCTTCTACCAAAGGAAATAGTGAGGCCTGGGGTGGGGAGACTCCCCTGGGGCATGAAGGCTCCCTGGGGTGTGGACCCCCCCCTGCCAGTCCCCTGACTCCT…	1	1.49e-06	0.221519	0.173897	N	N	3.34103	3.55807	3.34103	splitr	1	0	0	0	N	0	N	N	6590	0	ENSG00000141736	ENSG00000227459	+	-	17	2	37884915	240552533	coding	intron	ERBB2	AC079612.2	37844393	240547392	+	+	0	37863371	240548231	+	-	Y	-	1	N	SKBR3-200	704	0.350649
50083	CAAGGCTATGGCTCCCACCTAGAGACACAGCCCTACAGCTCCCACGGCCCTGGCGGAGC|GCTGAGAAGACAGTCGAACTTGACTATCTAGAGGAAGTAAAAGTCGTAACAAAGTTTCGGTAGG	16	4.98e-10	0.256288	0.710611	N	N	3.28297	3.57589	3.28297	splitr	19	0	0	0	N	0.271186	N	N	0	0	ENSG00000220804	ENSG00000163046	+	+	2	2	243102304	133015542	upstream	intron	AC093642.5	ANKRD30BL	243030784	132905164	+	-	0.288136	101396164	133012005	+	+	N	-	1	Y	SKBR3-200	36	1
106796	GACCGGGGCAGCCGCCGGCGCCGCGCCCCCTCCTCCCTGCCTCCCCGGCGGGGCGGGCGACGGGGGCAACGGGAGTGTGACGGACTGCGG|ACCCCCACCAGAGTTTCCTCTCGCTTCGCCCTGCCCAGGCATAGTTTATCATCTTTTGGTGCCTAACACAAGCGCTCATTCTCCACCTGCCCAGCACAGTGGGCGAGAGTGGACGGTGGTGCTCCCTTGGCAAACTGGAGAGGCCTCAGGATCCCGCCTCAGCCAGCCAGCGCATCAGCCTTCACCTTCATTGCGCCACAGTGGCTTTCGTGCGAGCCCCTGACTCGCACACGTGTTAGACCCTTTGGACCATGTTTCAAGATGGGTCATGTG	2	0.0101993	0.0611571	0.0329265	N	N	2.91763	3.19703	2.91763	splitr	1	0	0	0	N	0	N	N	255	0	ENSG00000112531	ENSG00000251948	-	-	6	19	163999628	24184165	utr5p	upstream	QKI	AC092279.1	163835032	24184075	+	-	0.0111111	163835428	24184779	-	-	Y	-	-	N	SKBR3-200	17	1
80341	CGTACGCCACATTTCCCGCGCCCCACCGCGGGGCGGGGATTCGGCGCTGGGCTCTTCCCTGTTCACTCGCCATTACTGAGGGAATCCTGGTTAGTTTCTTTTCCTCCGCTGACAAATATGCTTAAATTCAGCGGGTCGCCACGTCTGATCTGAGGTCGCG|TCTCAGGAGGCAGG	5	2.42e-06	0.0326203	0.0299408	N	Y	3.69425	2.66123	2.66123	splitr	0	0	0	0	N	0.285714	N	N	0	149	ENSG00000141161	ENSG00000205476	+	-	17	14	33516364	100070727	intron	intron	UNC45B	CCDC85C	33474836	99977603	+	-	0	33478275	100054028	+	-	Y	1	1.39636	N	SKBR3-200	624	1
102629	AGTTTTTCTCCCTTCATTTTCACATGTCACAGTAAAAATCAGAATGTTTAATTAAAAAAAATCATCTGGGTAAAATCAATTATTCTTTGGTACATCAAGACTTAAAGACTCTCAATATTGGAAGCTGTTCATCTTAGAATACGTGGATAAAGATGCTCAAATTAGAGGGATCATTCCAAGATGGCCACATAGGAACAGCTCCGTTCTACAGCTCCCAGAGTGATCGACACAGAAGAGGGGTGATTTCTGCATTTCCAACTGAGGTACCTGGTTCATCTCACTGAGACTTGTTGGACAG|GTGGGAGTAACTATGACTCTCTTAAGGTAGCCAAATGCCTCGTCATCTAATTAGTGACGCGCATGAATGGATGAACGAGATTCCCACTGTCCCTACCTAC…	4	2.9e-09	0.0302953	0.0202019	N	N	3.54826	3.66489	3.54826	splitr	6	0	0	0	N	0	N	N	379	0	ENSG00000198824	ENSG00000137571	+	+	13	8	115092796	70747299	upstream	intron	ZNF828	SLCO5A1	115079988	70584568	+	-	0.0240964	66159432	70602527	+	+	Y	-	1	N	SKBR3-200	247	1
79544	CCCGGGGGGCGCTGAACTCCCTCGCAGCATCCGAGCCGGCGGGCCGGTGGTGCGCCCTGGGCG|GACTGGAGAGGCCTCGGGATCCCACCTCAGCCAGGGAGTGCGCTGGCCTTCACCTTCACTGCGCCAAGGCGGCTTTCTT	14	2.15e-12	0.679239	0.974305	N	N	3.08718	3.3536	3.08718	splitr	1	0	0	0	N	0.238095	N	N	6	0	ENSG00000183876	ENSG00000244663	+	+	5	16	149718870	47539299	utr5p	intron	ARSI	AC007599.1	149675906	47538630	-	+	0.015873	149681995	47538757	-	+	Y	-	1	N	SKBR3-200	294	1
77983	CAGGCATGGGAGGCAGGGGTGGGAATCTTCTTGTGATTGTGGGTGGTGGCTGGAGGAGTGGAGTGGTGGGAGGCGGCTCAGTCGCGGG|AGTGTCTTTCCATGGATAATGCATTTGATTTATCAGTGAAGATGCAGAAGGGAAATGGGGAGCCTCAGCTCACATTCAGTTATGGTTGACTCTGGGTTCCTATGGCCTTGTTGGAGGGGGCCAGGCTCTAGAACGTCTAACACAGTGGAGAACCGAAACCCCCCCCCCCCCCCCGCCACCCTCTCGGACAGTTATTCATTCTCTTTCAATCTCTCTCTC	3	0.84708	0.0373382	0.0211036	N	N	3.05629	3.42002	3.05629	splitr	0	0	0	0	N	0	N	N	2813	0	ENSG00000135480	ENSG00000102245	-	-	12	X	52662180	135742549	coding	utr3p	KRT7	CD40LG	52626954	135730352	+	+	0	52642534	135741922	-	-	Y	-	-	N	SKBR3-200	1485	0
72818	GGGAGGAGGAGGAGGACGGACGGACAGGG|CCCCCCGAGCCACCTTCCCTGCCGGGCCTTTCCAGCCGTCCCAGAGCCAGTCACGGCGCAGCACCACAG	9	1.58e-11	0.781364	0.918744	N	N	2.24911	3.03128	2.24911	splitr	2	0	0	0	N	0.482759	N	N	0	0	ENSG00000136931	ENSG00000251948	+	-	9	19	127269709	24184165	utr5p	upstream	NR5A1	AC092279.1	127243516	24184075	-	-	0	127269681	24185456	-	-	Y	-	-	N	SKBR3-200	704	1
102009	CTAGATTCCTGGCGAGGTGGGGGCGTAACCGAGCCAGACAGCCCCGCTTCCCGCGCCAGCCCCCTGC|GGATATGGGTACAGCCGGGCGCGAGATTTACACCCTCTCCCCCGCACTTTCAAGGGCCCTCCAGAGCTCACCAGATGCCGCTGGAAGCGCGACGCTTTCCAAGGC	1	5.02e-07	0.25353	0.218633	N	N	2.93802	3.56282	2.93802	splitr	0	0	0	0	N	0	N	N	127	0	ENSG00000203667	ENSG00000252194	-	-	1	1	245008359	108113552	utr5p	downstream	FAM36A	AC114491.2	244998624	108113461	+	-	0	244998660	108113085	-	-	N	-	-	Y	SKBR3-200	30	1
79686	GCTGTGCTGTTGTTCGGCCTGCGGCTCTGCGCAGAGCTGCGGCGCGCCGGGCCCGGGTC|TTCCAGGAGTCGGGTTGCTTGGGAATGCAGCCCAAAGCGGGTGGTAAACTCCATTTAAGGCTAA	24	2.96e-10	0.255982	0.737771	N	N	2.92036	3.45447	2.92036	splitr	10	0	0	0	N	0.423729	N	N	0	32	ENSG00000053328	ENSG00000150672	+	-	6	11	110679475	85338966	coding	intron	C6orf186	DLG2	110567131	83166055	-	-	0.169492	110679357	85195021	-	-	Y	-	0.8871	N	SKBR3-200	559	1
6983	GCCATCGCCAGCAGTCAATGGAATGTGAGTGCCTTAGAGGTCTTGGGGCCGAAACGATCTCAACCTATTCTCA|AACTTTAAATGGGTAAGAAGCCTGGCTGGCTGACGTGGAGCCAGGCGTGGAATGCGAGTGCTTCGTAGGCTACTTTTGGTAAGCAGAACTGGCACTGTGGGATGAACCAAATGCCGGGTTAAGATGCCCGATGCCAATGCTCATCAGACCTCAGAAAAGGTGTTGGTTGATATAGACAGCAGGATGGTGGCCATGGAAGTTGGAATCCGCTAAGGAGTG	27	0.537017	0.185868	0.198783	N	N	3.73553	3.44616	3.44616	splitr	51	0	0	0.166667	N	0.342466	N	N	0	0	ENSG00000252666	ENSG00000252318	+	+	19	2	36066721	133038738	downstream	upstream	AD000090.1	AC097532.1	36066627	133038647	+	-	0.465753	36066730	133039198	+	+	Y	-	-	N	SKBR3-200	7	1
99840	GATGTTGGAGGCCGAAGGAATGAGGGTCGTGACCAACTCAGTATACCACTGGAGGCTCTGTGAGCAAACAGCAAACTGTTCTCATGAAAGCAGGATGTTGGCGAACTGACAAACTCTGTCTGCCGCCAGAAGGAATGCTGGGGGCAGTCATGTCCCAGGTCCCGTGCTCCTTGAGGTTATCCACAGGAACATCCAGAACCT|CCACAAAGGCCGGGCTGGGATCCTGTGGCCTCCGTGCTGACCAACG	1	0.000145263	0.314049	0.306587	Y	Y	3.8653	3.41167	3.41167	splitr	8	0	0.130435	0	Y	1	N	N	180	42	ENSG00000142396	ENSG00000182318	+	-	19	19	58827023	58853712	intron	upstream	AC020915.4	ZSCAN22	58816715	58838385	+	+	0	58826404	58838248	+	-	N	-	-	N	SKBR3-200	342	0.989011
17759	CGGTGGGGCGCGGGAAATGTGGCGTACGGAAGACCCACTCCCCGGCGCCGCTCG|GGCCCGGGTCTTCCAGGAGTCGGGTTGCTTGGGAATGCAGCCCAAAGCGGGTGGTAAACTCCATTTAAGGCTAAATACCGGCACGAGACCGATAGTCAACAAGTACCGTAAGGGAAAGTTGAAAAGAACTTTGAAGAGAGAGTACAAGAGGGCGTGAAACCGTTAAGAGGTAAATGGGTCAGGTCCGCGCAGTCCGCCCGGAGGATTCAACCC	104	3.46e-05	0.0538477	0.202457	N	N	3.51936	3.4577	3.4577	splitr	0	0	0	0.305556	N	0.833333	N	N	0	32	ENSG00000141161	ENSG00000150672	-	-	17	11	33516364	85338966	intron	intron	UNC45B	DLG2	33474836	83166055	+	-	0	33478306	85195011	-	-	Y	1	0.8871	N	SKBR3-200	329	0.995305
59308	CTCTCCCCCCCGC|AGGTGCAGATCTTGGTGGTAGTAGCAAATATTCAAATGAGAACTTTGAAGGCCGAAGTGGAGAAGGGTTCCAGTTGAAGAT	3	9.22e-17	0.0559549	0.0457868	N	N	1.95915	3.47912	1.95915	splitr	0	0	0	0	N	0.153846	N	N	18	0	ENSG00000188321	ENSG00000251948	+	+	19	19	9454519	24184165	upstream	intron	ZNF559	AC092279.1	9434873	24184075	+	-	0.0769231	9432394	24184150	+	+	N	-	1	Y	SKBR3-200	1960	1
99320	GCCTCCTGGGCGCCCTCGGGCGGGGGCGCAGGTCCGGGTCCGGGGTCCTCCCCCGCCGCCCCCACGCCGCCGCCGCCGCCGCCCCCGCCCCCGCCGC|AGGTGCAGATCTTGGTGGTAGTAGCAAATATTCAAATGAGAACTTTGAAGGCCGAAGTGGAGAAGGGTTCCAGTTGAAGATGGGTCACTCGGTCC	21	6.44e-07	0.0216631	0.0370514	N	N	1.7859	3.47912	1.7859	splitr	1	0	0	0	N	0.0315789	N	N	116	0	ENSG00000181588	ENSG00000251948	-	+	19	19	1568057	24184165	coding	intron	MEX3D	AC092279.1	1554669	24184075	-	-	0	1568029	24184150	+	+	N	-	1	Y	SKBR3-200	2400	1
89528	CAAGTATATTCAGGAGCTGTGGGTGTTTCTTCTGGCTCTGGTGTGTGGGGTCCTTTCCACAGCTTCCCTTGGGTATGATATATCCAGCAGGCAATCTCCGGTACTGTAATGGCTATGGGAGGAGATAATAGAATAGTGAAGGGGCCCTTCCAGAGTGGAGTTAGTTGGGAATTCAGGGTTGCATTCTTTCAGGCTTTAATCAGAACTGGTGAGC|GCCGCCGCAGGTGCAGATGTTGGTGGTAGTAGCACATATTCTAAAGAGAACTTCAAAGGCC	2	0.693605	0.0826777	0.0589664	N	N	3.53193	3.55504	3.53193	splitr	0	0	0	0	N	0	N	N	0	0	ENSG00000228114	ENSG00000252194	-	+	4	1	191010176	108113552	upstream	intron	DUX4L3	AC114491.2	191008560	108113461	+	-	1.11e-16	44996014	108113544	-	+	Y	-	1	N	SKBR3-200	209	1
105883	CTGCGCCCGGCTCGCTCGCTGCAGGTGCGGCCCCTCAGCGCGGCCCCCCCGCGGCGGCCGGACTCCTGCGCCTCACTCACTTGTCGTACTCCTGTGTC|GTTCAGCCTGGGCGGGATTCTGACTTAGAGGCATTCAGTCAAAATCCCACAGAGGGTAGCTTTGTCCCATTGGCTCCTTAGCCAAGCACATACACCGAATGTCTGAACCTGCGGGTTGGTACTGAGCAGGATTACCATGGCAACAACAGATCATCAGTAGGGTAAAACTAACCT	1	0.731743	0.150368	0.0850003	N	N	3.42204	3.63552	3.42204	splitr	8	0	0	0.625	N	0	N	N	412	0	ENSG00000134317	ENSG00000241279	-	+	2	4	10142411	76807697	coding	intron	GRHL1	AC110615.1	10085341	76807176	+	+	0.0612245	10091965	76807366	-	+	Y	0.880045	1	N	SKBR3-200	420	1
60006	CGGGGGGCGGGAAAGATCCGCCACCGGGTTGAATCCTCCGGGCGGACTGCGCGGACCTGACCCATTTACCTCTTAACGGTTTCACGCCCTCTTGTACTCTCTCTTCAAAGTTCTTTTCAACTTTCCCTTACGGTACTTGTTGACTATCGGTCTCGTGCCGGTATTTAGCCTTAAATGGAGTTTACCACCCGCTTTGGGCTGCATTCCCAAGCAACCCGACTCCTGGAAGACCCGGGCCA|GGCGCGCCGGGGGCCGCTGCGCTGGGTTTCCCATGGGTGGCGGTGGGAGCTCACCTGTT	19	0.906182	0.101328	0.334057	N	N	3.44513	2.8434	2.8434	splitr	0	0	0	0.388889	N	0.169492	N	N	32	6	ENSG00000150672	ENSG00000038295	-	-	11	4	85338966	167025047	intron	intron	DLG2	TLL1	83166055	166794410	-	+	0	85195010	166795253	-	-	Y	0.8871	0.980772	N	SKBR3-200	30	1
14918	CCCGCGCGACCCCGCCAGGTGCGCCGCTCCTCCTGCACTTTCGGGTCTGCGCGGGCGCCA|GCTATCCCGAGGGAAACTTTGGAGGGAACCAGCTACTAGATGGTTCAATTAGTCTTTCGCCCCTACACCCAG	1	6.61e-09	0.565093	0.64099	N	N	3.00398	3.38024	3.00398	splitr	4	0	0	0	N	0.316667	N	N	50	0	ENSG00000181982	ENSG00000243013	-	+	4	1	24981826	145277501	intron	intron	CCDC149	AL592307.1	24807739	145277250	-	+	0.0666667	24914246	145277476	-	+	Y	0.95755	1	N	SKBR3-200	16	1
53258	AGCCAGTATTTAACCTTAGATAGAGTTTGCCACCAGCTTGAGGTTGCATTCCCAAGCAACCCGACTCTGGAAAGACCCAGGCGTGGCAGCCAGGGGCTGCTAATGGCCTCACACCGTCCACAGGCTGGCTGGGC|TCTTCCCTGTTCACTCGCCATTACTGAGGGAATCCTGGTTAGTTTCTTTTCCTCCGCTGACAAATATGCTTAAATTCAGCGGGTCGCCACGTCTGATCTG	25	1.79e-05	0.00485476	0.00278394	N	N	3.45145	3.66233	3.45145	splitr	7	0	0	0.176471	N	0.52	N	N	0	0	ENSG00000201966	ENSG00000141161	+	-	19	17	24187309	33516364	downstream	intron	5_8S_rRNA.4	UNC45B	24187160	33474836	-	+	0.7	24186001	33478168	+	-	Y	-	1	N	SKBR3-200	147	1
82266	ACCACAGGAACCACGGCTTTCCCGCTTCGTGAGTGTGGGGTGGCTGGGGGGGGGGGGGGGGGGCCGGGGACGGCTTGGGCCTGCCTAGTCGGCCTGACCACCCACCCCACAGGCACCCAGGAGGGTGTGCGGATCACCCTGGACTGCGCCCAGGCCACCTTCATCT|TTGCCCGCCAGCAGCCCGTCGGACGCGGTCAGGACGCCGCCGTAGCCGCCGCCGTAGGCCCCCGAGGAGGACGAGGACACAAAGCGGGCGGAGGACACGGATACGCCGCGGCCGCCGGAGCCCCCGTGAAT	2	0.320718	0.0910875	0.070573	N	N	3.55232	3.23057	3.23057	splitr	0	0	0	0	N	0	N	N	389	3655	ENSG00000071894	ENSG00000171345	+	+	8	17	145634753	39684560	coding	coding	CPSF1	KRT19	145618444	39679869	-	-	0	145625422	39684264	-	-	Y	-	-	N	SKBR3-200	462	0.692308
100975	GATTCACCTAGGGAAGATGGGTATAGGAGTTGGCGGGGGGGGGGGGTGGGGGGTGGGGGGTGGGGGTCAGCTCATAACAGGGCCAAGTCCTAAGCCAGAGGTGGTC|GCCGCCGCAGGTGCAGATGTTGGTGGTAGTAGCACATATTCTAAAGAGAACTTCAAAGGCCGAAGTGGAGA	2	3.04e-05	0.0826777	0.0589664	N	N	3.53722	3.55504	3.53722	splitr	0	0	0	0	N	0	N	N	119	0	ENSG00000147475	ENSG00000252194	-	+	8	1	37616619	108113552	utr3p	intron	ERLIN2	AC114491.2	37594117	108113461	+	-	0	37613028	108113544	-	+	Y	-	1	N	SKBR3-200	860	1
40926	CTTCTTTCCCCGCTGATTCCACCAAGCCCGTTCCCTTGGCTGTGGTTTTGCTGGATAGTAGGTAGTGACAGTGGGAATCCCGTTCATCCATTCATGCGCGTCACTAATTAGATGACAAGGCATTTAGCTACCTTAAGAGAGTCATAGTTACTCCCGCCGTTTACCCGCATTTCACTGAATTTCTTCAGTTTGACATTCAGAGCACTGGGCAGAAATCACATCACGTCAACACCCGCCGTGGGCCTTCGCG|ATGCTTTGTTTTAATTAAATAATCATTATTTCTCAGGGATTTTTCAGAGAGGTCTCCTAC	22	0.519141	0.0753239	0.246765	N	N	3.47552	3.1034	3.1034	splitr	2	0	0	0	N	0.133333	N	N	0	35	ENSG00000252248	ENSG00000143036	-	+	7	1	68527457	95360802	intron	intron	AC093693.1	SLC44A3	68527371	95285898	+	+	0.116667	68527386	95295344	-	+	Y	1	0.68894	N	SKBR3-200	451	1
12479	AGTACGCAGAGCGCCCCGAGGTGGCTCGCCGGGACAGCGCCCCCACCG|TCGCTCGTGATTCTCGTCCATCCTCCGACCCGGTCCCGCTCCGGGAGACCGGCGCGCCCCCACCGTGGGACGCTTTCCCAGGGCCAGGCGGCCCGACCACGTGCCACGCAAACGCCGTCGTCCGCACCGGTCGCGACTCGGCAAGGGAGCGGGCGGAGAGCTGACTCGCGGCGGAG	19	0.0377446	0.0224666	0.0412158	N	N	3.08193	3.22271	3.08193	splitr	0	0	0	0	N	0.145833	N	N	303	0	ENSG00000104880	ENSG00000227195	+	-	19	20	7537370	26189869	coding	intron	ARHGEF18	RP3-410C9.1	7459999	26167655	+	-	0	7533846	26189010	+	-	Y	-	1	N	SKBR3-200	45	0
92876	GTTCAACAATTAAAGTCCTACGTGATGTGAGTTCAGACCAGAGTAATCCAGGTCGGTTTCTATCTA|CTTCAAATTTTCTGGAGTGCTGGTGAATAAATATTTCTCCATCTTATT	6	9.88e-12	0.0417784	0.0552744	N	N	3.63466	3.39062	3.39062	splitr	14	0	0	0.416667	N	0.145833	N	N	4	0	ENSG00000256045	ENSG00000253128	+	+	X	14	55208944	107281252	utr3p	downstream	MTRNR2L10	IGHV4-80	55207824	107281000	-	-	0.104167	55207956	58140265	-	+	Y	-	-	N	SKBR3-200	506	0
94060	GTTCACATGGAACCCTTCTCCACTTCGGCCTTCAAAGTTCTCATT|TGAATCAGGCCCATTAAAGACGTCTGGGTTTGAAGCCGCCTGTGCATGGAAGGAAGGCCCCGTCTCCTCTCCCCCACGCCGTCTCTGCACAGGCGGGGCCTGGCTGGCTGTGGGCTGGTCCGACGACTCCTGCAGCCGCAGCTCTTCTCCCCTCAATGGCAGGGAGGAGCGCACCCTCTCACAGGGAAGAGGGCCGGCAGGGCAGCCAACATCCAGGGCGGGGCAGAGGGCAGCCAACATCCAGGGCGGGACAGAGGCCCCCCCCCCCCCCCGCCTACATTCTCACCGGACAGCCCGAGCCACCCCAGAAGGC	4	0.028847	0.0453184	0.0429684	N	N	3.48913	3.65281	3.48913	splitr	4	0	0	0	N	0	N	N	0	3	ENSG00000252318	ENSG00000151640	+	-	2	10	133038738	134019266	intron	utr3p	AC097532.1	DPYSL4	133038647	134000404	-	+	0	133038688	134019230	+	-	Y	1	1.09594	N	SKBR3-200	2352	1
84070	GACCCCGGTCCCGGCGCACGGCGGGGCGGCCCGCCGGCGGGGACAGGCGGGGGACCGGCTATCCGAGGCCAACCGAGGCTCCGCGGC|GCTGCCGTATCGTTCCGCCTGGGCGGGATTCTGACTTAAGAGGCGTTCAGTCATAATCCCACAGATGGTAGCTTCGC	3	1.55e-07	0.356757	0.30276	N	N	3.29657	3.65488	3.29657	splitr	0	0	0	0.333333	N	0.974026	N	N	0	0	ENSG00000241781	ENSG00000239776	-	-	9	12	79186950	127650987	intron	intron	AL161626.1	AC079949.1	79186649	127650453	+	-	0.584416	79186660	127650891	-	-	Y	1	1	N	SKBR3-200	156	1
105074	TCCACGCGCAGCAGGGCGTAGCGGGCGGCGTTCAGGGATAGGCCACGGATGCCATCGCCCCACTCCTTCTCGGCCCCGCGGTACTCGATGTACTTGTAGATGCAGCCAGCGATGAGCATGGCGGACAGCGCGTAGTACCAGGAGCAGATGAACATCAGCGCCAGGCACAGGCTCATACCCAGAAAGGACAGGGTCCAGTGGTAGAACTTGAAGCGTGGACGCCAGTTGGGGGTACGTAGCAGGGTCTGCACGGCGC|CCATCTCCGCCACTCCGGATTCGGGATCTGAACCGGACTCCCTTTCGATTGGCTGAGGGCAACAGAGGCCATCGCCTGTCCATTCAGAATGGCGCTCACCTATTTCTCAGGACCGAATGACCCATGTCCAACTGCTGTTCAC…	2	1.84e-18	0.10156	0.0859523	N	N	3.40489	3.42208	3.40489	splitr	0	0	0	0	N	0	N	N	3	0	ENSG00000113504	ENSG00000252194	-	-	5	1	1112172	108113552	coding	downstream	SLC12A7	AC114491.2	1050499	108113461	-	-	0	1076313	108113322	+	-	Y	-	-	N	SKBR3-200	11	1
107282	CTTCCCACGGGGCCCTTTACTGCGCCGCGCGCCCGGCCCCCACCCCTCGCAGCACCCCGCGCCCCGCGCCCTCCCAGCCGGGTCCAGCCGGAGCCA|TGGGGCCCTCGGTGCATTTTTCCGAGTTAAAGGGTTAACACAGCAGATCAAAGCTTCCTGGGGCCTGGAGGTGCCTGGCGCTGGCCTGCAGGACTCTGAGAAGCTCTGGGCTGGGACCGTGGATGCCAGGCTCAAGGCCCGCAGACCTGGGCTGGGCACGTCCCGGGTGCCTCAGCCCCAGGCCCAGTGTTGGCATATGGGGGACTGTGGGGCACAATGGGAGACAGGAGAGGCAGTGGGAGGAGCCCCCCACCCTGCCAGTCCCGCAGGAAGGGCAGTGTCTGGTTGCAGGGGGTGTGGGG…	1	0.00014293	0.171838	0.109769	N	N	2.76381	3.47855	2.76381	splitr	7	0	0	0	N	0	N	N	6590	172	ENSG00000141736	ENSG00000160256	+	-	17	21	37884915	46396904	utr5p	downstream	ERBB2	C21orf70	37844393	46359925	+	+	1.11e-16	37856466	46399812	+	-	Y	-	-	N	SKBR3-200	1824	0.5
86222	GAGGCCGGAGGCGGAGCG|CCCACCCGCTCCCAAGATTCAACTACGAGCTTTTTAACTGCAACAACTTTAATATACGCTATTGGAGCTGGAATTACCACGGCTGCTGGCACCAGACTTGCCCTCCAATTGATCCTCATTAAAAGATTTAAAGTGCACTCATTCCAATTACAGGGCCTAGAAAGAGTCCTGTATTGTTATTTTTCGTCACTACCTCCCCGTGTCAGGAGTGGGTAATTTGAGTGTCTGCTGCCTTCCTTGAATGTGGT	1	0.0193282	0.221519	0.173897	N	Y	2.49808	3.40216	2.49808	splitr	0	0	0	0	N	0	N	N	15	0	ENSG00000148832	ENSG00000163046	-	-	10	2	135205198	133015542	utr5p	intron	PAOX	ANKRD30BL	135192695	132905164	+	-	0.0555556	135192744	133013066	-	-	Y	-	1	N	SKBR3-200	1188	1
94067	CTCTCTCTCTCTCTCTCACACACACACACACACACACACACACACGCGCGCGCGCGCGCGCTCTCCTGCGAACAGAGGCAGGGGGAGAGGGGTTTGCCCTGGTCTCGGGGACTGGTCTGGCTGGCGCTTCCCCACTGCACGTTTCCAGGTTTAGTTTGTCTGTGTCTCCTCTTCCATCCCAGGGGCTGAGCC|GGGCTTCTTGCCCATTTAAAGTTTGAGAATAGGTTGAGATCGTTTCGGCCCCAAGACCTCTAAGGCACTCACATTCCATTGACTGCTGGCGATGGCCGGGTATGGGCCTGATGCTCCAGTGCCATCCATTTTCAGGGCTAGTTGATTCGGCAGGTGAGTTGTTACACACTCCTTAGTGGATTCTGACTTCCATGGCCACCGTCCTG…	2	9.37e-10	0.100864	0.0849013	N	N	3.24103	3.34831	3.24103	splitr	0	0	0	0.0625	N	0	N	N	2	0	ENSG00000197471	ENSG00000252666	+	+	16	19	29681811	36066721	intron	downstream	SPN	AD000090.1	29674300	36066627	+	+	0.03125	29678021	36066753	+	+	Y	-	-	N	SKBR3-200	289	1
65515	CCATGAGCGGATGCAGACAGAGAACAAGATTTCTCCCTATTACCGGACAAAGCTGCGTGGCCTCTACACAACCGCCAAGGCCGATGCAGAGGCTGAGTGCAACATCCTTCGGAAAGCTCTGGACAAGATCGCGGAAATCAAGTCTCTGTTGGAAGAGAGGCGGATTGCGGCCAAGATTGCCGGTCTCTACAATGACTCGGAGCCACCCCGGAAGACCATGCGCAGAGGGGTGCTGATGACCCTGCTGCAGCAGTCGGCC|GACCGATTTGCACATCAGGACTGCTACGGACCTCCACCAGAGTTTCCTCTGGCTTTGCCCTGCCCAGGCAGAGTTCACCACCTTTCA	1	0.118819	0.195524	0.139334	N	N	3.36613	3.56336	3.36613	splitr	0	0	1.11e-16	0.142857	N	1.11e-16	N	N	84	1699	ENSG00000176476	ENSG00000134250	+	-	16	1	28603111	120612240	coding	intron	CCDC101	NOTCH2	28565247	120454176	+	-	0	28601508	120543978	+	-	Y	-	1.69488	N	SKBR3-200	6	1
60319	GTTGTTCCACTGCCAAAGAGTTTCTTATAATAATTCCACAGTGATTCAGTCCATATCAAAAACTCTAATTCAGTTTCCCTGAGTTCTTCAAATTCTGGTGGTCTGGGATTCTCAAAAGACCAGGGTTCCAGTCCTGGTTCATTTTGCTCATAACAAGTTCTGTTGCTCCACAAATCAAATAACTTAAAGCTTTTGGTGTTTTATTTGTCT|GTAATGATAAGCTTTGTTCCGGGACCAAATACCTTGATTTTTTTGCCCAACTCTTGCCCACCACCTGAG	11	0.6822	0.850727	0.712474	Y	Y	3.15728	3.56961	3.15728	splitr	0	0	0	0.153846	Y	0.608696	N	N	0	0	ENSG00000211690	ENSG00000211691	+	-	7	7	38309141	38313248	upstream	coding	TRGJ1	TRGJP	38309092	38313188	-	-	0	38309315	38313190	+	-	N	-	1	N	SKBR3-200	806	0
41349	GTGTGGGGTCTGTGCCCTGTGTGGGGTGCCTGACCTGTGTGGGGTGCGTGGGGTCTGC|GAGAGTGCCAGCTATCCCGAGGGAAACTTTGGAGGGAACCAGCTACTAGATGGTTCAATTAGTCTTTCGCCCCTACACCCAGGTTGGATGACCGATTTGCACATCAGGACTGCTACGGACCTCCACCAGAGTTTCCTCTGGCTTTGCCCTGCCCAGGCAGAGTTCACCACCTTTCAGGTCC	3	0.00159718	0.194627	0.327216	N	N	2.71886	3.41217	2.71886	splitr	3	0	0	0.181818	N	0.172414	N	N	472	0	ENSG00000167522	ENSG00000243013	+	+	16	1	89556969	145277501	intron	intron	ANKRD11	AL592307.1	89334035	145277250	-	+	0.172414	89366673	145277486	+	+	Y	1.36651	1	N	SKBR3-200	22	1
10160	AATTCAACTGCCATCTCATCCATGCCAGAGGCAGTGAAGAAGATCCCAACCTCCTCGGCGTACCTCTGCAGCTCCCTGTACTGGTCATGGCTGAACTCCAGATGTCGTTTGTGCTCCCCGTACGTCTTCCCCCAGGAATGCTTCGAGGTGTATGGCCTCTCCAAGGCTTTCCGATTAAACTTGAATTCTAGCTCACTCTTCTGGAACTTAGCACAATCAGCCCCACACTCC|ATGATCCCCAGCTGCTCCAAGAGATCAATGGACACAAATGGGTCCTGCAGGTACCTTGCTTGATCACTCAGCACCCCTGGGGGTCATTAGAAGAAGCTCTACTTCAGATCCTGTTTCTGACCCCATCTGATGAAAGCAAAACTTCAGCTGAATTAAATTTAAAGGAG…	3	0.639954	0.374848	0.127926	N	Y	3.43209	3.36721	3.36721	splitr	0	0	0	0	N	1	Y	N	459	0	ENSG00000095380	ENSG00000223256	-	+	9	9	100845357	141150148	coding	upstream	NANS	U6.928	100819021	141150045	+	+	0	100819222	100808120	-	+	N	-	-	N	SKBR3-200	440	0.512438
101245	AACGCCGAGCCCGGCGCCCGCGCCTTGCTCAGGTGCTCCCGCGCCTCGCCTCGGCCGCCGCTTCCTCTCCGCCCGCGGGGGCGGGGAGCAGGCG|GGAGTAACTATGACTCTCTTAAGGTAGCCAAATGCCTCGTCATCTAATTAGTGAGGCGCATGAATGGATGAACGAGATTCCCACTGTCCCTACCTACTATCCA	4	3.58e-06	0.0483515	0.0482728	N	N	2.84505	3.80041	2.84505	splitr	4	0	0	0.0909091	N	0.265957	N	N	0	0	ENSG00000247193	ENSG00000226958	+	-	4	X	36275842	108297792	intron	intron	RP11-431M7.3	RN28S1	36245738	108297361	+	-	0.0106383	36246163	108297446	+	-	Y	1	1	N	SKBR3-200	280	1
74453	TTAAAGTTTGAGAATTGGTTGAGATCATTTTGACTCCAAGACCCCTAATCATTCGCTTTACCAAATAACTGCGTGGCATGGGGTTTTTGCGAGAGCGCCCGTTATCCTTAGGAAAACTTCAGAGGGAACCAGCTACTAGATGGTTGGATTAGTCTTTTGCCCCTATACCCAGATCAGATGACCGATTTGCACGTCAGGACCACTACAGACCCCCACCAGAGTTTCCTCTCGCTTCGCCCTGCCCAGGCATAG|TTTACCATCTCAGAATCTTAGAACAGGAGACTGGAAAACTGCAACTATCTTGCCACCACAAGGACAGAACTTTATCTAAGAATGGAGCCAACTCACGGAGGCTGACCTAGAAGGTAGAGAAAGAGGATTTCCTGTTCTTCGTGACA…	1	2.7e-28	0.280732	0.257849	N	N	3.45294	3.44719	3.44719	splitr	10	0	0	0	N	0	N	N	0	0	ENSG00000251948	ENSG00000253824	+	-	19	8	24184165	101426687	upstream	intron	AC092279.1	KB-173C10.2	24184075	101393488	-	-	0	24184822	101421103	+	-	Y	-	1	N	SKBR3-200	65	1
52570	AAACATGGTCCAAAGGGTCTAACACGTGTGCGAGTCAGGGGCTCGCACGAAAGCCACTGTGGCGCAATGAAGGTGAAGGCTGATGCGCTGGCTGGCTGAGGCGGGATCCTGAGGCCTCTCCAGTTTGCCAAGGGAGCACCACCGTCCACTCTCGCCCACTGTGCTGGGCAGGTGGAGAATGAGCGCTTGTGTTAGGCACCAAAAGATGATAAACTATGCCTGGGCAGGGCGAAGC|CAGAGGAAACTCTGGTGGAGGTCCGTAGCAGTCCTGATGTGCAAATCGGTCATCCAACCTGGGTGTAGGGGCGAAA	51	0.442154	0.296868	0.759723	N	Y	3.37449	3.59272	3.37449	splitr	78	0	0	0.294118	N	0	N	N	0	1699	ENSG00000251948	ENSG00000134250	-	+	19	1	24184165	120612240	upstream	intron	AC092279.1	NOTCH2	24184075	120454176	-	-	0.631579	24184801	120544028	-	+	Y	-	1.69488	N	SKBR3-200	20	1
8285	GCGGTGGATCACTCGGCTCCTGCGTTGATGAAGAATGCAGCTAGCTGTGAGAATTAATGTGAATTGCAGGACACATTGATCATCGACACTTCGAACGCACTTGCGGCCC|CCACTTCCATCCGTGTGCCGGGGGAGCATTTTTAAACAGTTCGAGGTTTTCCACGCTAGCTTGGAGGCCTTCCATGCCTACAAGTGAGTTCAGAGCCAGGGCCCCCGAAATGCCTTCTGCCCCTTTAGCTTCCTCCAGAGCTCACAGCCCGCCGTGGGCCCTCCGTGAAACGCGCGGAAGGTTTATGACAATCTCAGCAAAGGCGC	1	0.396851	0.25353	0.218633	N	N	3.45401	3.54343	3.45401	splitr	0	0	0	0.333333	N	0	N	N	0	11	ENSG00000251705	ENSG00000141391	+	+	Y	18	10037915	12432234	intron	intron	5_8S_rRNA.6	SLMO1	10037764	12407895	+	+	0	10037880	12408623	+	+	Y	1	0.593646	N	SKBR3-200	21	0
79908	GGGGCTGTGCATC|ATCGGGCGCATGTGTGTGGGGAACAGGCACGGTCTCCTGGTACCCAACAATACCACCGACCAGGAGCTGCAACACATTCGCAACAGCCTCCCAGACACAGT	1	7.09e-11	0.131006	0.0646783	N	N	2.78622	3.47233	2.78622	splitr	0	0	0.769231	0	N	0.769231	N	N	133	871	ENSG00000061273	ENSG00000242372	-	-	12	20	48226915	33872788	utr5p	coding	HDAC7	EIF6	48176505	33866714	-	-	0	48213569	33871997	+	+	Y	-	-	N	SKBR3-200	264	0.64
36785	TCCCGAGGCCTCTCCAGTCCCCTGAGGGTGCACCACTGGCCCATCTCACCCAGGGCGGTGCCCCAGAGGTGGAGCACCAGGGCACGTGTTAGGACCTGAAAGATGATGAACT|ATGCAGTTTCTCACCAAGCGTGTAGCAGACCCCACGCACCCCACACAGGTCAGGCACCCCACACAGGGCACAGACCCCACAC	1	0.000695289	0.131006	0.0646783	N	N	3.62039	3.52039	3.52039	splitr	0	0	0	0	N	0	N	N	0	472	ENSG00000244663	ENSG00000167522	+	+	16	16	47539299	89556969	intron	intron	AC007599.1	ANKRD11	47538630	89334035	+	-	0	47538850	89366697	+	+	N	1	1.36651	Y	SKBR3-200	49	1
83157	ACCTGGAAGAGAAGGGCCTTAGGATGGCTCCGGCCTTGCCAGCCGCCCGAGGTGGGATCCCAGGCCAGGGAAGCCTGCCATTCCTCACTGCGCCGCTTCCACCGGGAAGAGAGCAGAGACTGTTCAGGATCCTCGGATGTCTGGCTGGGAAGCAGGCGCGGGGC|AGGGCAAAGCCAGAGGAAACTCTGGTGGAGGTCCGTAGCAGTCCTGATGTGCAAATCGGTCATCCAACCTGGGTGTAGGGGCGAAAGACTAATTGAACCATCTAGTAGCTGGTTC	2	1	0.0611571	0.0329265	N	N	3.3787	3.43937	3.3787	splitr	4	0	0	0	N	0	N	N	1203	0	ENSG00000196498	ENSG00000243013	-	-	12	1	125052135	145277501	intron	intron	NCOR2	AL592307.1	124808961	145277250	-	+	0	124907997	145277337	-	-	Y	1.40344	1	N	SKBR3-200	24	1
45420	AATGCTCCTTTTGTATCTTTTTTCCCTGGTGCTGGAATCTCTGATTAAGTCCCTGCCCCCTGCCTAGCATTTTTGAGGGTGCATAGATCAGTATTTGGTGGGATAATAATTTGTTCAAACCTCACGTTTCATGACGTAGAGACCTCAGCTCACCCCAGTGTCT|GTGATGCCCTTAAATGTCCAGGGCTGCACGCGCGCTACACTGACTGGCTCAGCGTGTGCCTACCCTATGTGGCAGATGTGGGTAACCTGTTGAACCTCATTGGCGATGGTGATCAGGGATTGCAATTTTTCCCCATGAATGAGGAATTCCCAGTAAGTGCTGGTCATAAGCTTGCATGAAGTCCCTGCCCTTTGTACACACTGCAGTCGCTACTCCTGATTGGATGGTTTAGTGA…	1	3.36e-05	0.171838	0.109769	N	N	3.52039	3.58321	3.52039	splitr	4	0	0	0	N	0	N	N	0	0	ENSG00000169297	ENSG00000163046	-	+	X	2	30327715	133015542	intron	intron	NR0B1	ANKRD30BL	30322323	132905164	-	-	0.0245399	30325102	133012286	-	+	Y	1	1	N	SKBR3-200	84	1
20938	GGGGACCGAGTGACCCATCTTCAACTGGAACCCTTCTCCACTTCGGCCTTCAAAGTTCTCATTTGAATATTTGCTACTACCACCAAGATCTGCACCTGGGACAGCTCCACCCAGGCTCATGCCCAAGGCTTCAAGGCTCATTGCAGCGGTCCTCCCACTCATAGCAGCATAGCATCCTCGGGGCTCCAGCGGGAGCGACCACCCTCACCACTCCCATC|TCTCAGGACCGAATGACCCATGTCCAACTGCTGTTCACATGGAACCCTTCTCCACTTCGGCCTTTGAAGTTCTCTTTAGAATATGTGCTACTACCACCAACATCTGCACCTGCGGCGGCTCTGCCCGGGCCCAGCCCTGGGCTTCAAGACTCACCGCAGCGGCCCTCCTACTAGA	6	0.00522945	0.0216495	0.0168598	N	N	3.14744	3.64657	3.14744	splitr	0	0	0	0	N	0	N	N	0	0	ENSG00000251948	ENSG00000252194	+	-	19	1	24184165	108113552	upstream	downstream	AC092279.1	AC114491.2	24184075	108113461	-	-	0.0285714	24184271	108113426	+	-	Y	-	-	N	SKBR3-200	110	1
2568	TGCCCATGCGTTGCTGCCATGGTAATCCTGCTCAGTAGGAGAGGAACCCCAGGTTCAGACATTTGGTGTATGTCCTTGGCTGAGGAGCCAATGG|GGCGAGGAGCGAGCGAGCTGGGAGGAAGGAGGCGGAGGGCGGCCCCCGGCTCCCGCGGCGGCGGCAGCTACCTGCCGAGGGTTCACCCACCTCGCGGCCACGGCGGGCCGCCCCCCACCCCGCGCCGGCGCCGTCCGGACCCCCGCCCCGCGCCCGCGC	3	0.233961	0.0653113	0.0606394	N	N	3.68105	2.56539	2.56539	splitr	2	0	0	0.375	N	0	N	N	0	0	ENSG00000224905	ENSG00000246343	-	+	21	11	15516789	45236289	intron	intron	AP001347.6	AC103681.1	15399742	45168194	+	-	1.11e-16	15457354	45168723	-	+	Y	1	1	N	SKBR3-200	364	1
61638	CCGGGGGGCGCTGAACTCCCTCGCAGCATCCGAGCCGGCGGGCCGGTGGTGCGCCCTGGGCGCGCGAGGTGGTGAGGCCCCAGGAGCCCGGCGCGCCGGGACGCGCGGGCCGGCTTGGCGATGCACACCCTCACTGGCTTCTCCCTGGTCAGCCTGCTCAGCTTCGGCTACCTGTCCTGGGACTGGGCCAAGCCGAGCTTCGTGGCCGACGGGCCCGGGGAGGCTGGCGAGCAGCCCTCGGCCGCTCCG|GACCCCCACCAGAGTTTCCTCTCGCTTCGCCCTGCCCAGGCATAGTTTATCATCTTTTGGTGCCTAACACAAGCGCTCATTCTCCACCTGCCCAGCACAGTGGGCGAGAGTGGACGGTGGTGCTCCCTTGGCAAACTGGAGAGGCCTCA…	4	1.21e-17	0.0549305	0.0604455	N	N	2.89252	3.22895	2.89252	splitr	8	0	0	0	N	0	N	N	6	0	ENSG00000183876	ENSG00000251948	+	-	5	19	149718870	24184165	coding	upstream	ARSI	AC092279.1	149675906	24184075	-	-	0	149681808	24184778	-	-	Y	-	-	N	SKBR3-200	7	1
32522	GCTGCTGCCGTCCACTCTCGACTGCCGGCAACAGCCTGGTAGCCTCCCAACGCTCCAGCGCCATCCATTTTCAGGGCTAGTTGATTCGGCAGGTGAGTTGTTACACACTCCTTAGCGGATTCTGACTTCCATGGCCACCGTC|CTGCTTACCAAAAGTGGCCCACTAGGGACTCATATTCCACGCCTAGCTCTATGCCAGCGAGCCAGGCTTCTAACCCATTTAAAGTTTGAAAATAGGTTGAGATCATTTTGGCCCCAAGACCTTTAATCATTCACTTTACC	3	0.000187056	0.0343298	0.0178497	N	N	3.73759	3.60935	3.60935	splitr	0	0	0	0.108108	N	0.814286	N	N	0	0	ENSG00000243185	ENSG00000112319	+	+	4	6	70296753	133853258	intron	intron	AC108078.1	EYA4	70296579	133561736	-	+	0	70296753	133594100	+	+	Y	1	1	N	SKBR3-200	198	1
105555	CTCTGCTGGGCACCCACATCTGGGGCCTAGTCAGGTGTGTGTGTCCGGCGGGGGGGGGGGGCAGGGGGGGGGGTCAAGATGAGTTTCCCTGTAGATTGTACCTTGGGGTTTTTTTCTGTCGTTTTGTTAAAATTAGCGCCATTTTAATATTAAAAATACTGATTTTTAATATTGAAAATAAA|GGGGAGGACGCGCCCTTGGACCAGGGGAGCGGTGCGATTCTGGCGTCCACCTTC	1	0.0602866	0.249903	0.213472	N	N	2.42484	3.33996	2.42484	splitr	9	0	2.22e-16	0	N	0	N	N	173	168	ENSG00000131899	ENSG00000160193	+	-	17	21	18148189	44299678	utr3p	coding	LLGL1	WDR4	18128901	44263204	+	-	2.22e-16	18148169	44296813	+	+	Y	-	-	N	SKBR3-200	295	0.772727
99839	GGAGATGTTGGAGGCCGAAGGAATGAGGGTCGTGACCAACTCAGTATACCACTGGAGGCTCTGTGAGCAAACAGCAAACTGTTCTCATGAAAGCAGGATGTTGGCGAACTGACAAACTCTGTCTGCCGCCAGAAGGAATGCTGGGGGCAGTCATGTCCCAGGTCCCGTGCTCCTTGAGGTTATCCACAGGAACATCCAGAACCT|CCATAAAGGCAGGCCATGCTTATCATCATTGCAGTATCCAATCTGCAGTGGTGCTGGCTGCCTGTTGTGGGTGCTCAGTATTTATCTGTGGAAG	1	0.505778	0.719177	0.786528	Y	Y	3.8653	3.40165	3.40165	splitr	14	0	0	0	Y	0.925532	N	N	180	42	ENSG00000142396	ENSG00000182318	+	-	19	19	58827023	58853712	intron	upstream	AC020915.4	ZSCAN22	58816715	58838385	+	+	0	58826404	58836643	+	-	N	-	-	N	SKBR3-200	546	1
83889	AGGGGACGTGGGAAAGTGTTAGCGGGGAACGCTGGGAAACTCCCGGCCTCCGCCACCATCTTGCTTTCCTTTAATCCGGCAGTGACCGTGTGTCAGAACAATCTTGAATCATGAAGCTACTAACCAGAGCCGGCT|CTTTCAGCCTGTAATTTATAGATTTCCTATTCCTAGTGAGTTTTGTCATGATTAGTTCTTCAAAGACTAGCTCCTACTTGAACCTTCACCTCAAATCCTGGCATCGACAAACTAGTTTCCCCCCGCCCACCTCCCCACCCCCCCGCCACAACCCCAAATATTGCCATCTGCCAGAAGATTGTTTTAATAACTGT	1	0.589612	0.150368	0.0850003	N	N	3.76273	3.36295	3.36295	splitr	5	0	0	0	N	0	N	N	725	270	ENSG00000140740	ENSG00000048405	+	-	16	7	21994981	127071978	coding	intron	UQCRC2	ZNF800	21963981	126986844	+	-	0	21964769	126987579	+	+	Y	-	-	N	SKBR3-200	656	0
107610	GTCCAGACGACACCCACAGCCGCTCCAAAAGCCTCGCGCCCTCCCCCCGCCCCCCCCCCCAAGGTTGAGTCGCCACTTTGCCGCCAAGTTTGTGATTGTCACGAGTTCACAAGTTTGGAATCCTGGGTCTGGGCCGTGCAGACGTCGCGGCGCCGCGGGCTAGCGTCGGTAGGGGTGGAACCCTTGCACGTTGTGGTTCTGCCCTCGTCCAAAGCCGCTGCCGCCGGCGGGGGGGCCCCCCGACCCTGGCACGGAGGGACCCCCG|CAGGTGCAGATCTTGGTGGTAGTAGCAAATATTCAAATGAGAACTTTGAAGGCCGAAGTGGAGAAGGGTTCCAGTTGAAGAT	6	0.0400574	0.109131	0.23631	N	N	2.59323	3.48846	2.59323	splitr	0	0	0	0	N	0	Y	N	507	0	ENSG00000071626	ENSG00000251948	-	+	19	19	1435683	24184165	coding	intron	DAZAP1	AC092279.1	1407584	24184075	+	-	0	1434806	24184151	-	+	N	-	1	N	SKBR3-200	1716	1
97104	GGGTCTGTAGTGGTCCTGACGTGCAAATCGG|TCGTCCGACCTGGGTATAGGGGTGAAAGACTAATTGAGCCATCTACTAGCTGGTTCCCTCAGAAGTTTCCCTTAGGATAGTTGGTGCTCTCCCAAAACCCAACCCACACAGTTTTATCCAGTAAA	51	2.3e-12	0.764936	0.965736	N	N	3.47578	3.63449	3.47578	splitr	0	0	0	0	N	0.0967742	N	N	0	0	ENSG00000251948	ENSG00000242517	-	+	19	8	24184165	56755341	upstream	intron	AC092279.1	AC018607.3	24184075	56755033	-	-	0.322581	24184752	56755222	-	+	Y	-	1	N	SKBR3-200	28	1
43912	GCCCGCGCCGCAGCTGGGAGCGCCGATGGCCCCCGGGAGGGCGCCCCCGCGGGGCGGGGCGTGGCGGGGCGGCCGGCGGCGGGGGCGCGCCCGGGCTCGCAGCGGCCCCGGCTCCCGGCTCCCGGCTCCGG|CCAACTCCCCACTCCGGGGAAGGGGCGGCGGACAACCCAGCGGAGACGAGAACGCCTGACACGCACGGCACGGAGCCAGTGGGGTGGGGTT	1	0.0270794	0.249903	0.213472	N	N	2.62992	3.13743	2.62992	splitr	2	0	0	0	N	0	N	N	105	132	ENSG00000130584	ENSG00000160783	+	+	20	1	62462597	156213123	intron	intron	ZBTB46	PMF1	62375019	156182773	-	+	0	62462388	156186601	+	+	Y	2.80754	1.43562	N	SKBR3-200	108	0.555556
35410	GCATTCTTGTTGTTCTCCACATACCGGATAAGGGACTGATATTCCTCCTTCAGTCGCTGCACCCACAACTCACGATCTCGGGGTCCGGCGTTAGTCTTCAGCACCGGGATCTCAGACACAACACGTCGCGTGGCTTCATCCGCCATCTTGGACCAGGGCGCAAGAGAAACGCGGAAGTGGTGTTGCCTGTAGCTTACCTCAAGGCGCCGTCATCTTTA|TATGGCTACTCCGGCTCATGTCTCACTATGGCCTCGAAGCCGCCACTAACCGGCCGGGTTCCGGGAGGCGCCGTTCAGG	4	1	0.826368	0.587679	N	Y	3.71977	3.6921	3.6921	splitr	5	0	0.0632911	0	Y	0.253165	N	N	404	214	ENSG00000143222	ENSG00000158796	-	+	1	1	161128646	161102478	utr5p	upstream	UFC1	DEDD	161122566	161090764	+	-	0	161123716	161102570	-	+	N	-	-	N	SKBR3-200	98	0
70448	ATCACTCGGCTCCTGCGTTGATGAAGAATGCAGCTAGCTGTGAGAATTAATGTGAATTGCAGGACACATTGATCATCGACACTTCGAACGCACTTGCGGCCCGGGTTCC|TCCCGGGGAGCGGCCCGCCGCTTGCCGCCGCGCCCACAGCGTCTGCGACTCGCTGGACCTGCACGGCGCCTC	2	1.58e-05	0.0921588	0.0721007	N	N	3.56233	2.88573	2.88573	splitr	4	0	0	0.333333	N	0.291667	N	N	0	130	ENSG00000251705	ENSG00000133612	+	-	Y	7	10037915	150841523	intron	coding	5_8S_rRNA.6	AGAP3	10037764	150782918	+	+	0.0555556	10037887	150811890	+	-	Y	1	0.661584	N	SKBR3-200	150	0
46318	TCCCTTACCTACATTGTTCTAACATGCCAGAGGCTGTTTACCTTGGAGACCTGCTGTGGATATGGTTACAGCCTGGTGTGAGATTTACACCCTCTCCCCCAGATTTTCAAGGGCCTGTGAGAGCTCACCAGGTGCCTCCTGATCTATGATTCTTTCCAAGGCACAGACCTCTCTCTAAGGGTGAATCCACTACAGGGTGCCCTGCTCTTCACAAAAAGAACTCTCCCCTGGGCTCCCACCAGCTTCTCCAGGATCACTTCCATTACCTCCCTGAATGCCTCATGGTGCCCATCTC|CGCCACTCCGGATTCGGGGATCTGAACCCGACTCCCTTTCGATCCGCTGAGGGCAAGGGAGG	1	0.0207453	0.349864	0.35901	N	Y	3.43528	3.27871	3.27871	splitr	65	0	0	0.15	N	0	N	N	0	0	ENSG00000251948	ENSG00000241530	+	-	19	2	24184165	230045666	downstream	intron	AC092279.1	AC006368.1	24184075	230045488	-	-	0.741935	24183952	230045498	+	-	Y	-	1	N	SKBR3-200	108	1
37602	ATTGTTTCTTTGAATTTCAAATTTGACTGGGTGTCCTGTGTTTTATCCGGTAAACCGAGTGACA|GAGGTCTTGGGGCCGAAACGATCTCAGTCTATTCTGTAACTTTAAATGGGTAAGAAGCCTGGCTGGCTGACGTGGAGCCAGGCGTGGAATGCGAGTGCTTCGTAGGCTACTTTTGGTAAGCAGAACTGGCACTGTGGGATGAACCAAATGCCGGGTTAAGATGCCCGATGCCAATGCTCATCAGACCTCAGAAAAGGTGTTGGTTGATATAGACAGCAGGATGGTGGCCATGGAAGTTGGAAT	1	0.994409	0.970619	0.925442	N	N	3.51001	3.73553	3.51001	splitr	1	0	0	0	N	0	N	N	0	0	ENSG00000253824	ENSG00000252318	-	+	8	2	101426687	133038738	intron	upstream	KB-173C10.2	AC097532.1	101393488	133038647	-	-	0.015625	101421356	133039235	-	+	Y	1	-	N	SKBR3-200	105	1
100253	GTCACCCGTTGCCAGCTCTAGCCTTTAAATTCCCGGCTCGGGGACCTCCACGCACCGCGGCTAGCGCCGACAACCAGCTAGCGTGCAAGGCGCCGCGGCTCAGCGCGTACCGGCGGGCTTCGAAACCGCAGTCCTCCGGCGACCCCGAACTCCGCTCCGGAGCCTCAGCCCCCTGGAAAGTGATCCCGGCATCCGAGAGCCAAGATGCCGGCCCACTTGCTGCAGGACGATATCTCTAGCTCCTATACCA|CCCACCACCACCACCACCACCCCGCCGGCCGGCCCCAGGCCTCGACGCCCTG	1	1	0.195524	0.139334	N	N	3.57849	2.42523	2.42523	splitr	20	0	0.230769	0	N	0.230769	N	N	2770	0	ENSG00000099194	ENSG00000228114	+	-	10	4	102124591	191010176	coding	utr5p	SCD	DUX4L3	102106877	191008560	+	+	0.134615	102107839	191008575	+	-	Y	-	-	N	SKBR3-200	1479	1
104634	ACGTTTTAGGGCATATACTACATCCATGGCTGTGACAGTTTTGCGCTTGGCGTGCTCCGTATAGGTGACGGCGTCTCGAATAACGTTCTCTAAGAAAACCTTAAGCACACCTCGAGTCTCCTCATAGATAAGACCGGAAATGCGCTTGACGCCACCGCGCCGAGCCAAACGGCGAATAGCCGGTTTTGTAATGCCCTGGATGTTATCCCGGAGCACCTTACGATGGCGCTTAGCACCACCCTT|CCCCAAACCCACTCCACCTTACTACCAAACAGAGTGTGAGAATGAAAGAAATGCAACTTTCA	5	0.805363	0.818282	0.970059	N	N	3.58424	3.15	3.15	splitr	6	0	0.0967742	0	N	0.241935	N	N	262	0	ENSG00000197061	ENSG00000242927	-	-	6	7	26104518	145694483	coding	downstream	HIST1H4C	AC073308.1	26104104	145694421	+	+	0.0967742	26104212	145694495	-	-	Y	-	-	N	SKBR3-200	533	0
107049	CTTTCGATTGGCTGAGGGCAACAGAGGCCATCGCCTGTCCATTCAGAATGGCGCTCACCTATTTCTCAGGACCGAATGACCCATGTCCAACTGCTGTTCACATGGAACCCTTCTCCACTT|CGGATTCGGGGATCTGAACCCGACTCCCTTTCGATCCGCTGAGGGCAAGGGAGGCCATTGCCTGTCCCTTCGGAACGGCGCTCGCCCATCTCTCAGGACCGACTGACCCGTGTTCAACTGCTGTTTCACTGGACGCCGCCAGAACAGCGACGCTTTCCAAGGCACGGGCCCCTCTCTCGGGGCGAACCCATTCCAGGGCACCCTGCCCTTCACAAAGAAAAGAGAACTCTCCC	1	0.339288	0.388171	0.414235	N	N	3.45823	3.17681	3.17681	splitr	9	0	0	0.111111	N	0	N	N	0	0	ENSG00000252194	ENSG00000241530	+	-	1	2	108113552	230045666	intron	intron	AC114491.2	AC006368.1	108113461	230045488	-	-	0.0416667	108113482	230045506	+	-	Y	1	1	N	SKBR3-200	616	1
100466	GACTCGGCCGAGACGCGGGGGGAGGCGGCGGCGGCGGCGATGCGGGGCTGCTGGAGGCGGAGAGGCACGGAGGAGCCGCTGGGGCTGCCGCCACGGCCGCCCGG|AGATTTGTAAGACTCCAGGGCCTCCCAGCCGTGAATAATCTGATGGTTCCTGAAATGACTGGGGAAGCAGACGCTTCGTATGGCAGTTGAAGAGTGTGTGTCTATGTGCATTTAAAACCTTCTTTCTGTACTTACACATTCACACGGGAAGACAGGCTCATTC	1	0.0137469	0.666127	0.742151	Y	Y	2.99822	3.6732	2.99822	splitr	0	0	1.11e-16	0	Y	0.634615	N	N	0	6	ENSG00000188451	ENSG00000236537	+	-	6	6	158663829	158733390	downstream	intron	SRP72P2	RP11-732M18.3	158658368	158703295	-	+	0	158653333	158733081	+	-	N	-	0.517727	N	SKBR3-200	550	0.37931
76336	TCTATGAGGCCCTAGAGCTCCGGGACAATGATAAGACTCGCTATATGGGGAAGGGTGTCTCAAAGGCTGTTGAGCACATCAATAAAACTATTGCGCCTGCCCTGGTTAGCAAGAAA|CTGAAGGTGGTTCCAGGACACTGAGTAAAGCGTATTGTACTTCAGCTTAGTTAAGTATAACCACATCCTGAGCACAACCAAAACTAGGTCAAAAAAATTATTTCTGGGATTTAAAAAAAAACAAAAGCTGCAGGACTATCTTAAATGTTTCTCCCATAACTTGCAGCTGAATGATCTCAAATGAAAAGCTTGATACTCTTCTTCCCCACCATGTCACATCGCTGTGGCTGACTGGAATGAACTGGTTCCGAATGGCAGCCCACACCCCTCCCCCCGCCACAT…	2	8.38e-08	0.0611572	0.0329265	N	N	3.61257	3.74913	3.61257	splitr	5	0	0	0	N	0	N	N	2506	0	ENSG00000074800	ENSG00000184156	+	-	1	8	8939308	133493200	coding	intron	ENO1	KCNQ3	8921061	133139193	-	-	1.11e-16	8928114	133436105	-	-	Y	-	1	N	SKBR3-200	759	0
107025	ATGGGGAGCGGCGCCGGGGAGCTGGGCCGGGCTGAGAGGCTGCCAGTGCTCTTTCTCTTCCTGCTGTCTTTGTTCTGCCCGGCGCTCTGTGAGCAGATCCGCTACAGGATTCCCGAGGAAATGCCCAAGGGCTC|TTCCCTGTTCACTCGCCATTACTGAGGGAATCCTGGTTAGTTTCTTTTCCTCCGCTGACAAATATGCTTAAATTCAGCGGGTCGCCACGTCTGATCTGAGGTCGCGGGCCTCGATCAGAAGG	9	1	0.0164252	0.0147908	N	N	3.51832	3.74487	3.51832	splitr	6	0	0	0	N	0	N	N	4	0	ENSG00000253953	ENSG00000141161	+	-	5	17	140892546	33516364	coding	intron	PCDHGB4	UNC45B	140767452	33474836	+	+	0	140767585	33478170	+	-	Y	-	1	N	SKBR3-200	48	1
58772	GCCCCAGTCACTGAGCCGCCGCCGAGGATTCAGCAGCCTCCCCCTTGAGCCCCCTCGCTTCCCGACGTTCCGTTCCCCCCTGCCCGCCTTCTCCCGCCACCGCCGCCGCCGCCTTCCGCAGGCCGTTTCCACCGAGGAAAAGGAATCGTATCGTATGTCC|TCTCCCAACTACTAGTCCCTCTACTGAGCCATGCTCTCTCTCACCTCCATGCCATGCCTGAACTTTGAATCTGAATGACTCCTACCCACACCCTCCACTCTTTACCTCCCTGGATTCCATTAATTCCTACTCATCCTTCAAAC	1	0.446471	0.249903	0.213472	N	N	3.6036	3.20806	3.20806	splitr	0	0	0.0839161	0	N	0.0839161	N	N	960	21	ENSG00000173812	ENSG00000178184	+	+	17	18	39848920	78005429	coding	downstream	EIF1	PARD6G	39845137	77915115	+	-	0	39845296	43854426	+	+	Y	-	-	N	SKBR3-200	156	0.333333
3213	GATCCCTCCGCAGGTTCACCTACCGAAACTTTGTTACGACTTTTACTTCCTCTAGATAGTCAAGTTCGACTGTCTTCTCAGCGTTCCGCCAGGGCAGTGGGCTGACCCAGCGGGCTGATCCGAGGGCCTCACTAAACCATCCAATCAGGAGTAGCGACTGCAGTGTGTACAAAGGGCAGGGAC|TTAATCAATGCAAGCTTATGACCTGCACTTACTAGGAATTCCTCGGTCATGGGGAATAATTGCAATCCCCAATCCCCATCACGAATAGGGTTCAAG	7	0.630822	0.933018	0.956857	N	N	3.41001	3.66952	3.41001	splitr	9	0	0	0	N	0.760417	N	N	0	0	ENSG00000163046	ENSG00000213285	+	-	2	5	133015542	180899431	intron	upstream	ANKRD30BL	AC138031.1	132905164	180898964	-	+	0.677083	133012106	174541750	+	-	Y	1	-	N	SKBR3-200	68	1
73481	AAAGTGATGAAGACAAACCAGATGAGACAGGCTTTATTACCCCTGCAGACAGTGGCCTTATCACTCCTGGAGGCTTTTCATCAGTGCC|TGCTGACCAGGGCAGGGCACAGCTGTGTTGCAGATGTGGGTCCGGGTGGCATCGCCAGCACAGAAGGGGCCCCCATGCTGGGGCACAGGGTGATTGCACGTCCGTTGTTCCATGGTCTGGCCCAGGCCACAGGTCACAGGGCAGGGGCTCACAGGGCCCCAAGGCCCCCAGCCCCCAGCCACTGTTGGAGGAGGAAAGGGAGTGAGGAGAAAGGCCTCCTCAATCCTTCC	1	0.324336	0.150368	0.0850003	N	N	3.64913	3.17677	3.17677	splitr	0	0	0	0	N	0	N	N	983	2	ENSG00000087365	ENSG00000126759	+	-	11	X	65836779	47489704	coding	intron	SF3B2	CFP	65818200	47483612	+	-	0	65831134	47486165	+	-	Y	-	1.00725	N	SKBR3-200	210	0
38383	CATTCCTCTTTATTTTCAGGATACTATGGGGGGATGGAGCATAAAACTGAGTGGCAGGGGCAGCTCAGGAGCCCACATGGCTGCAGCCATTGTCTCTGCTGTTGAGAGAACTCCTGAGCAGTGCCTGGGATACTACCTTCCTCCGCAGTAGTTTGGGGCT|TCTTACCCATTTAAAGTTTGAGAATAGGTTGAGATCATTTTGGCCCCAGGACCTCTAATATTAACTTTACTGGATAAAACTGTGTGGGTTGGGTTTTGGGAGAGCACCAACTATCCTAAGGGAAACTTCTGAGGGAACCAGCTAGTAGATGGCTCAATTAGTCTTTCACCCCTATACCCAGGTCGGACGATGGATTTGCACGACAGCACTGCAACGGACCTCCACCAGAGTGTCCTCT…	4	4.58e-10	0.0228526	0.0115682	N	N	3.56129	3.31639	3.31639	splitr	0	0	0	0	N	0	N	N	0	0	ENSG00000219814	ENSG00000242517	+	-	6	8	171055065	56755341	upstream	intron	XX-C2158C6.2	AC018607.3	171054606	56755033	+	-	0	51083406	56755033	+	-	Y	-	1	N	SKBR3-200	25	1
58857	CCGGAGGCCTTGGAAACGGCAGGAAGGGCCAGACGCCACCACCGAGAGCAGGCGGG|CGCCCTTCCCCGCGTGGGAGGGGCGCGTCTCGTCTCACTCAACCGCCTCGAACCCCACACCGACGAGCTCCCTCAGGACCCACGCGCGGACACCGAGGCGCCGACCGGAGGAGGGGGCGCTGGGGGTGGGAACGACACACCACCGCTCGGCCTCGGGAACCTGAGGGACAACCCGGAGCGCTCCAGGAGCACCGCAAAGG	4	0.361653	0.380242	0.710192	N	N	2.98632	3.17192	2.98632	splitr	8	0	0	0	N	0.178571	N	N	573	0	ENSG00000130382	ENSG00000227195	+	-	19	20	6279959	26189869	utr3p	upstream	MLLT1	RP3-410C9.1	6210393	26167655	-	-	0.142857	6211010	26189945	+	-	Y	1.03153	-	N	SKBR3-200	56	0
93639	GCTTGTTGTCCAGACCATTGGCTAGGACCTGGCTGTATTTTCCATCCTTTACATCCTTCTGTCTGTTCAAGAACCAGTCTGGGATCTTGTACTGGCGTGGATTCTGCATAATGGTGATCACACGTTCCACCTCATCCTCAGTGAGTTCTCCCGCCCTCTTGGTGAGGTCAATGT|CCGTAACCTCAACACCACCTTCTTCGACCCAGCCGGAGGAGGAGACCCCATTCTATACCAACACCTATTCTGATTTTTCGGTCACCCTGAAGTTTATATTCTCATCCTACCAGGCTTCGGAATAATCTCCCATATTGTAACTTACTACTCCGGGAAAAAAAGAACCATTTGGATACATAGGTAT	3	0.407371	0.918441	0.975154	N	N	3.45976	3.55657	3.45976	splitr	18	0	0.0172414	0	N	0.0747126	N	N	923	0	ENSG00000231500	ENSG00000237973	-	-	6	1	33244287	567996	coding	intron	RPS18	RP5-857K21.6	33239787	566454	+	+	0.0172414	33243617	567089	-	-	Y	-	1	N	SKBR3-200	1150	0
14397	AGCGGTGGATCACTCGGCTCCTGCGTTGATGAAGAATGCAGCTAGCTGTGAGAATTAATGTGAATTGCAGGACACATTGATCATCGACACTTCGAACGCACTTGCGGCCCGGGTTCCTCCCAGGGCTATGCCTGTCTGA|GCGTCGCCGCCGCGCCCGCCCCTCCCCCCCGCGCTCGCCTCGGAACTTGCTGACTGCGCGGCCGG	3	5.93e-06	0.0408136	0.0251403	N	N	3.43256	2.16938	2.16938	splitr	7	0	0	0.4	N	0.338462	N	N	0	149	ENSG00000251705	ENSG00000170035	+	-	Y	2	10037915	181941312	intron	utr5p	5_8S_rRNA.6	UBE2E3	10037764	181831975	+	+	0.0307692	10037909	181845291	+	-	Y	1	0.153938	N	SKBR3-200	212	0.892857
107883	GAGGTAGACCATCACTGGCAGGCTTCTGGCGGCCCCCATATTGTCTGCATCCTGGATGTGTATGAGAACATGCACCATGGCAAGCG|CTGTCTCAAATTAAGTTCCAACCAGCAGAACAATGACAA	2	6.37e-09	0.100172	0.0838599	N	N	3.65761	3.54971	3.54971	splitr	7	0	0.179487	0	N	0.179487	N	N	457	67	ENSG00000114738	ENSG00000175104	+	+	3	11	50686720	36531822	coding	utr3p	MAPKAPK3	TRAF6	50648951	36508577	+	-	0.179487	50677912	36509172	+	+	Y	-	0.675301	N	SKBR3-200	126	1
105011	CGAGCGGGGGCGCGGGTGGCGCGGCGGGACGCGAGCGGCGAGCCGGAGCGCGGAGCCCGGCTCCCGCACCATGGAGGAGGACGACAGCTACG|ATCATTCCATCGGAAAGAGGTCGAAAATGTACAGTAGGCATGCACAAAGGATACCGCCTGGAAAGAAGATGGCGTCCCGCAAGGAAGGTACCGGCTCTACTGCCACCTCTTCCAGCTCCACCGCCGGCGCAGCAGGGAAAGGCAAAGGCAAAGGCGGCTCGGGAGATTCAGCCGTGAAGC	3	1	0.707324	0.720841	N	N	3.39591	3.6036	3.39591	splitr	1	0	0.0108696	0	N	0.0326087	N	Y	238	1380	ENSG00000108669	ENSG00000147677	+	-	17	8	76778379	117779164	coding	utr5p	CYTH1	EIF3H	76670130	117654369	-	-	0.0108696	76778284	117768258	-	+	Y	-	-	N	SKBR3-200	1232	0
7774	CTTATACCTTCTAACCCAGTCCACAGTAGCTTCTAAGTAGCCAGGTTTCAGCTGTTTGACATCATTGATATCATTACAATTGGCTGCATCAGGATCAT|CCACCATTGCCAAGGCTTGAGTATGTAAACAAAGTGGCCGGGAAGCTCGAACTGGGTGGAGCCCACCACAGCTCAAGGAGACCTGCCTGCCTCTGTAAACTCCACCTCTGGGGGCAGGGCATAGCCAAACAAAAGGCAGCAGAAACCTCTGGAGACTTAAATGTCCCTGTCTGACAGCTTGGAAGACAGTATTGGTTCTCCCAGCACGCAGCTGGAGATCTGAGAACGGACAGACTGCATCCTCAAGTGGGTCCCTGACCACCGAGTAGCCTAACTGGGAGGCCCCCCCCCCCCAGCCAG…	2	2.35e-07	0.120498	0.115921	N	N	3.34462	3.65488	3.34462	splitr	5	0	0	0	N	0	N	N	0	0	ENSG00000213383	ENSG00000079841	+	+	3	6	17914090	73112845	intron	intron	AC104297.1	RIMS1	17913221	72596406	-	+	0	17913606	72873796	+	+	Y	1	1	N	SKBR3-200	870	1
106327	AATCCTATAATTGAAAAACAGAGTAAAGATGGAAAACCAGTTATTGAATATCAAGAGGAGGAGTTGTTG|AAGCTCAGAGGATCCAGAACGGCTGTTCCTGTCCATGTGCCTGGTCACGGTGCTGGGGAACCTGCTCATCATCCTGGCCGTCACCCCTGACTCCCACCTCCACATCCCCATGTACTTCTTCCTCTCCAACCTGTCCTTGCCTGACATCGGTTTCACCTCCACCACGGTCCCCAAGATGATTGTGGACATCCAGTC	2	0.162413	0.281942	0.406896	N	Y	3.4708	3.78465	3.4708	splitr	1	0	0	0	N	0.913043	N	N	226	10	ENSG00000122674	ENSG00000163331	+	-	7	2	5965605	159719293	coding	coding	CCZ1	DAPL1	5938356	159651829	+	+	0.0144928	5940563	159682997	+	-	Y	-	-	N	SKBR3-200	4216	0
99016	GCACCGAGGGGGGCAGCCCCCAGGGTCATGAGGCCCGGGGGGCCGGGGGAAGGGAGG|GCGGGTGGAGGGGTCGGGAGGAACGGGGGGCGGGAAAGATCCGCCACCGGGTTGAATCCTCCGGGCGGACTGCGCGGACCTGACCCATTTACCTCTTAACGGTTTCACGCCCTCTTGTACTCTCTCTTCA	21	0.000238987	0.132158	0.444705	N	N	2.78367	2.70639	2.70639	splitr	7	0	0	0.666667	N	0.245614	N	N	124	32	ENSG00000142459	ENSG00000150672	-	+	19	11	7929861	85338966	utr3p	intron	EVI5L	DLG2	7895161	83166055	+	-	0.192982	7929563	85195271	-	+	Y	-	0.8871	N	SKBR3-200	1344	1
72524	ATCGTTACTCCAGTCATCACATGTCCTCCTCCTGTTCTGGGACCAGACCCGTTTACCTCTGGCAAGGAGGAGCCATAATGGCAATCAGCCATTTCCAAGCTGTAATCATACCCCGAACCTCATCCCCAGAACTCACAACACTGAGACGCTACTCCCGCGCTGTGGACCCCATGACTCTGGGTTCTGGGGCCCGGC|CTCACACCGTCCATGAGCTGGGCCTCAATCAGAAGGACTTGGGCCCCCCATGAGCATCACCGGG	3	0.200588	0.0373382	0.0211036	N	N	3.28872	3.69785	3.28872	splitr	2	0	0	0	N	0	N	N	0	0	ENSG00000238527	ENSG00000239909	-	+	14	5	101364333	122991011	downstream	intron	SNORD112	AC008541.1	101364257	122990602	+	+	2.22e-16	101365535	122990829	-	+	Y	-	1	N	SKBR3-200	24	1
69155	GAGGAGTCCCTTGCTGAAGGCGGACCGCGGAGCGGCGGGCGGCGGGCGGCGCGCGCGCGCGC|GCGCGCGCGCGCGTGTGTTGTGCGGCGCGCGGGCGAGCGCGTGTGTGCGCGCGAGAGCTCGCG	1	2.61e-12	0.942671	0.915	N	N	2.09843	2.3518	2.09843	splitr	3	0	0.0322581	0	N	0.0322581	N	N	102	0	ENSG00000155111	ENSG00000213285	+	-	6	5	111137161	180899431	utr5p	upstream	CDK19	AC138031.1	110931181	180898964	-	+	0.0322581	111136448	166405990	-	-	Y	-	-	N	SKBR3-200	2448	0.772727
18996	GCTTAGCTGCCGTGAGTCCCCATGGTACACTGGCCCTGAGTCCATCTGACCTGGAACAGGTCCATCAACTGGGCTGAGCTCTGAGCCTGTCTTGACAGCCGCTCCTTGTCCCCACGGCCCGGCTCCTTCACCAGCCTTTATTTCC|ACCTCCTTGAGAAGCCCTACTTTTTTCTTCAGCACCTCACATTTTCGCAGTTTGCAGATCTGGTGCGTGCGGCGGTTGGTACAGCTAGTGCAAGCGCCACAGTTTTCCAGCCGCCGGCAGGGCTCACAAGTACCACACCGTTTCCGTTTCTTTCGACCATCTCCACCCCCTCGGAGTTGGGACTCACTCCCAGCCATGGAGA	2	0.698882	0.5226	0.322809	Y	Y	3.30956	3.22167	3.22167	splitr	1	0	0	0	Y	0	N	Y	148	0	ENSG00000187605	ENSG00000255989	-	+	2	2	74329698	74220867	coding	intron	TET3	RP11-711M9.1	74229840	74213653	+	+	0	74230237	74213833	-	+	N	-	1	N	SKBR3-200	180	0
92570	GGGTGACCTGGCCAAGAAGAAGATCTACCCCACCATCTGGTGGCTGTTCCGGGATGGCCTTCTGCCC|GAAAATGCTTGTGAGTTCAGGGGAGAAGGTGTCCCCTCTGGAGAGAGTGTGGTGATGTGTTCATAGGGAAAGTAGCTCTTAAATGGAAACGTACAGGTTGCCTGGGGCTTTTTCAGGGGAGCTGGCTTGTGGAAGGCATTCCAGCTGAGGGAACAGCATGAGTAAAGGCATAGTGGCTGGCCGAGAGACTAGATACATCTGCTGTAAACCAAAAATAAAATTCTCAGTCCTCCCCCAGCCACATGAATGGACCACTGTCCTCTCGGCCAAGGGCAATCCCAAGTTAACC	5	0.0215528	0.0168733	0.00836164	N	N	3.32424	3.37552	3.32424	splitr	5	0	0	0	N	0	N	N	1414	375	ENSG00000160211	ENSG00000185274	+	-	X	7	153775787	71178585	coding	intron	G6PD	WBSCR17	153759606	70597155	-	+	2.22e-16	153764233	70720604	-	-	Y	-	0.365225	N	SKBR3-200	702	1
6964	GAGGCTGAAGTGAGCGTGCCACTGGCGCTCCAGCAGTGGGTGGGGGAAGGGAGGG|CGGGTGGAGGGGTCGGGAGGAACGGGGGGCGGGAAAGATCCGCCACCGGGTTGAATCCTCCGGGCGGACTGCGCGGACCTGACCCATTTACCTCTTAACGGTTTCACGCCCTCTTGTACTCTCTCTTCAAAGTTCTTTTCAACTTTCCCTTACGGTACTTGTTGACTATCGGTCTCGTGCCG	10	0.0122089	0.155511	0.438147	N	N	3.19703	2.70639	2.70639	splitr	8	0	0	0.5	N	0.163636	N	N	2	32	ENSG00000187811	ENSG00000150672	-	+	11	11	71318487	85338966	intron	intron	AP000867.1	DLG2	71292956	83166055	-	-	0.218182	71317825	85195270	+	+	N	-	0.8871	Y	SKBR3-200	180	1
26288	AGTGCGCTCCCAGCACCCTCCGCGCCCCGACCGCGCACGCCCCGCGGACGCCGCGCCGCGACCCCGCTGGGTCCCCCGCCCTCCCGGCAGCCTCCGCGCGCTCGGTCCTCGGTTTCC|AGTGAAACAGCAGTTGAACACGGGTCAGTCGGTCCTGAGAGATGGGCGAGCGCCGTTCCGAAGGGACAGGCAATGGCCTCCCTTGCCCTCAGCGGATCGAAAGGGAGTCGGGTTCAGAT	2	0.0191315	0.0680821	0.0406699	N	N	2.90976	3.48913	2.90976	splitr	3	0	0	0.227273	N	0.0940171	N	N	0	0	ENSG00000236963	ENSG00000241530	+	+	1	2	20757727	230045666	intron	intron	RP4-749H3.1	AC006368.1	20687072	230045488	-	-	0.025641	20693249	230045635	+	+	Y	1	1	N	SKBR3-200	16	1
31581	GGAGGGCCCAGGCCCCTGCTTCTGGTACCAGTCGCGGATCTTCACCTCTAGCTCGCCGTTGGCCGCCTCCAGGGCGCGCACCTTGTCCAGGTAGGAGGCCAGGCGGTCGTTGAGGTTCTGCATGGTTAGCTTCTCGTTGCCCGCCAGCAGCCCGTCGGACGCGGTCAGGACGCCGCCGTAGCCGCCGCCGTAGGCCCCCGAGGAGGACGAGGACACAAAGCGGGCGGAGGACACGGATACGCCGCGGCCGCCGGAGCCCCCGTGAATGCTGGGCGCGCGAAAGGCGAC|CATGCAAAGCCTCCCCCCTTATCAGCACCTCCCCCACCCCCCCAGCCTCTACTACCCCCACTGGAGTGGCACATTTGTTACAACGGATGAACC	7	0.0403243	0.0313845	0.0385505	N	N	3.06209	2.92345	2.92345	splitr	1	0	0.0107527	0	N	0.0107527	N	N	3655	0	ENSG00000171345	ENSG00000228114	-	-	17	4	39684560	191010176	coding	upstream	KRT19	DUX4L3	39679869	191008560	-	+	0.0107527	39684415	153102809	+	-	Y	-	-	N	SKBR3-200	4104	1
48457	TGCGTTGCTGCCATGGTAATCCTGCTCAGTAGGAGAGGAACCCCAGGTTCAGACATTTGGTGTATGTCCTTGGC|TGAGGGGCTTAGCACCCAGGCCAGCAGCTGCAGAGGGTGTGCTGGGTTACCCCGGCAGTGCTGGCCCACCAGCACTGCGCTCGATTTCTCGCAGGGCCTTAGCTGCCTGCCCGCCGGGCAGGGCTCGGGACCTGCAGCCCCCCTATGCCTGAGCCTCCCCCCCCCCTCCATGGGCTCCTGTGCCCCCAAGCCTCCCCGATGAACGCCACC	1	0.711438	0.150368	0.0850003	N	N	3.63552	3.1474	3.1474	splitr	5	0	0	0.333333	N	0	N	N	0	0	ENSG00000224905	ENSG00000248296	-	-	21	5	15516789	123872041	intron	intron	AP001347.6	CTD-2308B18.3	15399742	123828468	+	-	0	15457368	123857440	-	-	Y	1	1	N	SKBR3-200	1472	1
85271	TAAGCTGCAGGCTCCACTCCTGGTGGTGCCCTTCTGTCAATTCCTTTAAGTTTCAGCTTTGCAACCATACTCCCCTCGGAACCCAAAAACCCAAAGACTGGTTTCTTGGAAGCTGCCCAGCGGGTCATGGGAATAACACCGCCACATCGCCAGTTGGCATCGTTTATGGTCGGAATTACAACGGTATCTGATCGTCTTCGAACCTCCGACTTTCGTTCTTGATTAATGAAAACATTCTTGGCAAATGCTTTCGCTCTGGTCTA|TCTTGCGCGAGTCCAAGAATCCTCTCTTGGGGTCTGGATTGGGACCCCTTTCCAGTAACA	14	0.522736	0.0204785	0.0301993	N	N	3.44616	3.60785	3.44616	splitr	0	0	0	0	Y	0.0166667	N	N	0	49	ENSG00000163046	ENSG00000115170	+	-	2	2	133015542	158732374	intron	intron	ANKRD30BL	ACVR1	132905164	158592958	-	-	0.183333	133012799	158716028	+	-	N	1	2.36513	N	SKBR3-200	27	1
92387	GCCCCGCCGCCGCCTGACTTCTCG|TACTGAGCAGGATTACCATGGCAACAACAGATCATCAGTAGGGTAAAACTAACCTGTCTCA	8	1.26e-19	0.012938	0.00837976	N	N	2.83278	3.66588	2.83278	splitr	0	0	0	0.392857	N	0.5	N	N	176	0	ENSG00000160953	ENSG00000241279	+	+	19	4	1378430	76807697	intron	intron	MUM1	AC110615.1	1285890	76807176	+	+	0.0416667	1285992	76807247	+	+	Y	0.198433	1	N	SKBR3-200	729	1
9375	CCCTCGGGCGGTTGTTCGTGCCGCCGCCGCCGCCAGGCCCGCGCCACCGGAGCCCCGCGGAGC|TACGCCGGGAGGAGTAGGAGGGCCGCTGCGGTAAGCTTTGAAGCCTAGGGTATGGGCCCAGGTGGATAGGCCACAGGTGCAGATCTTGGTGGTAGTAGCAAATTTTCAAATGAGAACTTTGAAGGCCGAAGTGGAGAAGGGTTCCATG	1	0.00127559	0.580611	0.657961	N	N	2.58952	3.33169	2.58952	splitr	8	0	0	0	N	0.142857	N	N	19	0	ENSG00000232938	ENSG00000252318	+	+	17	2	81188573	133038738	upstream	upstream	AC139099.1	AC097532.1	81174666	133038647	+	-	0.190476	75955322	133038796	+	+	Y	-	-	N	SKBR3-200	697	1
102093	GCCAGTGCGGGGCCTGGAGGCTATCTGTGCCAAGTTCACCCACGAGTCCCAGCGGCAGGAGAACCACTTCGTG|GAAGGGAAATGGGGAGCCTCAGCTCACATTCAGTTATGGTTGACTCTGGGTTCCTATGGCCTTGTTGGAGGGGGCCAGGCTCTAGAACGTCTAACACAGTGGAGAACCGAAACCCCCCCCCCCCCCCCGCCACCCTCTCGGACAGTTATTCATTCTCTTTCAATCTCTCTCT	1	0.141219	0.150368	0.0850003	N	N	3.54297	3.59	3.54297	splitr	6	0	0	0	N	0	N	N	2153	0	ENSG00000116133	ENSG00000102245	+	-	1	X	55352921	135742549	coding	utr3p	DHCR24	CD40LG	55315300	135730352	-	+	0	55337098	135741968	-	-	Y	-	-	N	SKBR3-200	161	0
79462	AGGTGGTGGGGACGGCGTCATCCCGCTGGAGGAGCTCAGCTCTGGGATGATGTGGTGGCTGGTGGTCAACCGTCCGCCGCAGGGGGTGGCCATGAAGATGGAGTCGCCGGTGCGGGGTGGGTGCTGCGGGCGCTGCTGTTCCGATGGTGTCTTTGATG|GGCTGATCATCCGCAAGCCTGTGACGGTCCATTCCCGGGCTCGATGCCGGAAAA	3	0.000241068	0.1164	0.159013	N	N	3.10654	3.63552	3.10654	splitr	11	0	0.12963	0	N	0.12963	N	N	5346	3066	ENSG00000130600	ENSG00000108298	-	-	11	17	2022700	37360980	intron	coding	H19	RPL19	2016406	37356536	-	+	0.12963	2016990	37358600	+	-	Y	-	-	N	SKBR3-200	168	0
77596	TCATTTAATTTTTCTGATTTTAATTTCCTCCTTGGTAAAGTAAGCTTGTGTGGATTAAGTATGTTTATATAAAAAGTGTGTGTGACTCAGTGTAATACATACAATAACATACAAAAGGTATTTCCATAAAGATATAAAAGCCAGAAGCCATATAAAGAGAGGCAAAGATAAATCTGGTGGGAAGCAG|CGCGCGCTACACTGACTGGCTCAGCGTGTGCCTACCCTATGTGGCAGATGTGGGTAACCTGTTGAACCTCATTGGCGATGGTGATCAGGGATTGCAATTTTTCCCCATGAATGAGGAATTCCCAGTAAGTGCTGGTCATAAGCTTGCATGAAGTCCCTGCCCTTTGTACACACTGCAGTCGCTACTCCTGATTGGATGGTTTAGTGAGGCC…	1	2.77e-07	0.249903	0.213472	N	N	3.26191	3.46336	3.26191	splitr	0	0	0	0	N	0	N	N	350	0	ENSG00000138698	ENSG00000163046	+	+	4	2	99365012	133015542	intron	intron	RAP1GDS1	ANKRD30BL	99182535	132905164	+	-	0	99279174	133012258	+	+	Y	1.5263	1	N	SKBR3-200	105	1
69921	GGGAAGCTGGCTGTGGAGCGAGGCTGGGCCATCAACGTGGGGGGTGGCTTCCACCACTGCTCCAGCGACCGTGGCGGGGGCTTCTGTGCCTATGC|GGACCCAGAGACCAGCCACCCCCACACAGGGGCCCAGAGACCAGACCCCCCCACAGGGACCCAGAGACCAGCCACCCGCACACAGGGACCCAGAGACCAGACCCCCCCCACAGGGACCCAGAGACCAGACCCCCCAACAGGGACCCAGAGACCCCCCCAACCACAGGGACCCAGAGACCAGACACCCCCACAGGGACCCAGAGACCAGCCGCCCCAACAGGGACCCAGAGACCAGACCCCCCAACAGGGACCCAGAGACCCCCCCCGCCACAGGTACCCAGAGACCAGAGCCCCCAACAGGGA…	1	1.23e-05	0.131006	0.0646783	N	N	3.5017	2.53996	2.53996	splitr	4	0	0	0	N	0	N	N	443	0	ENSG00000163517	ENSG00000235264	+	+	3	10	13547916	134958808	coding	downstream	HDAC11	RP13-439H18.7	13521224	134958116	+	-	0	13542267	134952908	+	+	Y	-	-	N	SKBR3-200	156	0
80629	GCCGGGTGCCTTCTTGTCAACAGCTTTATGGCTGGCTTAGGGGGTGTGTGGGGTCCTCTCTCACACCTTAGCATGCCAGCTGGCTGGGGTGGGAGAAGCCAGGGGCCTCCAGGAGTGCCCATGGACTTGGTCGGGCAGAGTTCACCTGAACCTGGCCCTGTGGCCCATTTGCTGTCTCCAGTGAAACAGACTGGGGTCGACCTCACAGGT|GCAGATCTTGGTGGTAGTAGCAAATATTCAAATGAGAACTTTGAAGGCCGAAGTGGAGAAGGGTTCCAGTTGAA	12	0.824234	0.00695161	0.00353121	N	N	3.44975	3.61617	3.44975	splitr	5	0	0	0	N	0	N	N	234	0	ENSG00000093009	ENSG00000251948	-	+	22	19	19508135	24184165	intron	intron	CDC45	AC092279.1	19466982	24184075	+	-	0	19495661	24184146	-	+	Y	0.880925	1	N	SKBR3-200	924	1
101385	CTTGGCAGGTGTGATGCTTGGCAGGTGTGATGCTTGGCAGGTGTGAGGCCGGAAGCGGGCTGCGAAGCACCGCGCCTG|GGCCCGGGTCTTCCAGGAGTCGGGTTGCTTGGGAATGCAGCCCAAAGCGGGTGGTAAACTCCATTTAAGGCTAAATACCGGCACGAGACCGATAGTCAACAAGTACCGTAAGGGAAAGTTGAAAAGAACTTTGAAGAGAGAGTACAAGAGGGCGTGAAACCGTTAAGAGGTAAATGGGTCAGGTCCGCGCAGTCCGCCCGGAGGATTCAACCCGGTGGCGGATCTTTCCCGCCCCCCGTTCCTCCCGA	6	0.574758	0.0266045	0.0248142	N	N	3.33524	3.4577	3.33524	splitr	0	0	0	0.444444	N	0.230769	N	N	0	32	ENSG00000166800	ENSG00000150672	-	-	11	11	18501147	85338966	utr5p	intron	LDHAL6A	DLG2	18477371	83166055	+	-	2.22e-16	18477381	85195011	-	-	N	-	0.8871	Y	SKBR3-200	40	1
57894	GTGTACATTCTGCACATTTTAATTCCGAGGTTGGGAATGCACCCTACGCCGCCAGGC|GCGGGTAACCTGTTGAACCTCATTCGTGATGGGGATGGGGGATTGCAATTATTCCCCATGAAGGAGGAATTTCCAGTAAGTGCGGGTCATAAGCTTGCCTGAAGTCCCTGCCCTATGTACACACTGCCCGCCTCTACTACTGATAGGATGGTTTAGTGAGGCCCTCTGATCAGCCCCGCCGGGTCAGCCCACTGCCCTGGTGGAACGCTGAGAAGACAGTCGAACT	5	0.531919	0.190328	0.417196	N	N	3.69256	3.55873	3.55873	splitr	0	0	0	0	N	0.0877193	N	N	1054	0	ENSG00000153395	ENSG00000200434	+	-	5	16	1524092	33965577	intron	upstream	LPCAT1	5_8S_rRNA.2	1456595	33965426	-	+	0	1514741	33964072	+	-	Y	4.214	-	N	SKBR3-200	13	1
38761	CGACCCTGGCGAAGCGAGGCTGGCCCCGCGCCGGCGCGCGCCCCCGCCGCTCCCG|ACTTCCATGGCCACCATCCTGCTGTCTATATCAACCAACACCTTTTCTGAGGTCTGATGAGCATTGGCATCGGGCATCTTAACCCGGCATTTGGTTCATCCCACAGTGCCAGTTCTGCTTACCAAAAGTA	2	3.03e-08	0.201009	0.259853	N	N	2.48293	3.49375	2.48293	splitr	0	0	0	0.0645161	N	0.290909	N	N	0	0	ENSG00000091129	ENSG00000252318	+	-	7	2	108097161	133038738	intron	upstream	NRCAM	AC097532.1	107788082	133038647	-	-	1.11e-16	108096914	133038999	+	-	Y	1	-	N	SKBR3-200	1290	1
40364	AAAATCTGGGGGAGAGGGTGTAAATCTCACACCAGGCTGTAACCATATCCACAGCAGGTCTCCAAGGTAAACAGCCTCTGGCATGTTAGAACAATGTAGGTAA|GGGAAA	1	2.1e-11	0.150368	0.0850003	N	Y	3.66592	1.39316	1.39316	splitr	109	0	0	0	N	0	N	N	0	48	ENSG00000251948	ENSG00000172889	-	-	19	9	24184165	139567130	downstream	intron	AC092279.1	EGFL7	24184075	139553308	-	+	1	24183662	139560949	-	-	Y	-	0.230806	N	SKBR3-200	1273	1
803	CCCACTGCACTCGCACGCCCGCACTGCCCAGGCTGCTGCCGTCCACTCTCGACTGCCGGCAACAGCCTGGTAGCCTCCCAACGCTCCAGCGCCATCCATTTTCAGGGCTAGTTGATTCGGCAGGTGAGTTGTTACACACTCCTTAGCGGATTCTGACTTCCATGGCCACCGTC|CTGCTGTCCTGTCTGAAGGGGAAAAGACAAAGGTGGCCAGAGTCAGGAGGGGCTCCACGCCAGCGAGGCTGTGTGACTTAGGGTGGGGAGCTCAGAGAAGCGGCCTGCC	5	0.892936	0.0368001	0.0372869	N	N	3.73759	3.31167	3.31167	splitr	0	0	0	0	N	0	N	N	0	517	ENSG00000243185	ENSG00000185787	+	+	4	15	70296753	79190475	intron	intron	AC108078.1	MORF4L1	70296579	79102829	-	+	1.11e-16	70296753	79130185	+	+	Y	1	0.045562	N	SKBR3-200	6	1
15246	TGCCTCACATTTAATAGTGCTGGAGTAGGTACAGTCTCTGGTTCTTGTTTAACAGGAACTGCTGCTTCGGTCTCCAAACCTAGTTCTAATGCACTAAGTGGCACTGACTGCTGAACTGACGGGGTAGGCATTGGAGTTGCAAGCCCTGCATCTCCACCATCAATATCAAAGAGGTCATTCGGACTAATTCCACTCTCACTCAAAGCAGCAAGCAGTAAATCTTGCCCTGGCTCCACCAT|TTTCCCCGCGGGACCCGGCGCCAGCACAGCTCCTCCCGGGAGGTGTGAGTTTGAAGGACCAGAGGCGACTGGAGCGGAGGCGGCGGTGGCGGCGGCAGCAGCGGCGTCCTGCTCTGCCTACCTCCCCGCCGCCATCTTGACGCCCCT	7	0.828758	0.834567	0.815595	Y	Y	3.38809	2.9596	2.9596	splitr	0	0	0	0	Y	0.993197	N	N	487	3	ENSG00000139697	ENSG00000256092	-	-	12	12	123834988	123850660	coding	upstream	SBNO1	RP13-942N8.1	123773656	123849500	-	+	0	123834988	123849248	+	-	N	-	-	N	SKBR3-200	378	0.229167
107426	GTCAGTGAGCACAGTGGAGGCAGAGACCTTGACTCGTTACACCGCTTTGTCCTGAGCCAAGCGAAAGACGAACTTTAGGAACACAGTTGGAGGTCACCTCTCCTGCCCAGCTCCCGCACCCTGCGTTTAGGAGTTCAGTCCCACAGAGGCCACTGGGTTCCCAGTGGTGGCTGTTCAGAAAGCAGAACATACTAAGCGTGAGGTATCTTCTTTGTGTGTGTGTTTTCCAAGCCAACACACTCTACAGA|TTCTTTATTAAATGTATAACACAAAATGCCTACCAAAGTGGCTGATTAGTAAGATACTCTT	5	0.844274	0.645868	0.934476	N	N	3.39657	3.30129	3.30129	splitr	11	0	0.180328	1	N	0.311475	N	N	637	0	ENSG00000188428	ENSG00000253128	+	+	6	14	8064647	107281252	utr3p	downstream	MUTED	IGHV4-80	7881483	107281000	-	-	0.180328	7883207	83916367	-	+	Y	-	-	N	SKBR3-200	546	0
3251	TTCCAACACAGGCCTGAGGCTGTTCCTGTTAGAGACCTGTTGCGGATACGGGTAGGGCCCTGCGGGAGATTTACATCTCCAGTCTTCCCCCCCGCCCCCCGCCCCCCTTGTTTTTCACAGACAGACAGGCTAGAGCAGCGGCGC|CCATCTCCGCCACTCCGGATTCGGGGATCTGAACCCGACTCCCTTTCGATCCGCTGAGGGCAAGGGAGGCCAT	2	0.0100989	0.0749086	0.0489136	N	N	3.36617	3.38656	3.36617	splitr	3	0	0	0.333333	N	0	N	N	1	0	ENSG00000007129	ENSG00000241530	+	-	19	2	42093197	230045666	intron	intron	CEACAM21	AC006368.1	42041702	230045488	+	-	0	42071945	230045491	+	-	Y	0.937265	1	N	SKBR3-200	8	1
107595	CAGAAACTTCCCAGGAGGGCAGAGCGATGGATGCGACCGCCTTCGCGCCCCGGCCCG|ACCGACCCAGCCCTTACAGCCAATACTTATCCCGAAGTTATGGATCCGGCTTGAGGAC	4	1.41e-10	0.227626	0.455891	N	N	3.22801	3.49744	3.22801	splitr	5	0	0	0	N	0.210526	N	N	0	0	ENSG00000165923	ENSG00000252318	-	-	11	2	47736941	133038738	utr5p	downstream	AGBL2	AC097532.1	47681143	133038647	-	-	0.0701754	47736772	133038126	+	-	Y	-	-	N	SKBR3-200	14	1
71956	TTCTTGTCAATGTAGGTGCCCTCAATAGCCTCCTTGGGTGTCTTGAAGCCCAGACCGATGTTCTTGTAGTACCGCGGGAGCTTCTCCTTGCCAGTTTCTCCCAGCAGGACCCTCTTCTTGTTTTGAAAGATGGTCGGCTGCTTTTGGTAGGCACGCTCAGTCTGAATGT|CCGCCATCATCCTAGTCCTTATCGCCCTCCCATCCCTACGCATCCTTTACATAACAGACGAGGTCAACGATCCCTCCTTTACCATCAAATCAATTGGCCATCAATGGTACTGAACCTACGAATACACCGACT	2	0.783386	0.855058	0.941034	N	N	3.65335	3.14996	3.14996	splitr	25	0	0.0606061	0	N	0.128788	N	N	768	2	ENSG00000142534	ENSG00000230021	-	-	19	1	50002944	659930	coding	intron	RPS11	RP5-857K21.4	49999634	536816	+	-	0.030303	49999721	568342	-	-	Y	-	0.879081	N	SKBR3-200	88	0
16037	GCCGGGTGCCTTCTTGTCAACAGCTTTATGGCTGGCTTAGGGGGTGTGTGGGGTCCTCTCTCACACCTTAGCATGCCAGCTGGCTGGGGTGG|AGCCGCCGCAGGTGCAGATGTTGGTGGTAGTAGCACATATTCTAAAGAGAACTTCAAAGGCCGAAGTGGAGAAGGGTTCCATGTGAACAGCAGTTGGACATGGGTCATTCGGTCCTG	2	2.41e-06	0.143919	0.155845	N	N	3.45079	3.51377	3.45079	splitr	1	0	0	0.047619	N	0.163043	N	N	234	0	ENSG00000093009	ENSG00000252194	-	+	22	1	19508135	108113552	intron	intron	CDC45	AC114491.2	19466982	108113461	+	-	0.0869565	19495779	108113545	-	+	Y	0.880925	1	N	SKBR3-200	247	1
64613	CCGCCGCGGCCCCGGTAGCCGCCTCGATCATAGCCTCCTCTGCCACCACGACGATCATCCCCGTAGTTACCCCCCATGTGAGAGCCACCTGGTCCCCCTCCTGGGCCATCTGGTTTAGGGGCCTTACACTGGTTGCATTCATTCCTCCAAGAGAAGTTCATATTCTCACAGGTGGGATTAGGACACTTCCAGTCACCAGCTCGCTGCTGTCCTCCACCGCCACCACCTCCACTGGGAAATCCTCCTCGGCCACCACCACCACTGCCACCACCTCCATAGCCTCCACGGCCCATGGGTCCTCCTCGCCCTCGGCCTCCACGACCATTGCCACCACCCCGATTA|AAGAATCTGGATGATGGTCCCTGTCTGGGTCGCGGAGGAGTCCCCTAAGGAACACT…	1	2.96e-31	0.221519	0.173897	N	N	3.33462	3.32593	3.32593	splitr	3	0	0.0108696	0	N	0.0362319	N	N	956	2	ENSG00000089280	ENSG00000181039	-	-	16	1	31203127	145475646	coding	utr5p	FUS	ANKRD34A	31191445	145470508	+	+	0.0108696	31201419	145472216	-	-	Y	-	-	N	SKBR3-200	200	0.740741
80569	GGCGTCCACATCTCCCGGGC|TCTTCCCTGTTCACTCGCCATTACTGAGGGAATCCTGGTTAGTTTCTTTTCCTCCGCTGACAAATATGCTTAAATTCAGCGGGTCGCCACGTCTGATCTGAGGTCGCGGGCCTCGATCAGAAGGACTTG	9	8.4e-07	0.00800429	0.00359877	N	N	3.0242	3.66233	3.0242	splitr	0	0	0	0	N	0	N	N	0	0	ENSG00000164488	ENSG00000141161	-	-	6	17	168720434	33516364	utr5p	intron	DACT2	UNC45B	168693512	33474836	-	+	0.2	168720322	33478168	+	-	Y	-	1	N	SKBR3-200	30	1
106308	CTTCGATGTCATTAACATTGGAGCATGGGCTAGCAGGCCGGTCCAGGGGTCCGCGGT|TCTTGGTCTCACTGACTTCAAGAATGAAGCCGCGGACCCTCGCGGTGAGTGTTACAGCTCTTAAGGTGGCGCATCTGGAGTTTGTTCCTTCTGATGTTCGGATGTGTTCGGAGTTTCTTCCTTCTGGTGGGTTCGTGGTCT	1	3.46e-05	0.150368	0.0850003	N	Y	3.41742	3.7172	3.41742	splitr	11	0	0.0877193	0.8	N	0.210526	N	N	60	3	ENSG00000197782	ENSG00000164136	+	-	19	4	40596845	142655140	utr3p	utr5p	ZNF780A	IL15	40570428	142557752	-	+	0.0877193	40578053	142610014	-	-	Y	-	-	N	SKBR3-200	176	1
30847	CCGGTGTAATACCACTACTCTGATCGTTTTTTTTTCACTGACCTGGTGAGGCCGGGGGGGCGGGGGGCGAGCCCCGAGGGGCTCTAGCTTCTGGTGCCAAGCGCCTGGCCACGCGC|TCCGGGGACAGTGCCAGGTGGGGAGTTTGACTGGGGCTGTACACCTGTCAAACGGTAACGCAGGTGTCCTAAGGCGAGCTCAGGGAGGACAGAAACCTCCCGTGGAGCAGAAGGGCAAAAGCTCGCTTGATCTTGATTTTCAGTACGAATACAGACCGTGAAAG	4	0.248345	0.0453185	0.0429684	N	N	3.44144	3.23636	3.23636	splitr	0	0	0	0.166667	N	0.853448	N	N	0	0	ENSG00000220804	ENSG00000162669	+	+	2	1	243102304	91870426	upstream	intron	AC093642.5	HFM1	243030784	91726323	+	-	0.448276	78928992	91853148	+	+	Y	-	1	N	SKBR3-200	234	1
20407	TCAACTGGAACCCTTCTCCACTTCGGCCTTCAAAGTTCTCATTTGAATATTT|GCACCTCTCCCTATTTAAGATACAGCAGTGAACAAAAAGAACCCCCCACCCCCCCGCCCGCCTTGGCAGTTTATTTTCTTGTGAGGGCGAATATGGTGT	1	1.54e-06	0.195524	0.139334	N	N	3.43937	3.43512	3.43512	splitr	0	0	0	0	N	0.0576923	N	N	0	86	ENSG00000251948	ENSG00000113583	+	-	19	5	24184165	133304478	intron	upstream	AC092279.1	C5orf15	24184075	133291201	-	-	0.0769231	24184125	133304757	+	-	Y	1	-	N	SKBR3-200	836	1
107731	GGGGCAGGATAGGGTTCCCAGCGCGGACCAGGGTGGCACGGGGCGGCGGGGGTGTGGGGGGATGAACTGGGGTCGGAGCCCAGGTCTCCACAGCCTTTTCCCGGGGCAGGGTCCCTCCTGGTCCGGGTCCCCACAGGGCGCGTCGGGGGCTGCGCGCCGC|AGGTGCAGATCTTGGTGGTAGTAGCAAATATTCAAATGAGAACTTTGAAGGCCGAAGTGGAGAAGGGTTCCAGTTGAAG	3	0.123422	0.101353	0.127926	N	N	2.89464	3.47912	2.89464	splitr	1	0	0	0	N	0	N	N	0	0	ENSG00000235961	ENSG00000251948	-	+	X	19	152243401	24184165	utr5p	intron	AC152006.1	AC092279.1	152240819	24184075	+	-	0	152240924	24184150	-	+	Y	-	1	N	SKBR3-200	3666	1
4787	ACAGTTCTATTTTGTTGGTTTTCGGAACTGAGGCCATGATTAAGAGGGACGGCCGGGGGCATTCATATTGCACCGCTAGAGGTGAAATTCTTGGACTGGCAGTTTAGACCAGAGCGAAAGCATTTGCCAAGAATGTTTTCATTAATCAAGAACGAAAGTCGGAGGTTCGAAGACGATCAGATACCGTTGTAATTCCGACCATAAACGA|TGCCCACACCTCCTCCTTGTC	1	0.000399055	0.280732	0.257849	N	Y	3.51464	2.93034	2.93034	splitr	0	0	0	0	N	0	N	N	0	97	ENSG00000163046	ENSG00000150556	-	-	2	2	133015542	150071776	intron	intron	ANKRD30BL	LYPD6B	132905164	149894621	-	+	0.190476	133012696	150060857	-	-	N	1	0.245271	Y	SKBR3-200	525	1
4073	ACCGGGTTGAATCCTCCGGGCGGACTGCGCGGACCTGACCCATTTACCTCTTAACGGTTTCACGCCCTCTTGTACTCTCTCTTCAAAGTTCTTTTCAACTTTCCCTTACGGTACTTGTTGACTATCGGTCTCGTGCCGGTATTTAGCCTTAAATGGAGTTTACCACCCGCTTTGGGCTGCATTCCCAAGCAACCCGACTCCTGGAAGACCC|GGGCCCGGGGGGCTCGGGAAGCTGGGGGTGTACCCGCAGCCGGGGAAGCGGAGGCACAGGACCTGGGCCCAGGGCTCGGAGCCCTTGCTCCCTCCAAGCGAGGCGGGACGAGCACGGGCTGCGGGACCTCCGCCCCGTGCCCCCGCCCCCCTAGGCCGGCTGGGAGCTGGCCAGGGGCTCAGAGGTC…	8	2.65e-19	0.0252914	0.0294878	N	N	3.47961	3.02132	3.02132	splitr	5	0	0	0.333333	N	0	N	N	32	0	ENSG00000150672	ENSG00000230304	-	+	11	3	85338966	197953181	intron	downstream	DLG2	CICP6	83166055	197950368	-	-	0	85195016	129345992	-	+	Y	0.8871	-	N	SKBR3-200	225	1
90566	AGCCTGCCTTACCCACCCACAGTGCCCGGAAGTGGAGCACAAGTGCACGTGTTAGGACCTG|AAAGATGGTGAACTATGCCTGAGCAGAGGAAAGCCACAGGAAACTTGGTGGAGGTTTGT	1	3.23e-09	0.666127	0.742151	N	N	3.58594	3.42105	3.42105	splitr	8	0	0	0	N	0.389831	N	N	0	0	ENSG00000241271	ENSG00000241389	+	+	20	4	17470086	107924683	intron	intron	AL031664.1	AC003099.2	17469615	107924376	+	-	0.135593	17469774	107924543	+	+	Y	1	1	N	SKBR3-200	21	1
104036	GCGAGGGGCGGGGCTGCAGCCGCCTGGGCTGTTCCAACGAGCGCGCGCCGCCCCCGCCGCGCCCCGCGCCGCCCTTGCTAGCCGAGCCTCCCGCCCCCTGCATTGCTGATGCTGCTGCTGGCGGACATGGACGTGGTGAATCAGGTACGCGCTCCAGCACCGTGGACAGAGCCCGCCGCCGCCCGGCTGCCTAGGCCGGGTCGCTCAGGCCAGCCGACT|TCCATGGCCACCATCCTGCTGTCTATATCAACCAACACCTTTTCTGAGGTCTGATGAGCATTGGCATCGGGCATCTTAACCCGGCATTTGGTTCATCCCACAGTGCCAGTTCTGCTTACCAAAAGTA	4	0.444705	0.0302953	0.0202019	N	N	3.28036	3.39375	3.28036	splitr	3	0	0	0	N	0	N	N	4	0	ENSG00000102003	ENSG00000252318	-	-	X	2	49056718	133038738	intron	upstream	SYP	AC097532.1	49044269	133038647	-	-	0	49056535	133039002	-	-	Y	1.07851	-	N	SKBR3-200	2156	1
87488	GCTCAGCATGATCACCAGAGGGTGTGGGCAGGTCCCTGGAGCCGGGGGGGGGGGGGGGGGGGGGGGGGGGCAGGACCGGGCCGCTGGGCCCTCATGTGGGAGAGAGGTGAAAAGCGTCCCCCACTAGGGGGCTGGCAGTGCATGTGCTTGAGTTAAATGTGCAGGGCAGACAGAGCCAGAAGGGCCTGTACCCAGGGGCTCGTCCCCTCCTCCGGTTTCCCAGACAAATCCAGACACCAGCCTTTAGGGTGGCCTTGGGAGGAGAGGGCCAGGCTGTCCTGGGTGTGAGAGAACTAGATAGAGCCTCCCAACCCTGATTTAGAAATGCATTCCT|GCGACTGAGCCGCCTCCCACCACTCCACTCCTCCAGCCACCACCCACAATCACAAGAAGATTCC…	3	3.49e-07	0.0759211	0.0790189	N	N	3.37126	3.07734	3.07734	splitr	0	0	0	0	N	0	N	N	4	2813	ENSG00000163884	ENSG00000135480	+	-	3	12	126076285	52662180	utr3p	coding	KLF15	KRT7	126061478	52626954	-	+	0	126061732	52642537	-	-	Y	-	-	N	SKBR3-200	2100	0.791667
44643	CCCTCATAACAGGACACCCCACCTGCTACTGGGAACTGGGTGATGACCACTCTAGCTACTTCCTGCTGGATAGGGGCAAAGAAGGGGCCCTGCCGTTGTAGTGTCCTCCAGAGGGGAACTCTCTAGGCCAGTCAAAGGGCCAGTGGGTCAGTCTAGCAGTCCTCGGTAGAAGTTGTGAGTTAAGCTCATTTGGGGTTCCATTTGTAAGACCATCTGTAGCTTGATGGCCTTGAT|CTGCTTGGCGATTGGGAAAGGTCTCACCGCTCGGCTATTGTCTCACCGCTTGGCGATATGCGAAAGTCCCTTCGTGGTCGCCAAAATGTGTCCGGAATTGGTGGGTTCTTGGTCTCACTGACTTCAAGGATGAAGCCGCAAACCCT	9	0.751628	0.888414	0.680558	N	N	3.69785	3.63296	3.63296	splitr	1	0	0.00684931	0	N	0.609589	N	N	98	0	ENSG00000120915	ENSG00000120332	+	-	8	1	27403081	175117202	intron	intron	EPHX2	TNN	27348296	175036994	+	+	0.00684931	27350633	175076156	+	-	Y	-	1	N	SKBR3-200	190	1
107430	CCCTTGAGCATTCGGCGAAGGATGACCTGCACGCCGGCCGGCGTG|CTCAGGGGGAAAGTGCCTCTCCAGAAAACTCACCCCAATTGCTGTCTTCCCCGCTTAGCTTTCTGCTTCCTTCCCCCCTCCCCAGCCATATCTCATTCAGCAGGTTTGACTCAATTCTTGTGATAATCTTG	1	2.88e-05	0.150368	0.0850003	N	N	3.6308	3.30638	3.30638	splitr	6	0	0	0	N	0	N	N	169	0	ENSG00000130312	ENSG00000184319	-	+	19	22	17417652	51239737	coding	upstream	MRPL34	AC002055.4	17416477	51195376	+	+	0	17417122	34769819	-	+	Y	-	-	N	SKBR3-200	222	0
107122	GTGGGAGCGCGGGGGAGGAAGAAAGAGGGAAGCTGGTGGGCGGCGGGCGAGACGCCCCGGCCTGGAGAGGCGCCCCGGGTGGCGTGCGGGCCTCGAATTTCGGGTGGGCTAGGGCAGAGCGCGCAAAAGGGGCGCTGCATCCCGGCGCCGACAGCACCCGCGGGGGCGAGGTCGTGGCGTCGAGGTGAAACCAAGGGTCCCCCGGGAGAGCGGAGCCGCGCGCGCCCGGCGCTCGCTCCG|GACCCCCACCAGAGTTTCCTCTCGCTTCGCCCTGCCCAGGCATAGTTTATCATCTTTTGGTGCCTAACACAAGCGCTCATTCTCCACCTGCCCAGCACAGTGGGCGAGAGTGGACGGTGGTGCTCCCTTGGCAAACTGGAGAGGCCTCAGGATCCCGC…	3	6.53e-16	0.065311	0.0606394	N	N	2.62208	3.22895	2.62208	splitr	0	0	0	0	N	0	N	N	237	0	ENSG00000161542	ENSG00000251948	-	-	17	19	74380602	24184165	utr5p	upstream	PRPSAP1	AC092279.1	74307014	24184075	-	-	0	74380338	24184778	+	-	Y	-	-	N	SKBR3-200	16	1
12142	CCATGGAAGTCAGAATCCGCTAAGGAGTGTGTAACAACTCACCTGCCGAATCAACTAGCCCTGAAAATGGATGGCGCTGGAGCGT|CGCGGGCGAGCGCGTGTGTGCGCGCGAGAGCTCGCG	1	2.67e-11	0.221519	0.173897	N	N	3.6036	2.67507	2.67507	splitr	0	0	0	0.333333	N	0.333333	N	N	0	0	ENSG00000243185	ENSG00000213285	-	-	4	5	70296753	180899431	intron	upstream	AC108078.1	AC138031.1	70296579	180898964	-	+	0	70296661	166406017	-	-	Y	1	-	N	SKBR3-200	48	1
87033	CGGCGCGCCGGGCTCCTGGGGCCTCACCACCTCGCGCG|AGTCAGGGGCTCGCACGAAAGCCACTGTGGCGCAATGAAGGTGAAGGCTGATGCGCTGGCTGGCTGAGGCGGGATCCTGAGGCCTCTCCAGTTTGCCAAGGGAGCACCACCGTCCACTCTCGCCCACTGTGCTGGGCAGGTGGAGAATGAGCGCTTGTGTTAGGCACCAAAAGATGATAAACTATGCCTGGGCAGGGCGAAGCGAGAGGAAACTCTGGTGGGGGTCTGTAGTGGTCCTGACGTGCAAATCGGTCATCTGATCTGGGTATAGGGGCAAAAGACTAATCCAACCATCTAGTAGCTGGTTCCCTCTGAAGTTTTCCT	2	0.00904606	0.0677463	0.0402795	N	Y	2.88279	3.56233	2.88279	splitr	3	0	0	0	N	0	N	N	6	0	ENSG00000183876	ENSG00000251948	-	+	5	19	149718870	24184165	utr5p	upstream	ARSI	AC092279.1	149675906	24184075	-	-	0.0789474	149681996	24185003	+	+	Y	-	-	N	SKBR3-200	36	1
7144	CAGCGGCAGCGGCAGCGGCGGCGGGGAGAGCCGCGAAGCAGAGCGGCCCGGCCCCCTCCGAGCGACAAGCGCTGCCACCAATCGCGCTCCGGCTCGGGAGAGGGGCCGGTGCTGAGCGGCAGCGGACCAACGGGGAGGGAGCGGGGGGCGGAGTCCAGCTCCCAGGCCCCACCTGCTGGCCGCCCCTGGCTCCCGCCCC|GCGGTGGGGCGCGGGAAATGTGGCGTACGGAAGACCCACTCCCCGGCGCCGCTCGTGTGGGGCCCAAGTCCTTCTGATCGAGGCCCGCGACCTCAGATCAGACGTGG	1	1	0.221519	0.173897	N	N	2.75551	3.30385	2.75551	splitr	8	0	0	0	N	0	N	N	281	0	ENSG00000110328	ENSG00000141161	+	+	11	17	11643552	33516364	upstream	intron	GALNTL4	UNC45B	11292423	33474836	-	+	0	11643747	33478360	+	+	Y	-	1	N	SKBR3-200	42	0.791667
69492	ATTGATGGTACATGACAAGGTGCGGCTCCCTAGGCCCCTCCCCTCTTCAAGGGGTCTACATGGCAACTGTGAGGAGGGGAGATTCAGTGTGGTGGGG|GGTGAGGAGCCCTGGCAAAAAGACAGCCAGAAATGGGGAGCCCTTCACCCACTGCCACACTCAGTCATCAACTGGGGCTGCCTGGGAAGTGTGTGGCCTTAGCTC	1	6.04e-05	0.195524	0.139334	N	N	3.27292	3.07577	3.07577	splitr	1	0	0	0	N	0.0824742	N	N	2409	19	ENSG00000111640	ENSG00000232938	-	+	12	17	6647537	81188573	utr3p	upstream	GAPDH	AC139099.1	6643093	81174666	+	+	0	6647420	56258334	-	+	Y	-	-	N	SKBR3-200	1407	1
5639	CTGTTTAAGAATGTTAATCTCCCTGCATCTGCTGGTTTTTGGGTCATAAGCTTGAGTTCAGAGCTAAACAACTTGAATTCTTCTCCTGG|CGGAACGCTGAGAAGACAGTCGAACTTGACTATCTAGAGGAAGTAAAAGTCGTAACAAAGTTTCGGTAGGTGAACCTGCGGAGGGATCATT	2	0.0001635	0.0677463	0.0402795	N	N	3.60785	3.62461	3.60785	splitr	5	0	0	0	N	0.157303	N	N	119	0	ENSG00000131725	ENSG00000163046	+	+	X	2	117590949	133015542	intron	intron	WDR44	ANKRD30BL	117480036	132905164	+	-	0.202247	117526131	133012011	+	+	Y	1.26746	1	N	SKBR3-200	28	1
19186	ATCATCGTCTCCCCTCATGAATATTAAGAACAGTATCGGTCGCGGTGGGGGGGGGGGTGTACACACCCTT|GTTACGACTTTTACTTCCTCTAGATAGTCAAGTTCGACTGTCTTCTCAGCGTTCCGCCAGGGCAGTGGGCTGACCCAGCGGGCTGATCCGAGGGCCTCACTAAACCATCCAATCAGGAGTAGCGAC	1	4.41e-05	0.171838	0.109769	N	N	3.15109	3.52209	3.15109	splitr	2	0	0	0	Y	0.214286	N	N	0	0	ENSG00000243096	ENSG00000163046	+	-	2	2	96217265	133015542	downstream	intron	AC009237.2	ANKRD30BL	96217194	132905164	-	-	0.0285714	96216194	133011956	+	-	N	-	1	N	SKBR3-200	1219	1
65268	CCCCCCACCTCCCTCCCGGACCGGGCGGCTGGCCGACCCCCCCCCCCCCCCCCGCCTCCCTCCCGGACGGGGCGGCTGGCCGGGCAGAGGGGCTCCTCACTTTCCAGTAGGGGCGGCCG|CAGGTGCAGATCTTGGTGGTAGTAGCAAATATTCAAATGAGAACTTTGAAGGCCGAAGTGGAGAAGGGTTCCAGTTGAAGA	3	0.000314471	0.0759211	0.0790189	N	N	3.24256	3.48846	3.24256	splitr	0	0	0	0	N	0	N	N	104	0	ENSG00000144401	ENSG00000251948	+	+	2	19	208490652	24184165	utr3p	intron	FAM119A	AC092279.1	208445355	24184075	-	-	0.0246914	208475753	24184151	-	+	Y	-	1	N	SKBR3-200	1008	1
54306	GCTGCTGCCGTCCACTCTCGACTGCCGGCAACAGCCTGGTAGCCTCCCAACGCTCCAGCGCCATCCATTTTCAGGGCTAGTTGATTCGGCAGGTGAGTTGTTACACACTCCTTAGCGGATTCTGACTTCCATGGCCACCGTC|CTGCTGTCTATATCAACCAACACCTTTTCTGAGGTCTGATGAGCATTGGCATCGGGCATCTTAACCCGGCATTTGGTTCATCCCACAGTGCCAGTTCTGCTTACCAAAAGTAGCCTACGAAGCACTCGCATTCCACGCCTGGCTCCACGTCAGCCAGCCAGGCTTCTTACCCATTTAAAG	76	0.640876	0.779203	0.573504	N	N	3.73759	3.66848	3.66848	splitr	97	0	0	0.0731707	N	0.802817	N	N	0	0	ENSG00000243185	ENSG00000252318	+	-	4	2	70296753	133038738	intron	upstream	AC108078.1	AC097532.1	70296579	133038647	-	-	0.605634	70296753	133039017	+	-	Y	1	-	N	SKBR3-200	220	1
99940	TATCGGATCCGGTCTAACACAGGGATGAGGATGTTCAAACCAGGCTCCAGGATCCGGTGGAATCGGCCCATTCGCTCCACCACCCAGGCCTCCTGCTGCGGCACGAACAGTACCACGGTGTTTCGGGGCAATCCAGAGGAGGCGCGGCGCGGAGCGCGGCCAGAAGCCAGTAGAGAGCCCCTCAGCAAAAGGGCCCCAGTGCCCCGCGCCGCGCGCGCCAGCATTTCCCACCGCCGCAG|GCACCCTCGCCGCCGTGGCTTTTTGCCGCCGCGGCTTTCTGCTACCGCTGCTTTTTGCCCCACCGCCGCTGTGGCTTTTTGCCCGCCGCGGCTTTTTGTCGCCGCGGCTTTTTACCCGCCACGGCGTTTTACCCGCCGCGGCTTTTTGCCCCCCGCTGT…	1	5.54e-08	0.349864	0.35901	N	N	2.65138	2.95166	2.65138	splitr	0	0	0	0	N	0.0305677	N	N	470	12	ENSG00000165283	ENSG00000203451	-	+	9	16	35103154	90233540	utr5p	upstream	STOML2	AC133919.1	35099888	90232651	-	+	0.0131004	35103106	32823105	+	+	Y	-	-	N	SKBR3-200	240	0
98528	ACTCTCAGGTTCTCTGGAGGATCTGAAATGGAGACAGGGGACCGGCTCTAGACGGACCAG|AGCGAAAGCATTTGCCAAGAATGTTTTCATTAATCAAGAACGAAAGTCGGAGGTTCGAAGACGATCAGATACCGTTGTAATTCCGACCATAAACGATGCCAACTGGCGATGTGGCGGTGTTATTCCCATGACCCGCTGGGCAGCTTCCAAGAAACCAGTCTTTGGGTTTTTGGGTTCCGAGGGGAGTATGGTTGCAAAGCTGAAACTTAAAGGAATTGACAGAAGGGCACCACCAGGAGTGGAGCCTGCA	52	0.722289	0.151919	0.551901	N	N	3.47912	3.31423	3.31423	splitr	6	0	0	0	N	0.133333	N	N	0	0	ENSG00000161643	ENSG00000163046	-	+	19	2	50478191	133015542	intron	intron	SIGLEC16	ANKRD30BL	50472857	132905164	+	-	0.1	50474886	133012791	-	+	Y	1	1	N	SKBR3-200	26	1
62285	CTCCGAGGATTCCCGGCTGGAGGTGGCCCAGCCATGCCAGACGGGACCGTCTGGGGCGGTGGCTGCATGACTGAACCCTTGCACAAGTCGATGCTGCTTACAGAAGGAAGCAGGATATAGCTGTTCCTTAATTGGAGCTG|CACACCTGCCTGGCAAGGGCAGGGAAGAGCCGCGGCCTTCCTCTGCTGCTCCTTCCAGAGGGCAGGCGCCGTGGTGGGGGTGCCCGCCCGATGGCATCGCGGGAGGCTGAGCTCCCAGCAGCGGCTGAGGTCCTCCCTGGGTGGGAGCCACCCTTGTCCCCAGCTGGGCCGGCGGCTGGTGAGGGAGGG	1	0.892936	0.565093	0.64099	Y	Y	3.65594	3.41783	3.41783	splitr	5	0	0.0214286	0	Y	0.0214286	N	N	1342	6	ENSG00000148396	ENSG00000196366	-	-	9	9	139372141	139380518	utr5p	coding	SEC16A	C9orf163	139334549	139377947	-	+	0	139372139	139378921	+	-	N	-	-	N	SKBR3-200	494	0
106039	TGGAGGCTGCTCCTGTGTGTCTGGTTCCGCTGGCTGCAGAAGCGAAAGTCTTCCCTGTGGCCCCTGCCGTGGGCACCTTGGACCAGGAAGAGCAGACTCAGCAGGAACAGTGTCGTCTGCAGCAGCGACTGGGGAGTCATTTTCCTCCGACGGAGTCACTCTTGGAAGTCACCACCT|CCAGGTCTGGGCAGGTCCCTCACCGGCCTGTGCCTGTGTGGCCTGCTCCTCCCCTTCCACCTCCTCCCAGGGCCACAGGCACCCAGTCTGAGCTTG	7	0.87433	0.0601569	0.0991548	N	Y	3.58271	3.194	3.194	splitr	6	0	0.0625	0	N	1	Y	N	956	12	ENSG00000205336	ENSG00000203451	-	+	16	16	57698944	90233540	utr5p	upstream	GPR56	AC133919.1	57662419	90232651	+	+	0	57683831	57654046	-	+	N	-	-	N	SKBR3-200	420	0
24919	ATCCCTGGAGGCTCGAATTATTGCCTTGTCTGTCAAGATCCGCAGTTATGAAGAACACTTGGAGAAACATCGAAAGGACAAAGCCCACAAACGCTATCTGCTAATGAGCATTGACCAGAGG|AAAAAGAACTGTTCAGTTTTCCATTATGAGCTTTTCTCACACTCTCTGAGAATCTGGCCCTGGACCCCCCCCCCCCCCCCCGCCGATTCATTAGAATCAGCTCCCTCCGAAGAAACTGCAGTTTCCCAAA	1	0.0951988	0.195524	0.139334	N	N	3.63552	3.3964	3.3964	splitr	7	0	0	0	N	0	N	N	257	0	ENSG00000116898	ENSG00000242520	+	-	1	X	36930038	151306993	coding	downstream	MRPS15	MAGEA5	36921319	151282526	-	-	0	36921935	151282133	-	-	Y	-	-	N	SKBR3-200	648	0.68
51383	ACATGGGGCCTGGCAGGCCAGACAGCCTTGCTCCCCACTGTGTGGGGTCCTGCCCCGGCCTCAGTGCCTCGGTTTCCCCCTACAGGGATGGACCTGTCTTGTGAGCCATGTGCTGGAACTGCCACTTGCTGGGGCGGGTGATGGGCAGATGGAAAGGACTGGCGTGCATGGCCTGTTATTAGGGTGGCTGCATAGGGCCTGAATGCTGTAGGGAGGCAGGCCAGAGGCAGCAGCCTTGTCACCAGGCCACGTTGTACCCGCTGGGTG|GAGCCGCCGCAGGTGCAGATGTTGGTGGTAGTAGCACATATTCTAAAGAGAACTTCAAA	2	0.248282	0.120498	0.115921	N	N	3.44719	3.53313	3.44719	splitr	0	0	0	0	N	0	N	N	0	0	ENSG00000166183	ENSG00000252194	+	+	14	1	104578925	108113552	intron	intron	ASPG	AC114491.2	104552023	108113461	+	-	2.22e-16	104572583	108113546	+	+	Y	1	1	N	SKBR3-200	84	1
104323	TGTTTTAAGCAGCTTGGCGAGGGCCTACGGGCTCT|TCCCTGTTCACTCGCCATTACTGAGGGAATCCTGGTTAGTTTCTTTTCCTCCGCTGACAAATATGCTTAAATTCAGCGGGTCGCCACGTCTGATCTGAGGTCGCGGGCCTCGATCAGAAGGACTTGGGCCCCACACGAGCGGCGCCGGGGAGTGGGTCTTCCGTA	9	4.51e-07	0.0230233	0.0274486	N	N	3.4658	3.75744	3.4658	splitr	7	0	0	0.103448	N	0	N	N	32	0	ENSG00000006062	ENSG00000141161	+	-	17	17	43394414	33516364	coding	intron	MAP3K14	UNC45B	43340488	33474836	-	+	0.2	43364288	33478171	-	-	N	-	1	Y	SKBR3-200	51	0.668508
19688	ATTGAGTTTTGATTACTCGCTCATCAGACCCCAGAAAAGGTGTTGGTTGATATAGACAGCAGGACGGTGGCCATGGAAGT|CGGAGGGCGGCGATCGCGGGTGAAGGCTGGGGCCAGGCGCGGGTGGAGGCGT	1	1.51e-10	0.472069	0.528788	N	N	3.62568	3.06676	3.06676	splitr	1	0	0	0.0714286	N	0	N	N	0	0	ENSG00000252666	ENSG00000224958	+	-	19	9	36066721	70972768	upstream	intron	AD000090.1	RP11-561O23.6	36066627	70970105	+	-	0.0192308	36066568	70971631	+	-	Y	-	1	N	SKBR3-200	155	1
72866	CCCCGCCCGGATTAGTGGCAGCTTGGCCTGACTCTCCGGGGCTCCTTCCCCCGCCCCCGCCTGCTGCCCTCCCCTGGGCCGGGGG|GAGCCGCCGCAGGTGCAGATGTTGGTGGTAGTAGCACATATTCTAAAGAGAACTTCAAAGGCCGAAGTGGAGAAGGGTTCCATGTGAACAGCAGTTGGACA	2	0.00019888	0.133239	0.13732	N	N	2.41432	3.53313	2.41432	splitr	0	0	0	0	N	0.341176	N	N	417	0	ENSG00000168453	ENSG00000252194	+	+	8	1	21990897	108113552	intron	intron	HR	AC114491.2	21971928	108113461	-	-	0.0823529	21990809	108113546	-	+	Y	-	1	N	SKBR3-200	216	1
19977	AGACGTGGAAACCCCGCCCGGCCCCATGCGCGACGCGCCTCCACGGGCTGTGCCGCGATCACGCAGAGCCCCGCTTTCCAGGTGGGGAAACTGAGGCACCGGAAGATTGGGATGGGGACGCGACCTGCCTGGTCCCAGTGGTCGGGGCCACGGCCAGGCTTCCTCCCCGAGTCCTCCCCACCTTCCCTGGCCTGGAGCTGCTCCTGGCTCCCGTCCCCGCCCTGGGCT|CTTCCCTGTTCACTCGCCATTACTGAGGGAATCCTGGTTAGTTTCTTTTCCTCCGCTGACAAATATGCTTAAATTCAGCGGGTCGCCACGTCTGATCTGAGGTCGCGGGCCTCGATCAGAAGGACTTGGGCCCCACACGAGCGGCGCCGGGGAGTGGGTCTTC	12	0.00905806	0.00989626	0.0071231	N	N	2.86059	3.7036	2.86059	splitr	7	0	0	0.047619	N	0	N	N	0	0	ENSG00000213753	ENSG00000141161	-	-	19	17	59111168	33516364	upstream	intron	AC016629.2	UNC45B	59084870	33474836	+	+	2.22e-16	18162786	33478169	-	-	Y	-	1	N	SKBR3-200	238	0.597122
103731	CTAGCTACTTCCTGCTGGATAGGGGCAAAGAAGGGGCCCTGCCGTTGTAGTGTCCTCCAGAGGGGAACTCTCTAGGCCAGTCAAAGGGCCAGTGGGTCAGTCTAGCAGTCCTCGGTAGAAGTTGTGAGTTAAGCTCATTTGGGGTTCCATTTGTAAGACCATCTGTAGCTTGATGGCC|TCAAATTTAAAAAAAAAAAAAATTTTTTTTGAAACAGAGTCTCACTCTGTTGTGTCCGGAAATGGTGGGTTCTTGGTCTCGCTGACTTCAAGAATGAAGCCGCAGACCTTCGTGGTGAGTGTTACAGTTCTTAAAGGTGGTGTGTCCAGAGTTTATTCCTTCTGGTGGGTTCGTGGTCTCGCTGACTTCAGGAGTGA	1	1	0.195524	0.139334	N	N	3.66489	2.42479	2.42479	splitr	8	0	0	0.5	N	0.567416	N	N	98	1	ENSG00000120915	ENSG00000182329	+	-	8	2	27403081	203062585	intron	intron	EPHX2	AC079354.1	27348296	202937978	+	+	0	27350628	203000709	+	-	Y	-	-	N	SKBR3-200	165	1
51101	AAGGGCCTCACTAAACCATCCAATCAGTAGTAGCGACTGGCAGTGTGTACAAAGGGTAGGGACTTCACGCAAGCCTATGACCCACACTTACTGGGAATTCGTCATTCATGGGGAATAATTGCAATCCCCGATCACCATCACCAATGGTGTTCAACAGGTTACCCGCGTCTGCCACGTAGGGTAGGCACACGCTGAGCCAGTCACTGTAGCGTGCG|TGCAGCCCCTTCACATATGGGAGACAGGGTAGTAGGGAGGTTTGGAGAAGTTGAGTGCACTGGTCCTGGAGTTAGGCTAGAAGGAGTCTTTGCTGTCTTTTAGGTTATGACTTTAAGCATCTTATGTAGCAACCCCTTGCCTCAGTTTATACTGCTGCAAAATGGAAGTAATAATTGTGCTCA…	1	1.32e-13	0.249903	0.213472	N	N	3.46146	3.38383	3.38383	splitr	9	0	0	0	N	0	N	N	0	0	ENSG00000225840	ENSG00000251264	-	+	Y	4	10036711	55312890	intron	downstream	RN18S1	RP11-545H22.1	10036113	55306669	-	-	1.11e-16	10036372	55301587	-	+	Y	1	-	N	SKBR3-200	38	1
73807	CCGTGCTGCAGGCTGGGAAGGCGCTGGTGAGTGGGGGAGGTGGAGGGGGGGGCGGCCGGGGAGGGCTCGGGTGTCCCCATGTTGTGTGCCTGCCCGAGGCCTGGCTGACCGCTGGGCCTCTGTCCCTCAGGGTGGAGAGGACAGTGAGAACGAGGAGGAGCTGGGGGATGAGGCCATGATGGCCCTGGACCAGAGCCTCGCCAGCC|AAGCACATACACAAAATGTCTGAACCTGCGGTTCCTCTCGTACTGAGCAGGATTACCATGGTAGCAACACATGGGCAACAACACAAGGGG	4	1	0.0303976	0.0203342	N	N	3.32953	3.74591	3.32953	splitr	5	0	0	0.5	N	0	N	N	452	0	ENSG00000132382	ENSG00000243092	-	-	17	12	4458681	34372611	coding	upstream	MYBBP1A	AC140847.1	4442192	34372314	-	-	0	4448141	34372612	-	-	Y	0.908412	-	N	SKBR3-200	147	1
23821	ACGGGGGCTCCGGCGGCCGCGGCGTATCCGTGTCCTCCGCCCGCTTTGTGTCCTCGTCCTCCTCGGGGGCCTACGGCGGCGGCTACGGCGGCGTCCTGACCGCGTCCGACGGGCTGCTGGCGGGCAACGAGAAGCTAACCATG|CAGAAATCACGCACCGGTGGTCAATAGGTCATCTCTGACCCACAACTGTGGGGTTTTAAATGATTTAAAAAAATTTAAATTCTAACTATAACAGACTATTTTTATAACAGTTTTAGTTTCACAGCAAGACCTAGTAAAGGTGCAGAGAGTCCCCATATACCCCCTGCCCCCACACATGCAAAGCCTCCCCCCTTATCAGCACCTCCCCCACCCCCCCAGCCTCTACTACCCCCACTGGAGTGGCACATTTGTTAC…	3	0.00111618	0.0405686	0.0248458	N	N	3.62618	3.70786	3.62618	splitr	5	0	0	0	N	0	N	N	3655	0	ENSG00000171345	ENSG00000228114	-	-	17	4	39684560	191010176	coding	upstream	KRT19	DUX4L3	39679869	191008560	-	+	0	39684248	153102635	-	-	Y	0.420705	-	N	SKBR3-200	940	1
11832	GGTTAGTTTTACCCTACTGATGATCTGTTGTTGCCATGGTAATCCTGCTCAGTACCAACCCGCAGGTTCAGACATTCGGTGTATGTGCTTGGCTAAGGAGCCA|ATGGGGCATCGCCGCGGAGCCTCGGTTGGCCTCGGATAGCCGGTCCCCCGCCTGTCCCCGCCGGCGGGCCGCCCCGCCGTGCGCCGGGACCGGGGTCCGGGGCGGAGTGCCCTTCCTCCTGGGAAACGGGGTGCGGCCGGAAAGGCGGCCGCCCCCTCGCCCGTCACGCAACG	12	0.00319481	0.0131033	0.0121868	N	N	3.84272	3.48593	3.48593	splitr	5	0	0	0.666667	N	0.873786	N	N	0	0	ENSG00000241279	ENSG00000241781	+	-	4	9	76807697	79186950	intron	intron	AC110615.1	AL161626.1	76807176	79186649	+	+	0.126214	76807296	79186650	+	-	Y	1	1	N	SKBR3-200	315	1
37313	CCACTCCGGATTCGGGATCTGAACCGGACTCCCTTTCGATTGGCTGAGGGCAACAGAGGCCATCGCCTGTCCATTCAGAATGGCGCTCACCTATTTCTCAGGACCGAATGACCCATGTCCAACTGCTGTTCACATGGAACCCTTCTCCACTTCGGCCTT|CAAAGTTCTCATTTGAAAATTTGCTACTACCACCAAGATCTGCACCTGTGGCCTATCCACCTGGGCCCATACCCTAGGCTTCAAAGCTTACCGCAGCGGCCCTCCTACTCCTCCCGGCGT	31	0.530066	0.520013	0.771034	N	Y	3.53399	3.46704	3.46704	splitr	0	0	0	0.111111	N	0.708333	N	N	0	0	ENSG00000252194	ENSG00000252318	+	-	1	2	108113552	133038738	intron	intron	AC114491.2	AC097532.1	108113461	133038647	-	-	0.808333	108113489	133038676	+	-	Y	1	1	N	SKBR3-200	72	1
90877	GGAGAGGGGGAAGTGGTGGCGGCGGCTGCGTGCGCGGCCCCGCCGGCCGGGCGCGCCCCC|TCCGGGGACAGTGCCAGGTGGGGAGTTTGACTGGGGCTGTACACCTGTCAAACGGTAACGCAGGTGTCCTAAGGCGAGCTCAGGGAGGACAGAAACCTCCCGTGGAGCAGAAGGGCAAAAGCTCGCTTGATCTTGATTTTCAGTACGAATACAGACCGTGAAAGCGGGGCCTCACGATCCTTCTGACCTTTTGGGTTTTAAGCAGGAGGTGTCAGAAAAGTTACCACAGGGATAACTGGCTTGTGGCGGCCAAGCGTTCATAGC	21	0.344412	0.305408	0.798894	N	N	2.2894	3.23636	2.2894	splitr	0	0	0	0	N	0.316667	N	N	453	0	ENSG00000141279	ENSG00000162669	-	+	17	1	45700642	91870426	intron	intron	NPEPPS	HFM1	45600306	91726323	+	-	0	45608428	91853148	-	+	Y	1.04836	1	N	SKBR3-200	108	1
27087	TCCCCTCGCTCCCTCAGTCCGACCCCGGGCGCTCCCCCGCGGAGATTGGTACGGCCCGGCG|CCCATCTCCGCCACTCCGGATTCGGGGATCTGAACCCGACTCCCTTTCGATCCGCTGAGGGCAAGGGA	2	1.06e-10	0.109964	0.0989436	N	N	3.10829	3.33425	3.10829	splitr	2	0	0	0	N	0.180328	N	N	25	0	ENSG00000062282	ENSG00000241530	-	-	11	2	75512579	230045666	intron	intron	DGAT2	AC006368.1	75470557	230045488	+	-	0.0327869	75479526	230045490	-	-	Y	0.757046	1	N	SKBR3-200	9	0.934783
93476	GGCGCCGATGCCGGGCCACTGCTCGGGGGGCTGCCGCGGGCGGGGGCGGCCCGCCGGGGCGGATGCCGGAGGATTCGCGGAGCCGCCCGGCGCGCCAGCCTCTCCCGGCCCAGCCGCCGCCGCCGCCGCCGCCGCCGCGCTCCGCTCGGCCCCGGCCGGGCTCTGGCTCTGGGCTCTCG|TACTGAGCAGGATTACCATGGCAACAACACATCAACAGTAGGGTAAAG	1	0.0496742	0.150368	0.0850003	N	N	2.6163	3.57952	2.6163	splitr	0	0	1.11e-16	0.181818	N	1.11e-16	N	N	414	0	ENSG00000213923	ENSG00000233654	-	-	22	2	38794527	191432828	utr5p	intron	CSNK1E	AC093388.3	38686697	191399581	-	+	1.11e-16	38713354	191402714	+	-	Y	-	1	N	SKBR3-200	352	1
106140	CTAGATTCCTGGCGAGGTGGGGGCGTAACCGAGCCAGACAGCCCCGCTTCCCGCGCCAGCCCCCTGCTCCGCCCCAACCGCCATTTCTAACCGTCTCCGGC|TTGCTGATTTCCCTTACCTACATTGTTCTAACATGCCAGAGGCTGTTTACCTTGGAGACCTGCTGTGGATATGGTTACAGCCTGGTGTGAGATTTACACCCTCTCCCCCAGATTTTCAAGGGCCTGTGAGAGCTC	1	0.108111	0.150368	0.0850003	N	N	3.28909	3.54297	3.28909	splitr	2	0	0	0.111111	N	0	N	N	127	0	ENSG00000203667	ENSG00000251948	-	-	1	19	245008359	24184165	utr5p	downstream	FAM36A	AC092279.1	244998624	24184075	+	-	0.019802	244998626	24183649	-	-	Y	-	-	N	SKBR3-200	72	1
99477	CTCTCCCCAGCCCGGGTCTCGGACTCCGAGAAGCA|TCGCGAAGGCCCGCGGCGGGTGTTGATGCGATGTGATTTCTGCCCAGTGCTCTGAATGTCAAAGTGAAGAAATTCAATGAAGCGCGGGTAAACGGCAGGAGTAACTATGACTCTCTTAAGGTAGCCAAATGCCTCGTCATCT	6	0.000103742	0.0240164	0.0205123	N	N	3.2305	3.21233	3.21233	splitr	2	0	0	0.2	N	0.285714	N	N	316	0	ENSG00000133226	ENSG00000226958	-	-	1	X	24999758	108297792	intron	downstream	SRRM1	RN28S1	24958207	108297361	+	-	2.22e-16	24969058	108297349	-	-	Y	0.183573	-	N	SKBR3-200	18	1
47462	GCGGGCCCAGCCTGCTGAAGGACTCCCCTGCCCCATCT|TTGATGAGCTTCCGGATCTGCTGACGGGAGTTGGCATTGGCGATTTCATTGGTCTCACTGGGGTCTAACCAGACCTTCTTCTTGCCACAGCGGAGGACACTAGAGGCGAG	1	5.27e-07	0.171838	0.109769	N	N	3.20076	3.52465	3.20076	splitr	7	0	0.157895	0	N	0.184211	N	N	299	0	ENSG00000180957	ENSG00000218227	-	+	22	5	28316122	177483195	intron	intron	PITPNB	RP11-889L3.1	28202413	177482605	-	+	0.157895	28255748	177482741	-	+	Y	1.8915	1	N	SKBR3-200	483	0
105838	GAGGTGTCAGAAAAGTTACCACAGGGATAACTGGCTTGTGGCGGCCAAGCGTTCATAGCGACGTCGCTTTTTGATCCTTCGATGTCGGCTCTTCCTATCATTGTGAAGCAGAATTCACCAAGCGTTGGATTGTTCACCCACTAATAGGGAACGTGAGCTGGAGGTTCTATTTCATAGACAAGACTGATGAAATCACTGGCCATTGCTAATTAAACTTGATCTTCAGCCCCTGAATGGATAAGTCATCTCCATTACTTATTCTATAAGATGTGAATGTTTTATTAGGAACCTTAACGGTTACTTCATCCCTTAGGGATATTGTG|CATTGGCTGAGGAGCCAATGGGGCGAAGCTACCATCTGTGGGATTATGACTGAACGCCTCTTAAGTCAGAATCCC…	7	1.72e-05	0.0179351	0.0138075	N	N	3.66489	3.72977	3.66489	splitr	0	0	0	0.341772	N	0	N	N	0	0	ENSG00000162669	ENSG00000239776	-	+	1	12	91870426	127650987	intron	upstream	HFM1	AC079949.1	91726323	127650453	-	-	1.11e-16	91852621	127650989	-	+	Y	1	-	N	SKBR3-200	228	1
101700	GCGCGGGAAATGTGGCGTACGGAAGACCCACTCCCCGGCGCCGCTCGTGTGGGGCCCAAGTCCTTCTGATCGAGGCCCGCGACCTCAGATCAGACGTGGCGACCCGCTGAATTTAAGCATATTTGTCAGCGGAGGAAAAGAAACTAACCAGGATTCCCTCAGTAATGGCG|AGTGAACAGGGAAGAGCCCAGCATTGAATCCCTGCCCCACAGTAGGGTGCAGGAAATGTGGCATATTGAAGACCCACTCCCCGGTGATGCTCATGGGGGGCCCAAGTCCTTCTGATTGAGGCCCAGCTCATGGACGGTGTGAGGCTGGTAGTGGTCCCCAGTGTGCCAGGCCCAGGTCTTCCCAGAGTTGGGCTGCTTGGGAATGCAGACGAAAGAGGGTGGTAAACT…	43	1	0.195503	0.653073	N	N	3.60679	3.36192	3.36192	splitr	0	0	0	0.0921053	N	0	N	N	0	0	ENSG00000141161	ENSG00000239909	-	-	17	5	33516364	122991011	intron	intron	UNC45B	AC008541.1	33474836	122990602	+	+	0.511765	33478183	122990687	-	-	Y	1	1	N	SKBR3-200	300	1
98223	CACTGCAGCAGATCACTTCATATTGCTTCCGTGGAGTGTAGCGAGTCAGCTAAATACTTTGACGCCGGTGGGGATAGCGA|AGATTCATTGAAAATCGCATCATGTAATAGGGAAGAAAAATGTTCAGTGTTCCGCCGCCCCCCCCCCCCCCAACCATAAACCCTTGTTCCTTCCTGAGAACAGATGAAAACGCCCGCTC	1	0.000320804	0.349864	0.35901	N	N	3.64128	3.2232	3.2232	splitr	5	0	0	0	N	0	N	N	0	0	ENSG00000220804	ENSG00000188523	+	+	2	9	243102304	135448704	upstream	intron	AC093642.5	C9orf171	243030784	135285430	+	+	0	49456941	135357417	+	+	Y	-	1	N	SKBR3-200	1520	1
90491	CTGTCTCACTGTCTTGGGACCAGGCATGGGAGGCAGGGGTGGGAATCTTCTTGTGATTGTGGGTGGTGGCTGGAGGAGTGGAGTGGT|GGGAGGGCTGGGTGGTGGGTGGAGAACACGTCAGTCCACCAGGCGGGCCCTGCTTGCTGTGTTCCTCCACGCTGCTGTCCACCCACACCCCAGCAGTCCTCTGAGGGACCTCCCGGGGGTGACCTGGGCCACAACAGACTGCCCACTCAGACCCCATCTTACCCATGCCGTGGACACCCCGCCCCCCCCCCCGCCACTGCTATGCTATAGCTGGGGGTGTCTATGTGAGCTGTACAGCCCA	3	0.291079	0.047743	0.0340095	N	N	2.91034	3.25257	2.91034	splitr	6	0	0	0	N	0	N	N	2813	440	ENSG00000135480	ENSG00000163812	-	+	12	3	52662180	45017677	utr3p	intron	KRT7	ZDHHC3	52626954	44956749	+	-	0	52642555	44959917	-	+	Y	-	0.389485	N	SKBR3-200	3542	0
19569	TCGCCCCGAGAGAGGGGCCCGTGCCTTGGAAAGCGTCGCGGTTCTGGCGGCATCCGGTGAGCTCTCGCTGGCCCTTGAAAATCCGGGGGAGAGGGTGTAAATC|TCGGGCTGGGGCCAGAAGGAGCAGCCTGTACCAGGTAACTGTGACAGCAGACAGCCAA	3	6.64e-06	0.0817313	0.0896622	N	N	3.34984	3.54041	3.34984	splitr	2	0	0	0.4	N	0.172414	N	N	0	19	ENSG00000239935	ENSG00000232938	+	+	5	17	71146942	81188573	intron	upstream	AC116340.1	AC139099.1	71146740	81174666	+	+	0.0344828	71146940	78424651	+	+	Y	1	-	N	SKBR3-200	32	1
76705	GCCCCGCCGCCCCATCTGGGATGTGAGGAGCGCCTCTGCCCGGCCGAGACCCCGTCTGGGAGGTGAGGAGCGTCTCTGCCCGGCCGCCCCGTCTGAGAAGTGAGGAGACCCTCTGCCTGGCAACCACCCCGTCTGAGAAGTGAGGAGCCCCTCCGCCCGGCAGCCGCCCCGTCTGAGAAGTGAGGAGCCTCTCCGCCCGGCAGCCACCCCATCTGGGAA|TGTAAAGAACTGGCCAAGTCCAAGGCAGAAGTGGCCTGCATCGCAGTGTACGAAACAGACGTGTTTGTCGTCGGAACCGAGAGAGGATGCGCTTTTGTTAATGCCAGGACGGATTTTCAGAAAGATTTTGCAAAATACTGTAGGTGTTTTAATTTTATCCTTTGTATTCCCAATCTCAA…	9	0.950035	0.888414	0.59551	N	Y	3.44193	3.4708	3.44193	splitr	5	0	1.11e-16	0	N	0.976959	N	N	84	61	ENSG00000231560	ENSG00000174428	-	-	12	7	10105935	74767788	intron	coding	AC091814.3	GTF2IRD2B	10100736	74508364	-	+	0.00921659	10105636	74528191	+	-	Y	-	-	N	SKBR3-200	1312	1
60430	AGCTTGCTGGGCTCAGCTGAGGGTGGGCCTGGGGTCTCCCTGAGCGCCGGCATCGGCCGCACAGGCACCATCATTGTCATCGACATGCTCATGGAGAACATCTCCACCAAGGGCCTGGACTGTGACATTGACATCCAGAAGACCATCCAGATGGTGCGGGCGCAGCGCTCGGGCATGGTGCAGACGGAGGCGCAGTACAAGTTCATCTACGTGGCCATCGCCCAGTTCATTGAAACCACTAAGAAGAAGCTGGAGGTCCTGCAGTCGCAGAAGGGCCAGGAGTCGGAGTACGGGAACATCACCTATCCCCCAGC|GAGCTGGGCTTCTAACCCATTTAAAGTTTGAGAATTGGTTGAGATCATTTTGACTCCAAGACCCCTAATCATTCGCTTTACCAA…	1	1.59e-05	0.150368	0.0850003	N	N	3.51936	3.44409	3.44409	splitr	1	0	1.11e-16	0	N	1.11e-16	N	N	191	0	ENSG00000111679	ENSG00000251948	+	-	12	19	7070479	24184165	coding	upstream	PTPN6	AC092279.1	7055631	24184075	+	-	1.11e-16	7069556	24184551	+	-	Y	-	-	N	SKBR3-200	44	1
17815	CTGGCACCAAACACCTGGCTGCACGCCACCCAGGCACAACCCGCTCC|GGGGACAGTGCCAGGTGGGGAGTTTGACTGGGGCTGTACACCTGTCAAACGGTAACGCAGGTGTCCTAAGGCGAGCTCAGGGAGGACAGAAACCTCCCGTGGAGCAGAAGGGCAAAAGCTCGCTTGATCTTGATTTTCAGTACGAATACAGACCGTGAAAGCGGGGCCTCACGATCCTTCTGACCTTTTGGGTTTTAAGCAGGAGGTGTCAGAAAAGTTACCACAGGGATAACTGGCTTGTGGCGGCCAAGCGTTCATAGCGACGTCGCTTTTTGATCCTTCGATGTCGGCT	16	0.215375	0.0211222	0.034255	N	N	3.05485	3.14637	3.05485	splitr	234	0	0	0.125	N	0.212766	N	N	0	0	ENSG00000242932	ENSG00000162669	+	+	8	1	21456318	91870426	intron	intron	AC022716.1	HFM1	21455972	91726323	+	-	0.0638298	21456083	91853145	+	+	Y	1	1	N	SKBR3-200	68	1
79788	TGGACCGCGAGAGCGTGTCAGCCTATGAGCTGGTGGTGACCGCGCGAGACGGGGGCTCGC|ACGAAAGCCACTGTGGCGCAATGAAGGTGAAGGCTGATGCGCTGGCTGGCTGAGGC	1	7.15e-10	0.719177	0.786528	N	N	3.37655	3.49272	3.37655	splitr	9	0	0.107143	0	N	0	N	N	23	0	ENSG00000204967	ENSG00000251948	+	+	5	19	140391929	24184165	coding	upstream	PCDHA4	AC092279.1	140186659	24184075	+	-	0.107143	140188069	24184989	+	+	Y	-	-	N	SKBR3-200	4	1
18698	GAGCCCAAGGCAGACAGCAGGCCAGCCTGAATGAAATGAGTGACCATATGGACATAGGCCCCTGCAGCCGCCACAAACATACAAAGGGCAAAACTTGCATAGACCTTCTTCAGGTGCTGCTGCGTTGACGGGGTTATATGAGAAAATTTTAAAAGCGCATCAAAGTTGATCTTTCGATCAAATATGTTCATGGTTCCAGAGTCCGTGCAGCAGTCTCCACTCTTCCTAACCCGC|CCCTCCCCACCCGGCTTTTCCCCACCCTCCCCACCCCACCTCTCCCCACCCTCCCCACCCCGCCTCTCCCCACCCTCCCCACCCCGCCTCTCCCCACCTTCCCCACCCCGCCTCTCCCCACCTTCCCCAATCTGCCTCTCCCC	1	0.00433433	0.314049	0.306587	N	N	3.49272	2.39277	2.39277	splitr	21	0	0.034965	0	N	0.0839161	N	N	1440	0	ENSG00000139644	ENSG00000250349	-	+	12	X	50158717	38546928	utr5p	intron	TMBIM6	RP5-972B16.2	50135293	37208583	+	+	0	50135382	38344793	-	+	Y	-	1	N	SKBR3-200	1551	1
5379	CCTGTGGACCCATGAGCCTCATCCATGTCAGTGCACTGAGTGTGTGGGCTCCTCCCCCGTTTGAATATTTGAGTGCTGGCCACAGATGTCAGCGCTGCAGCCCTGGGACGAGTTGAGGCTTTTTGTTCTCCCCTCACCCCAAAGTTTGAGGCAACAGGGCAGTGACCTCAGCAGTGGCAATGGCAGTGGGCCTGTGAGTTTTCTCTGGGAGCTCTGCTCCACAGAAACAGACTCATGGCTGATCAAAGTGATCAGCTGGGATACAACAATTATGCTGCCGGCCTAAGCCATGGGGCCCTGCCTGGTG|GAGCCGCCGCAGGTGCAGATGTTGGTGGTAGTAGCACATATTCTAAAGAGAACTTCAAAGGCCGAAGTGGAGAAGGGTTCCATGTGAA	1	0.000310247	0.221519	0.173897	N	N	3.28656	3.53313	3.28656	splitr	0	0	0	0	N	0	N	N	0	0	ENSG00000255512	ENSG00000252194	-	+	11	1	134945793	108113552	downstream	intron	AP005135.2	AC114491.2	134931675	108113461	-	-	1.11e-16	24177221	108113546	-	+	Y	-	1	N	SKBR3-200	48	1
35423	CGCAGGCGCTCCACGGAAACCCTCCGAGAATTCTGGGGGCCGTGGGGCCGCCCAGCTCAGTCCGGAGCTCCGGAACTCGGGGAAGAGCGTCCGGGAGCCGGGTCTGGGTTCCGCACTCCGTCCGCCCCGATGGCAGAGAGTGAGATACGGACGCCCCGGGACGAGGGGCTCAGGACCCGGCTACGGACACCTGCCTCCATCTCCCTC|CAGATAACACAAGTGTGAAGAGAGGGGAGAGCAGCAAAGGCTGAGCTGCGTGTGCCTGGTCCCTTCCAGACTTTCCAGATAACTTTGCCCCACGGAGG	1	0.833114	0.88564	0.890231	N	Y	3.34785	3.05529	3.05529	splitr	0	0	0	0	Y	0.326531	N	N	139	0	ENSG00000139323	ENSG00000227059	+	-	12	12	89920039	133812681	intron	downstream	POC1B	AC226150.2	89813500	133794898	-	-	0	89919570	89933882	+	-	N	1.30175	-	N	SKBR3-200	208	1
78130	CCCGCAGTGACTAGGCTATAAATAGCACAGCAGAGCTCCGCCCCCCCCCCCCCCCCCCCCGCCAAGCTTCTCTCCTCCCGAGCCGGCGCTGTGCCCGGGGCGCTCCGGGAGGAGGGACCAGGATCCGGCGCCGGGGCGCAGATACTGACACCAAGGGAATCCGGGTG|GAGCCGCCGCAGGTGCAGATGTTGGTGGTAGTAGCACATATTCTAAAGAGAACTTCAAAGGCCGAAGTGGAGAAGGGTTCCATGTGAACAGC	2	0.111897	0.109964	0.0989436	N	N	3.57064	3.53313	3.53313	splitr	0	0	1.11e-16	0	N	0	N	N	2	0	ENSG00000181039	ENSG00000252194	+	+	1	1	145475646	108113552	utr5p	intron	ANKRD34A	AC114491.2	145470508	108113461	+	-	1.11e-16	145472558	108113546	+	+	N	-	1	Y	SKBR3-200	814	1
47819	TGCGTTGCTGCCATGGTAATCCTGCTCAGTAGGAGAGGAACCCCAGGTTCAGACATTTGGTGT|ATGTCGTGGCTGTCTGCCTGGTGCTGCTCCACACCGCGTCCGCCTTCCCGCTGCCCGCCGGTAAGAGGCCTCCCGAGGCGCCCGCCGAAGACCGCTCCCTCGGCCGCCGCCGCGCGCCCTTCGCGCTGAGCAGTGACTGTAAGAACCGTTCCCTCCCCGCGGGGGGGCCGCCGGCGGACCCCCTCGCACCCCCACCCGCAGCCAGCCCCGC	3	0.782145	0.0315307	0.0150338	N	N	3.53975	3.28565	3.28565	splitr	4	0	0	0.375	N	0	N	N	0	0	ENSG00000224905	ENSG00000168621	-	+	21	5	15516789	37839788	intron	coding	AP001347.6	GDNF	15399742	37812779	+	-	0	15457379	37834885	-	+	Y	1	1	N	SKBR3-200	210	1
89671	AAGTGAGGCAATGCCTCGCCCTGCTTCGGCTCGTGCACGGTGCATGCACCCAATGACCTGCGCTCACTGTCTGGCACTCCCTAGTGAGATGAACCCGGTACCTCAGATGGAAATG|CAGAAAATTTTGCGGCAAAACTGTCAACTTGCAGAGCAGTTTCCTTCTGTGGCAGTTTTATCATATTCTTCATTTTCTCATTTATAGTATCAACAAGCAAATATATATTCTTCTACTAACACTAAAATAATATATTCTCTCACACAATAGTAATTCCTCTCTTTCCTGATACCATAATATTTTTTCTCTTTTACATTACAGGGTGTCTACTGGTGGCTGTTCTTTGTCATGCAACTTTTAATTCATTAGCGGCTTGAAATAAAGCAGTGAAAAGAAGACAAAA…	1	0.000633749	0.150368	0.0850003	N	Y	3.51001	3.42424	3.42424	splitr	1	0	0	0	N	0	N	N	171	0	ENSG00000232164	ENSG00000213147	-	+	2	10	66619582	135516024	intron	upstream	AC092669.3	XXyac-YRM2136_A.1	66610438	135515571	+	+	0	66618346	57600440	-	+	Y	-	-	N	SKBR3-200	3520	1
107748	AAACCAGGGGATGGAAGAAAAGTAACCTTTTTTGAACCTGGCTCTGGGGATGAAAATGGGACTAGTAATAAAGAGGATGAGTTCAGGATGCCTTATCTAAGTCATCAGCAGCTGCCTGCTGGAATTCTTCCCATGGTGCCCGAGGTCGCCCAGGCTGTAGGAGTTAGTCAAGGACATCACACCAAAGATTTTACCAGGGCAGCTCCGAATCCTGCCAAGGCCACGGTAACTGCCATGATAGCCCGAGAGTTGTTGTATGGGGGC|CCCCCCCCCCCCAGCCTCGCTGCTGCCTTGCAGATCAATCTCAGACTGCGGTGCT	1	0.58476	0.517499	0.585765	N	N	3.54194	3.02127	3.02127	splitr	8	0	0	0	N	0.0181818	N	N	1051	0	ENSG00000124214	ENSG00000163092	+	-	20	2	47804904	168116263	coding	intron	STAU1	XIRP2	47729878	167744997	-	+	0	47734434	167769821	-	-	Y	-	1	N	SKBR3-200	1833	1
93435	CAAGTGCAGCAGCAACTGTGGAGGGGGCAT|AGTTCATCATCTTTCAGGTCCTAACACGTGCCCTGGTGCTCCACCTCTGGGGCACCGCCCTGGGTGAGATGGGCCAGTGGTGCACCCTCAGGGGACTGGAGAGGCCTCGGGATC	1	1.48e-08	0.131006	0.0646783	N	N	3.10504	3.62039	3.10504	splitr	5	0	0	0	N	0	N	N	0	0	ENSG00000082684	ENSG00000244663	+	+	3	16	122747452	47539299	coding	intron	SEMA5B	AC007599.1	122628041	47538630	-	+	0.133333	122632436	47538850	-	+	Y	-	1	N	SKBR3-200	40	1
78491	AGGTCACAATGCACGACACCCGGGGCCGCAGTCCCCCATACCAGCTGGACTCCCAGGGGCGCCTGGTGCTGGCTGAGGCCCAGGTGGGCGACGAGCGAGACTACGTGTGCGTGGTGAGGGCAGGGGCGGCAGG|CACTGTTTCCTCCGGCAAAT	1	1.54e-06	0.150368	0.0850003	N	Y	3.18143	3.37972	3.18143	splitr	0	0	0.25	0	N	0.25	N	N	1713	177	ENSG00000187244	ENSG00000144560	+	+	19	3	45324677	11762220	coding	intron	BCAM	VGLL4	45312338	11597544	+	-	0.25	45315613	11697188	+	+	Y	-	1.34225	N	SKBR3-200	528	0
58527	GTGATGACCACTCTAGCTACTTCCTGCTGGATAGGGGCAAAGAAGGGGCCCTGCCGTTGTAGTGTCCTCCAGAGGGGAACTCTCTAGGCCAGTCAAAGGGCCAGTGGGTCAGTCTAGCAGTCCTCGGTAGAAGTTGTGAGTTAAGCTCATTTGGGGTTCCATTTGTAAGACCATCTGTAGCTTGATGGCCTTGATCC|AACGCAGCAGCAGAAACAGTAGCTTTCCTCCCAGACCACAAGGAGAACCGAGGAAGGTCGGATTTAGTGGCCCTTACCAACGCATTCTCAAAAAACCTGCACCCTTG	1	1	0.773617	0.826103	N	Y	3.69785	3.23996	3.23996	splitr	2	0	0	0	N	0	N	N	98	0	ENSG00000120915	ENSG00000213753	+	+	8	19	27403081	59111168	intron	upstream	EPHX2	AC016629.2	27348296	59084870	+	+	0	27350635	8445891	+	+	Y	-	-	N	SKBR3-200	962	1
46372	AACGTGGCAGGGGACTGGGAGGCAAATCAGGCAGCTGTTGGGGGTGCGT|CTGGGCTTCTAACCCATTTAAAGTTTGAGAATTGGTTGAGATCATTTTGACTCCAAGACCCCTAATCATTCGCTTTACCAAATAACTGCGTGGCATGGGGTTTTTGCGAGAGCGCCCGTTATCCTTAGGAAAACTTCAGAGGGAACCAGCTACTAGATGGTTGGATTAGTCTTTTGCCCCTATACCCAGATCAGATGACCGATTTGCACGTCAGGACCACTACAGACCCCCACCAGAGTTTCCTCTCGCTTCGCCCTGCCCAGGCATAGTTTATCATCT	1	0.219492	0.249903	0.213472	N	N	3.22532	3.41217	3.22532	splitr	0	0	0	0	N	0	N	N	6	0	ENSG00000125089	ENSG00000251948	-	-	4	19	8242830	24184165	intron	upstream	AC104650.1	AC092279.1	8183799	24184075	+	-	0	8205573	24184554	-	-	Y	1.04606	-	N	SKBR3-200	72	1
54534	AGCAGCCCACAAAAGCCACCAGGAAGAGGAAGACACCCACTGCGATGATGACCACTGGCAACAGA|GAGGCCGACGGCAGCGGCACTACGGGTGGCCACGGGCAGGCGACGAGCAGTGAGTGTGGGCGGGGTGGGGGTAAGCCACCCGTGTAGCGGCTCGATTGTTCTGGCCTGGCTATGGCGCCTCTCCTCCCCCCCGCCATGGCTCCCCGTGTCCCTGCTCCGCTCCTCTCAGTGAGTGAAAGTGG	1	0.236196	0.150368	0.0850003	N	N	3.31588	3.18036	3.18036	splitr	3	0	0	0	N	0	N	N	478	284	ENSG00000135404	ENSG00000128908	-	+	12	15	56122910	41408444	coding	upstream	CD63	INO80	56119233	41267889	-	-	0	56121037	41408589	+	+	Y	-	-	N	SKBR3-200	2754	0
99707	TCTCTCAACGCCCCGCCCTTTTCCGGTTCCGCCCATCTCGGACCCCGCCCCGGGCC|CCTCGCGGGGACACCGGGGGGCGCCGGGGGCCTCCCACTTATTCTACACCTCTCACGTCTCTTCACCGTGCCAGACTAGAGTCAAGCTCAACAGAGTCTTCTTTCCCCGCTGATTCCGCCAAGTCCGTTCCCTTGGCTGTGGTTTCGCTGGATAGTAGGTAGGGACAGTGGGAATCTCGTTCATCCATTCATGCGCCTCACTAATTAGATGACGAGGCATTTGGCTACCTTAAGAGAGTCATAGTTACTCCTGCCGT	14	0.777856	0.409543	0.875349	N	N	2.95641	2.82148	2.82148	splitr	21	0	0	0.2	N	0.232143	N	N	65	0	ENSG00000170949	ENSG00000226958	-	+	19	X	53606687	108297792	upstream	intron	ZNF160	RN28S1	53569867	108297361	-	-	0.25	53606708	108297696	-	+	Y	-	1	N	SKBR3-200	234	1
92086	GGGCCGCGACGTCCCTTGCCGCTTGGGTGGCGCC|GCCGCAGGTGCAGATGTTGGTGGTAGTAGCACATATTCTAAAGAGAACTTCAAAGGCCGAAGTGGAGAAGGGTTCCATGTGAACAGCAGTTGGACATGGGTCATTCGGTCCTGAGAAATAGGTGAGCGCCATTCTGAATGGACAGGCGATGGCCTCTGTTGCCCTCAGCCAATCGAAAGGGAGTCCGGTTCAGATCCCGAATCCGGAGTGGCGGAGATGG	2	0.210962	0.143919	0.155845	N	N	3.05159	3.66696	3.05159	splitr	3	0	0	0	N	0	N	N	29	0	ENSG00000163633	ENSG00000252194	+	+	4	1	87857354	108113552	intron	intron	C4orf36	AC114491.2	87797358	108113461	-	-	0.0882353	87856038	108113541	+	+	Y	1.61715	1	N	SKBR3-200	42	1
106661	GCAGCCGCAGAGCCGGCGCCTGGGGATGGCGAACCCGGCGCTCCTCCCCTCCTCCTGCCGACTCCCCCACCTCCTCTGCGCCCTGCCCCCCGCGCACCCCCAGCCGGGGCTCCCGCCGC|AGGTGCAGATCTTGGTGGTAGTAGCAAATATTCAAATGAGAACTTTGAAGGCCGAAGTGGAGAAGGGTTCCAGTTGAAGA	9	0.000290607	0.0869336	0.217079	N	N	2.53831	3.47912	2.53831	splitr	1	0	0	0	N	0	N	N	35	0	ENSG00000152782	ENSG00000251948	-	+	10	19	91405215	24184165	coding	intron	PANK1	AC092279.1	91342745	24184075	-	-	0	91404938	24184150	+	+	Y	-	1	N	SKBR3-200	475	1
97327	GGTTCGTCCCTTAGTGTTGTGTATGGCTATCATTTGTTTTGAGGTTAGTTGGATTAGTCATTGTTGGGTGGTAATTAGTCGGTTGTTGATGAGATATTTGGAGGTGGGGATCAATAGAGGGGGAAATAGAATGATCAGTACTGCGGCGGGTAGGCCTAGGATTGTGGGGGCAATGAATGAAGTGAACAGATTTTCGTTCATTTTGGTTCTCAGGGTTTGTTATAGTTTTTTATTTTTATGGGCTTTGGTGAGGGAGGTAGGTGGTAATTTGTATTTAATATT|CAAATGAGAACTTTGAAGGCCGAAGTGGAGAAGGGTTCCATGTGAACAGCAGTTGAACATGGGTCCCAGGTGAACAGCAGTTGAACATGGTTCATTTGGTCCTGAGAGATGG	15	0.468564	0.00939656	0.00757622	N	N	3.01039	3.43681	3.01039	splitr	2	0	0	0.2	N	0	N	N	2	0	ENSG00000230021	ENSG00000252318	-	+	1	2	659930	133038738	intron	intron	RP5-857K21.4	AC097532.1	536816	133038647	-	-	1.11e-16	568995	133038690	-	+	Y	0.879081	1	N	SKBR3-200	294	1
74963	GGCGTGAGAGAGAAGGAGGGAGGGGAGACAGGAGCCGTGAGGCGCGCTCGCGGGCCGCGGGAGGGGCGGGGGCGGGCCCAGCGCGGGGACCGGCACCAGCGGCGGCGCGGGGCTTGCGGGGGGCCGCGCGGGAAGGGCG|AAGCCAGAGGAAACTCTGGTGGAGGTCCGTAGCAGTCCTGATGTGCAAATCGGTCATCCAACCTGGGTGTAGGGGCGAAAGACTAATTGAACCATCTAGTAGCTGGTTCCCTCCAAAGTTTCCCTC	1	0.055256	0.280732	0.257849	N	N	2.41322	3.57849	2.41322	splitr	6	0	0	0.142857	N	0.015873	N	N	1284	1699	ENSG00000065150	ENSG00000134250	-	+	13	1	98676551	120612240	intron	intron	IPO5	NOTCH2	98605742	120454176	+	-	0	98628805	120544032	-	+	Y	0.060125	1.69488	N	SKBR3-200	90	1
6570	TTGGGTTGAGAGAGAAGTGAATGTGATCATTACAGTAGTAGCTTGTGTTGATTAAG|TCCCTGCCCTTTGTACACACTGCAGTCGCTACTCCTGATTGGATGGTTTAGTGAGGCCCTCGGATCAGCCCGCTGGGTCAGCCCACTGCCCTGGCGGAACGCTGAGAAGACAGTCGAACTTGACTATCTAGAGGAAGTAAAAGTCGTAACAAAGTTTCGGTAGGTGAACCTGCGGAGGGATCATTAAC	1	0.152581	0.531212	0.602159	N	N	3.44503	3.42936	3.42936	splitr	8	0	0	0	N	0	N	N	0	0	ENSG00000251264	ENSG00000163046	+	+	4	2	55312890	133015542	downstream	intron	RP11-545H22.1	ANKRD30BL	55306669	132905164	-	-	0.0535714	55301356	133012105	+	+	Y	-	1	N	SKBR3-200	44	1
79685	AGCCAATCTGGTACTCTTGTGCGGGCCTCTGGGAGACTGGGCTGGGGG|GGTAGGGACAGTGGGAATCTCGTTCATCCATTCATGCGCGTCACTAATTAGATGACGAGGCATTTGGCTACCTTAAGAGAGTCATAGTTACTCCCACCATTTACCTGTGCTTCATTGAATTTCTTCAATTTGACATTCAGAGCACTGGGCAGAAATCACATCGCGTCAACACCCGCCGCGGGCCTTTGTGGAATGGTGCTAAAATATTTAA	1	0.305043	0.472069	0.528788	N	N	3.08768	3.68425	3.08768	splitr	0	0	0	0	N	0	N	N	168	0	ENSG00000114383	ENSG00000137571	+	-	3	8	50365682	70747299	intron	intron	TUSC2	SLCO5A1	50357458	70584568	-	-	1.11e-16	50364852	70602431	+	-	Y	0.487612	1	N	SKBR3-200	68	1
66029	CATTAGCAGAAGACACTGAGATCTGGTTCCTGGACAGAGCGTTATACTGGCATTTTCTCACAGACACCTTTACTGCCTATTACCGCCTGCTCATCACCCACCTGGGCCTGCCCCAGTGGCAATATGCCTTCACCAGCTATGGCATTAGCCCACAGGCCAAG|ATAACTTATAATATCAAAATGAATAGAAGAAAATGTGTTCACTGGAAACTGGCTGTTGAGCCCCTCCAATGGGAGCTGAGGAGCTGTGTCTCTGCAGGCATGGGGACTGGCCACAAGCAAAGAGTCAGCAGCATGAAGCCCCGGAGCTGTAGCGTGTGCAGCAGGCGCCAATCCAACAGCATGGGAACAACAGT	3	0.609627	0.473515	0.720841	Y	Y	3.46079	3.14844	3.14844	splitr	0	0	0	0	Y	1	N	N	166	1	ENSG00000134779	ENSG00000134775	+	+	18	18	34409158	34360018	coding	downstream	C18orf10	FHOD3	34376035	33877702	-	+	0	34378412	34367042	-	+	N	-	-	N	SKBR3-200	306	0
36527	CCGAGAGACCCCAGAAAGGCCCCGCGTCCCTCCCCGGCGCCCCCCCCCCCGCGCCTCCTCCCCCCGGCCGGTGCCGGGGTTGCAGCGAGCGGCGGCGGACGATCCAGGGAAGCGCTGACCTCTGCGGAGGCGGCGGGGGCTCAGCATCGGGCCGGGGCCGGGGGGGCGCCGGGGCCGGGGGGCGGCGCTCCGGCCCGGCCCGGCCCCGCCCGATGTCCATGAGCGCGAACACCATGATCTTCATGATTCTGGGGGCGTCGGTCGTGATGGTGAGCGGAGGGGCTTCCCGCGCGCGCCCCCTGCTCCCCGCCCGCGCGCGCCGCCTG|CAGGTGCAGATCTTGGTGGTAGTAGCAAATATTCAAATGAGAACTTTGAAGGCCGAAGTGGAGAAGGGTTCC…	4	5.06e-06	0.0661853	0.0830472	N	N	2.12721	3.48846	2.12721	splitr	0	0	0	0	N	0	N	N	0	0	ENSG00000205090	ENSG00000251948	-	+	1	19	1475833	24184165	intron	intron	C1orf70	AC092279.1	1470554	24184075	-	-	0	1475613	24184151	-	+	Y	1	1	N	SKBR3-200	1700	1
82598	AGCTCTGAAAAATACTTTGTGATTCAAATATATAAAAATCAACAACACATCAGTAGGAAAAGCAAGAGACACCCAGCAAAATATTTGATCAGGTAATTCACAATGGAGTGAATCCTGAACCACAGTGCCTACAAAGACACTCAACAGGATTGTCATTAGGAAAATGAAAATTAACAGCCAATAGGATGTCTAA|CTCCAGCTCACGTTCCCTATTAGTGGGTGAACAATCCAACGCTTGGTGAATTCTGCTTCACAATGATAGGAAGAGCCGACATCGAAGGATCAAAAAGCGACGTCGCTATGAACGCTTGGCCGCCACAAGCCAGTTATCCCTGTGGTAACTTTTCTGACACCTCCTGCTTAAAACCCAAAAGGTC	4	0.00281331	0.0634692	0.0774126	N	N	3.48805	3.73809	3.48805	splitr	0	0	0	0	N	0.108696	N	N	0	0	ENSG00000255697	ENSG00000162669	-	-	20	1	62959443	91870426	downstream	intron	AL137028.1	HFM1	62956710	91726323	-	-	1.11e-16	53785468	91852781	-	-	Y	-	1	N	SKBR3-200	306	1
79620	GGATGGTTCACCCAATAGCAGGGAACCTGAGCTTGGTTTAGAACGTCATGAGACAGGTTAGTTTTATACAACAGTCTTTTAAACAAGGGTCTTCCCATCTCGGCCTCACAAGTACCTGGGACTACTGGGAACTTATTCCTCTGTATTTTTTCTAACCACAATTTCAGTTTGTTTCCACGATAC|GGCATCGCCGCGGAGCCTCGGTTGGCCTCGGATAGCCGGTCCCCCGCCTGTCCCCGCCGGCGGGCCGCCCCGCCGTGCG	1	0.490045	0.195524	0.139334	N	N	3.28024	3.50888	3.28024	splitr	0	0	0	0.181818	N	0	N	N	0	0	ENSG00000251948	ENSG00000241781	-	-	19	9	24184165	79186950	downstream	intron	AC092279.1	AL161626.1	24184075	79186649	-	+	0	24182282	79186654	-	-	Y	-	1	N	SKBR3-200	32	1
53022	GCGCCGTGGGCTCCTGCACCTGCTCCTCCCGGCGCC|GGGGCGCGGGAAATGTGGCGTACGGAAGACCCACTCCCCGGCGCCGCTCGTGTGGGGCCCAAGTCCTTCTGATCGAGGCCCGCGACCTCAGATCAGACGTGG	1	3.83e-09	0.195524	0.139334	N	N	2.94245	3.37089	2.94245	splitr	0	0	0	0	N	0	N	N	3045	0	ENSG00000117984	ENSG00000141161	+	+	11	17	1785222	33516364	upstream	intron	CTSD	UNC45B	1773982	33474836	-	+	0	1785532	33478355	+	+	Y	-	1	N	SKBR3-200	18	0.804348
72346	GATCGGGCTGCAACCGGGACGGGGTATGTGCAGGGGACGTCTCGCCGGCCCAGGTGGGAGAGCGCGCG|AGTCAGGGGCTCGCACGAAAGCCACTGTGGCGCAATGAAGGTGAAGGCTGATGCGCTGGCTGGCTGAGGCGGGATCCTGAGGCCTCTCCAGTTTGCCAAGGGAGCACCACCGTCCACTCTCGCCCACTGTGCTGGGCAGGTGGAGAATGAGCGCTTGTGTTAGGCACCAAAAGATGATAAACTATGCCTGGGCAGGGCGAAGCGAGAGGAAACTCTGGTGGGGGTCTGTAGTGGTCCTGACGTGCAAATCGGTCATCTGATCTGGGTATAGGGGCAAAAGACTAATCCAACCATCTAGTAGCTGGTTC	2	0.0246425	0.0677463	0.0402795	N	N	3.20232	3.56233	3.20232	splitr	3	0	0	0.333333	N	0	N	N	19	0	ENSG00000157927	ENSG00000251948	+	+	7	19	4923350	24184165	intron	upstream	RADIL	AC092279.1	4836686	24184075	-	-	0.0441176	4922787	24185003	+	+	Y	0.913837	-	N	SKBR3-200	52	1
107691	TCCTGAAGGTGGTGAAGCGGGTCTTGGTGGCAGTCAATGTGAAGTC|CAGATCTTCATGGTGCCGGCACCCTGAGAGATGTCCGGGTAGCGCCAGGGGACAACGAGGCACAGAGGCTACACCTGCCCCTGCCCCG	1	2.62e-08	0.171838	0.109769	N	N	3.34781	3.59681	3.34781	splitr	6	0	0.130435	0	N	0.130435	N	N	14	523	ENSG00000168016	ENSG00000101166	+	+	3	20	36986548	57617964	coding	coding	TRANK1	SLMO2	36868311	57608200	-	-	0.130435	36873197	57617775	-	-	Y	-	-	N	SKBR3-200	912	0
76291	CACATAATAAGCTTCCAAGGTCTTGATTTCCCAAGAGGCTGG|ATGGCCTCCTTCATGTAGAACCGGCCGTCCCCGCCCACCACCAGCGTGGCCTCCTGCCGCTGCGCCGGCTCCACGGTGGAGATGATACTCTGGATGAAGTTCTCCGCGTAGTTGGCGCTGCTCTGGAACACCTT	1	8.43e-07	0.150368	0.0850003	N	N	3.61617	3.6036	3.6036	splitr	5	0	0.119048	0	N	0.47619	N	N	0	393	ENSG00000219814	ENSG00000079739	-	+	6	1	171055065	64125916	upstream	coding	XX-C2158C6.2	PGM1	171054606	64058916	+	+	0.119048	21281838	64059371	-	+	Y	-	1.22337	N	SKBR3-200	374	0
33956	GCCACTGCTGCATTATTATTAGCCCGTCTCCTGTAAGGGCTGCTAGCCCAGAACACGCTCCGAGGATTCCCGGCTGGAGGTGGCCCAGCCATGCCAGACGGGACCGTCTGGGGCGGTGGCTGCATGACTGAACCCTTGCACAAGTCGATGCTGCTTACAGAAGGAAGCAGGATATAGCTGTTCCTTAATTGGAGC|CGCGCGGCTGAGACCGATCCCTCAGGAGCCGCGGGCGAAAGCCCACCCGACGCTGGCGACGAGCACAGACACCTCAGCCGCCGCAGCCATCTTGGCACATCCGGCTCGGGTCTCCGCGGCCGC	6	0.395656	0.648869	0.885304	Y	Y	3.71401	3.21125	3.21125	splitr	1	0	0	0	Y	0.821138	N	N	1342	6	ENSG00000148396	ENSG00000196366	+	-	9	9	139372141	139380518	utr5p	upstream	SEC16A	C9orf163	139334549	139377947	-	+	0	139372137	139377391	+	-	N	9.06862	-	N	SKBR3-200	140	0.0163934
94390	CTTCTTCTGTTTCTTTTTGGCTTTCTGGACAGTGCTGACTCCAGCTCTTTCCTTCTTGGGATGCTGCTGCCTCTTCCTCTTACCTCTGCTGCTTGAGCCAGTGTGTGCTCTGCTCTCTGCTTCCCTAGCCCCGCCATCCTTCTCATCCCTTACATCCAAGATGTCCTCCTCCTCTTGATGCTGCTGTCTTTTCTTCTTGCTTTTCCTGCTTCTTCCATCACTGCATGCTCTGCTCTCTGCTTCCCTGGTTCCAC|CACCTAAAACAGTATCCAATACATGGTGTGTGCCAAATAAATATCTGTTCGATA	8	0.815486	0.181569	0.474904	N	N	3.1531	3.35464	3.1531	splitr	15	0	0.166667	0.833333	N	0.240741	N	N	521	0	ENSG00000160818	ENSG00000220804	-	-	1	2	156571288	243102304	coding	upstream	GPATCH4	AC093642.5	156564279	243030784	-	+	0.166667	156565041	181761932	+	-	Y	-	-	N	SKBR3-200	434	1
6656	CACCGCTGCTGGTAGGAGGTGATGCCCTGGACGTTCTGCGGGGTGCCGTTGGCCGCGGCGCCGGCCCTCCCCATGCCCGCGCCGGCCGGCACCCCCGCGGCCGCCCCGCCGGCCGCCGCGGCCGTCACCTGCACGCTGAAATCCGGAAAGATTCGGATCATCGCCGCGGCTTCGGCCCCCGGGCGCGGCGGCTCTGGGCTCTGGCTGGCGGGGGCTCGGGCTCGGGCTCGGGCGGCGGCAGCAGCAGCAGCGCGAGCAGCGGCGGCGGCAGCAGCGGAGCCAGGCACCAGCCTGCAATCCCATTAGT|CAGCGGAGGAAAAGAAACTAACCAGGATTCCCTCAGTAATGGCGAGTGAACAGGGAAGAGCCCAGCGCCGAATCC	7	0.00268156	0.0148272	0.00954711	N	N	3.43673	3.52681	3.43673	splitr	2	0	0	0.166667	N	0	N	N	0	0	ENSG00000151322	ENSG00000141161	-	+	14	17	34273382	33516364	upstream	intron	NPAS3	UNC45B	33408449	33474836	+	+	0	33403906	33478226	-	+	Y	-	1	N	SKBR3-200	120	1
76791	AAGGCACCTTCTTCACAAGGCGGCAGGAAGGAGAGGTATCGAGTGAAGGGGGAAGAGCCC|GGAGTCGGGTTGCTTGGGAATGCAGCCCAAAGCGGGTGGTAAACTCCATTTAAGGCTAAATACCGGCACGAGACCGATA	8	9.47e-11	0.0373804	0.0577847	N	N	3.08611	3.31639	3.08611	splitr	0	0	0	0.15	N	0.3	N	N	0	32	ENSG00000147724	ENSG00000150672	+	-	8	11	139509065	85338966	intron	intron	FAM135B	DLG2	139142266	83166055	-	-	0	139449679	85195026	-	-	Y	-	0.8871	N	SKBR3-200	48	1
34096	CAAGGCCAACAAAGCCAAGCACATACACAAAATGTCTGAACCTGCGGTTCCTCTCGTACTGAGCAGG|ATTAGCAATGGCCAGTGATTTCATCAGTCTTGTCTATGAAATAGAACCTCCAGCTCACGTTCCCTATTAGTGGGTGAACAATCCAACGCTTGGTGAATTCTGCTTCACAATGATAGGAAGAGCCGACATCGAAGGATCAAAAAGCGACGTCGCTATGAACGCTTGGCCGCCACAAGCCAGTTATCCCTGTGGTAACTTTTCTGACACCTCCTGCTT	18	1	0.00446207	0.00194086	N	N	3.78784	3.61464	3.61464	splitr	4	0	0	0.0909091	N	0.373134	N	N	0	0	ENSG00000243092	ENSG00000162669	+	-	12	1	34372611	91870426	upstream	intron	AC140847.1	HFM1	34372314	91726323	-	-	0	34372662	91852734	+	-	Y	-	1	N	SKBR3-200	110	1
106524	CCCCGGGCACAGCGCCGGCTCGGGAGGAGAGAAGCTTGGCGGGGGGGGGGGGGGGGGGGGCGGAGCTCTGCTGTGCTATTTATAGCCTAGTCACTGCGGGTGGGGGCGTCAGGCACCAAACTGCTCCCCCACTCATGCACACATAAACCCTCAAAAACCTAGAGGCTCCAATCCTGACTTCCTTTTCTCAGCCGACCTCCCCTCAGCCCCAACAAACCTAAGTGTTCCTTAGGGGACTCCTCCGC|AGGTGCAGATCTTGGTGGTAGTAGCAAATATTCAAATGAGAACTTTGAAGGCCGAAGTGGAGAAGGGTTCCAGTTGAAG	3	0.454944	0.0892999	0.104041	N	N	3.55128	3.47912	3.47912	splitr	1	0	2.22e-16	0	N	0	N	N	2	0	ENSG00000181039	ENSG00000251948	-	+	1	19	145475646	24184165	utr5p	intron	ANKRD34A	AC092279.1	145470508	24184075	+	-	2.22e-16	145472247	24184150	-	+	Y	-	1	N	SKBR3-200	864	1
4183	AAGGGCACTCCGCCCCGGACCCCGGTCCCGGCGCACGGCGGGGCGGCCCGCCGGCGGGGACAGGCGGGGGACCGGCTATCCGAGGCCAACCGAGGCTCCGCGGCGATGCCCCATCTCATTATTATTGAAAAGGAATTTCTTTTATGTTTTTAAAAATAAATACCACTTTTTAAATGGTAAAATTAGTCTCCTTCCATTTAAAGAAACATACCATCCCAATGAAAAGCTTTGC|CCCATTGGCTCCTCAGCCAAGCACATACAACAAATGTCTGAAACTGTGGTTCCTTTTATACTGAGCAGGATTACCATGGCAACAACACATCAACAGTAGGGTAAAGCTAACCTGTCTCATGATGGTCTAA	5	0.0507234	0.043192	0.0495369	N	N	3.23215	3.48383	3.23215	splitr	1	0	0	0.186275	N	0.0846154	N	N	0	0	ENSG00000241781	ENSG00000233654	-	-	9	2	79186950	191432828	upstream	intron	AL161626.1	AC093388.3	79186649	191399581	+	+	0	79186532	191402656	-	-	Y	-	1	N	SKBR3-200	1311	1
449	TCCGGACGCGCCACCTTAAGAGCTGTAACACTCACCGCGAGGGTCCGCGGCTTCATTCTTGAAGTCAGTGAGACCAAAAACCCACCAATTCCAGACACACTATCCTGGGGGAGCAGCCTGGCCCTAAAAGAGACTTGTGCGTGACCCCAGGAGACCCACTGACATGGATCAGGAAACTGCTTTAGAATCCCAGGAAC|CCCAAATGATTTCAACTAACAACTTCTACTGAGGACCCCTGGACCAACCCACTGGCACTTCACCTGGCCTGGAGAGTTCCCCTCTGAAGGACACCACAACTG	3	1	0.0405684	0.0248458	N	N	3.4713	3.32064	3.32064	splitr	5	0	0	0.6	N	0	N	N	0	0	ENSG00000255970	ENSG00000234620	+	-	12	Y	68123255	17567954	intron	intron	RP11-43N5.1	HDHD1P1	68102827	17460542	-	-	0	68109897	17545342	-	-	Y	-	1	N	SKBR3-200	4977	1
54308	GTCCTTGGTCAGGCCTTGGCGGAAGGCACAGATGCCCAGCTGCACCATGGTGCGGTTGTAAAGGATCTGCACTGGCGGGTCTGCATGCTGAATGT|TTTCCCCACTCCCTTTAGCCCCAAACAGGTGCACGGGGAGGGAAGGGGTAGGCCAGCTGTTGTCATACTGCTCCTGGCTCCCTGCCACACTGGGGAGGGGAACAATGAAGCAAGGGTCCACCACCCCACCCGAGTCATCCTCTACTCCCTCAGGGCAGGAAGGCGGAGGCAGTTAGC	1	0.476401	0.224182	0.177539	N	N	3.52933	3.26304	3.26304	splitr	1	0	0	0	N	0	N	N	1218	0	ENSG00000205609	ENSG00000213147	-	+	16	10	28415200	135516024	coding	upstream	EIF3CL	XXyac-YRM2136_A.1	28390900	135515571	-	+	0	28399407	104420246	+	+	Y	-	-	N	SKBR3-200	330	0
64796	TTCTTGTGGCGCTTCTCGAAGCGGTTGTACTTGCGGATGTAGTGCAGATAGTCTCGGCGGATGACAATGGTCCTCTGCATCTTCATCTTGGTCACCACGCCAGAGAGGATCCGCCCTCGAATGGACACATTACCAGTGAAGGGGCATTTCTTGTCAATGTAGGTGCCCTCAATAGCCTCCTTGGGTGTCTTGA|AGATAGATCGCCATCATGAACGACACCGTAACTATCCGCACTAGAAAGTTCATGACCAACCGACTACTTCAGAGGAAACAAATGGTCATTGATGTCCTTCACCCCGGGAAGGCGACAGTGCCTAAGACAGAAATTCGGGAAAAACT	1	1	1	0.935322	N	N	3.56911	3.6476	3.56911	splitr	20	0	0.0136986	0	N	0.0273973	N	N	768	746	ENSG00000142534	ENSG00000138326	-	-	19	10	50002944	79816570	coding	utr5p	RPS11	RPS24	49999634	79793518	+	+	0.0136986	50000566	79793645	-	-	Y	-	-	N	SKBR3-200	171	0
21211	ATCTTCAACTGGAACCCTTCTCCACTTCGGCCTTCAAAGTTCTCATTTGAATATTTGCTACTACCACCAAGATCTGCACCTGGGACAG|AGTAGGAGGGCCGCTGCGGTGAGTCTTGAAGCCCAGGGCTGGGCCCGGGCAGAGCCGCCGCAGGTGCAGATGTTGGTGGTAGTAGCACATATTCTAAAGAGAACTTCAAAGGCCGAAGTGGAGAAGGGTTCCATGTGAACA	1	0.00317553	0.942671	0.915	N	N	3.54297	3.38809	3.38809	splitr	0	0	0	0	N	0.136364	N	N	0	0	ENSG00000251948	ENSG00000252194	+	+	19	1	24184165	108113552	intron	upstream	AC092279.1	AC114491.2	24184075	108113461	-	-	0	24184157	108113597	+	+	Y	1	-	N	SKBR3-200	128	1
79599	ACCGGCACCGTAGCTCTCCCTGCCGCCCGAGGCCCGCAGAGACTGCCGGCGCCGGCCGGGGTCTGCACCTCCGCGAGGTCACACCGGGCCTGGCGCGCGCGCACGCTCCCGGATCCCCAGGGTTCA|TCCCACAGTGCCAGTTCTGCTTACCAAAAGTGGCCCACTAGGGACTCATATTCCAC	1	2.12e-05	0.171838	0.109769	N	N	3.27188	3.43937	3.27188	splitr	0	0	0	0	N	0	N	N	100	0	ENSG00000100625	ENSG00000112319	-	+	14	6	61190852	133853258	intron	intron	SIX4	EYA4	61176246	133561736	-	+	0	61189435	133594116	-	+	Y	1.15919	1	N	SKBR3-200	34	1
78298	CGCACCTGGTTATGTTATTTCTCTTCTCTTCTCTTCTCGTCTCGTCTCGTCTCGTCTC|ACTCAACCGCCTCGAACCCCACACCGACGAGCTCCCTCAGGACCCACGCGCGGACACCGAGGCGCCGACCGGAGGAGGGGGCGCTGGGGGTGGGAACGACACACCACCGCTCGGCCTCGGGAACCTGAGGGACAACCCGGAGCGCTCCAGGAGCACCGCAAAGGCCCAGGGGGAGCCAACGCTCGCGCAAACTCCCCGGGAGGGCAGCACGACGGGCCGGCGGGACAG	30	0.940181	0.0534489	0.172267	N	N	2.05325	3.1227	2.05325	splitr	11	0	0	0	N	0.0689655	N	N	186	0	ENSG00000078403	ENSG00000227195	+	-	10	20	22032559	26189869	intron	upstream	MLLT10	RP3-410C9.1	21823094	26167655	+	-	0.189655	21990864	26189981	+	-	Y	0.671607	-	N	SKBR3-200	56	0.833333
13970	ACTCTGGTGGGGGTCTGTAGTGGTCCTGACGTGCAAATCGGTCATCTGATCTGGGTATAGGGGCAAAAGACTAATCCAACCATCTAGTAGCTGGTTCCCTCTGAAGTTTTCCTAAGGATAACGGGCGCTCTCGCAAAAACCCCATGCCACGCAGTTATTTGGTAAAGCGAATGATTAGGGGTCTTGGAGTCAAAATGATCTCAACCAATTCTCAAACTTTAAA|TGGGTAAGAAGCCCGGCTTGCTGGCGTGTGGAGCCGGGTATGGAATGTGAGTGCCTAGTGGGCCGCTTCTGGTAAGCAGACCTGGCTCTGCGGGATGAACCGAATGCCGGATTAAGGTGCCCAATGCCCACACACTCATCAGACCCCAGAAAA	14	0.425961	0.917388	0.952556	N	N	3.32321	3.2804	3.2804	splitr	0	0	0	0	N	0	N	N	0	0	ENSG00000251948	ENSG00000244663	-	-	19	16	24184165	47539299	upstream	intron	AC092279.1	AC007599.1	24184075	47538630	-	+	0.614379	24184570	47539103	-	-	Y	-	1	N	SKBR3-200	121	1
104214	GGATTTGTTGACATTGTTAAAGTGCTCCTTAATGAAGGTGCAAATATAGAAGATCATAATGAAAATGGACATACTCCCTTAATGGAAGCAGCCAGTGCAGGTCATGTGGAAGTTGCAAGAGTTCTTTTAGATCATGGTGCAGGCATCAACACTCATTCTAATGAATTCAAAGAAAGTGCTCTAACACTTGCTTGCTACAAA|GACCTTCGCCCTTTGCCTGATGTCGCCATGACAGGCACATGTACCCGGGAGTGCAGTGAGTTTGGCCACTCTGACACATGCTGGATGCCTGGCCAGTCATCTCCCAGCCGCCGGACCAAGAGCAGCGCCCTCAAACTCTCCACCTTCGTGCCTTACCAGGACCGAGGAGGGCAGGAGCCTGCGGGCGCCGGCAGCCC…	4	0.934883	0.783927	0.671173	N	N	3.38553	3.55232	3.38553	splitr	2	0	0.00497512	0	N	0	N	Y	900	385	ENSG00000131503	ENSG00000156453	+	-	5	5	140099052	141258811	coding	coding	ANKHD1	PCDH1	139781399	141232938	+	-	0.00497512	139825560	141234001	+	+	N	-	-	Y	SKBR3-200	120	0
61607	ACATTTCCCGCGCCCCACCGCGGGGCGGGGATTCGGCGCTGGGCTCTTCCCTGTTCACTCGCCATTACTGAGGGAATCCTGGTTAGTTTCTTTTCCTCCGCTGACAAATATGCTTAAATTCAGCGGGTCGCCACGTCTGATCTGAGGTCGCGGGCCTC|GGAGGGGGAGAGGCGACGAAGGTTAAGTTGATCACCAGTGGCCAATGGTTTAATCAT	3	0.000738208	0.101353	0.127926	N	N	3.49169	3.49169	3.49169	splitr	1	0	0	0	N	0.0175439	N	N	0	30	ENSG00000141161	ENSG00000182986	+	+	17	19	33516364	53589703	intron	intron	UNC45B	ZNF320	33474836	53379425	+	-	0.0175439	33478281	53586489	+	+	Y	1	1.49383	N	SKBR3-200	301	1
14927	AAGATGATAAACTATGCCTGGGCAGGGCGAAGCGAGAGGAAACTCTGGTGGGGGTCTGTAGTGGTCCTGACGTGCAAATCGGTCATCTGATCTGGGTATAGGGGCAAAAGACTAATCCAACCATCTAGTAGCTGGTTCCCTCTGAAGTTTTCCTAAGGATAACGGGCGCTCTCGCAAAAACCCCATGCCACGCAGTTATTTGGTAAAGCGAATGATTAGGGGTCTTGGAGTCAAAATGATCTCAACCAATTCTCAAACTTTAAATGGGTTAGAAGCCC|GGCTCGCTGGCATAGAGCTAGGCGTGGAATATGAGTCCCTAGTGGGCCACTTTTGGTAAGCAGAACTGGCACTGTGGGAGGAGCCAAACGCTGGGTTAAGGCACCCGATGCTG	5	0.33316	0.0508288	0.0655243	N	N	3.41217	3.59528	3.41217	splitr	162	0	0	0.125	N	0.132743	N	N	0	0	ENSG00000251948	ENSG00000112319	-	-	19	6	24184165	133853258	upstream	intron	AC092279.1	EYA4	24184075	133561736	-	+	0.557522	24184556	133594038	-	-	Y	-	1	N	SKBR3-200	60	1
14656	GACCCCTAATCATTCGCTTTACCAAATAACTGCGTGGCATGGGGTTTTTGCGAGAGCGCCCGTTATCCTTAGGAAAACTTCAGAGGGAACCAGCTACTAGATGGTTGGA|TTAGTCTTTCGCCCCTACACCCAGGTTGGATGACCGATTTGCACATCAGGACTGCTACGGACCTCCACC	1	1.23e-08	0.942671	0.915	N	N	3.57233	3.57639	3.57233	splitr	122	0	0	0	N	0.73913	N	N	0	0	ENSG00000251948	ENSG00000243013	+	+	19	1	24184165	145277501	upstream	intron	AC092279.1	AL592307.1	24184075	145277250	-	+	0.666667	24184718	145277428	+	+	Y	-	1	N	SKBR3-200	6	1
94508	AAGGACTTGGGCCCCACACGAGCGGCGCCGGGGAGTGGGTCTTCCGTACGCCACAT|GTCCCCCGCCCCGGCGCCGCCGCCGCCCCTCCAGGCCGCCGCGCGGGAAGGCCCAGCCG	2	8.64e-10	0.41107	0.608693	N	N	3.56489	2.41841	2.41841	splitr	25	0	0	0	N	0.160714	N	N	0	121	ENSG00000141161	ENSG00000163935	+	-	17	3	33516364	53080766	intron	intron	UNC45B	SFMBT1	33474836	52937693	+	-	0.125	33478343	53079755	+	-	Y	1	1.31343	N	SKBR3-200	25	1
89158	TCTTCAACTGGAACCCTTCTCCACTTCGGCCTTCAAAGTTCTCATTTGAATATTTGCTACTA|CCACCATCCCACAAATCAGTACATAGGCCAAGTGCCCAGT	2	1.93e-14	0.0611572	0.0329265	N	N	3.57809	3.18975	3.18975	splitr	6	0	0	0	N	0.2	N	N	0	0	ENSG00000251948	ENSG00000214432	+	+	19	15	24184165	91579841	intron	intron	AC092279.1	AC068831.1	24184075	91413148	-	+	0.15	24184132	91463769	+	+	Y	1	1	N	SKBR3-200	630	1
80387	CGCAGTCGCCGC|AGGTGCAGATCTTGGTGGTAGTAGCAAATATTCAAATGAGAACTTTGAAGGCCGAAGTGGAGAAGGGTTCCAGTT	2	8.11e-13	0.109964	0.0989436	N	N	2.59491	3.47912	2.59491	splitr	0	0	0	0	N	0.666667	N	N	241	0	ENSG00000140694	ENSG00000251948	+	+	16	19	14724124	24184165	utr5p	intron	PARN	AC092279.1	14529559	24184075	-	-	0.0833333	14724055	24184150	-	+	Y	-	1	N	SKBR3-200	190	1
12702	AAGGTGAAGGCCAGCGCACTCCCTGGCTGAGGTGGGATCCCGAGGCCTCTCCAGTCCCCTGAGGGTGCACCACTGGCCCATCTCACCCAGGGCGGTGCCCCAGAGGTGGAGCACCAGGGCACGTGTTAGGACCTGAAAGATGATGAACT|ATGCAAGGAAATGAAGTATTGCCCATACATAGAAAAAAGGAGCAATCAGCCGGGTCCAGTGGCTCACACCTATAATCCCAGTGCTTTGGGAGGCAGAGGTGAGTGAATCACCTGAGGTCAGGAGTTCAAGACCAGCCTAGCCAACATGGTGAAACGTCATCTCTACTAAAATACAAAAATTAGCTGGGCATGATGGCGGGTGCCTGTAATCCCAGCTACTCAGGAGGCTGAGATGGGAGAATCGCTTGA…	1	1.86e-10	0.131006	0.0646783	N	N	3.62039	3.25257	3.25257	splitr	0	0	0	0	N	0	N	N	0	0	ENSG00000244663	ENSG00000255697	+	+	16	20	47539299	62959443	intron	downstream	AC007599.1	AL137028.1	47538630	62956710	+	-	0	47538850	57512984	+	+	Y	1	-	N	SKBR3-200	9	1
47400	GAAGGTGAAGGCCAGCGCACTCCCTGGCTGAGGTGGGATCCCGAGGCCTCTCCAGTCCCCTGAGGGTGCACCACTGGCCCATCTCACCCAGGGCGGTGCCCCAGAGGTGGAGCACCAGGGCACGTGTTAGGACCTGAAAGATG|GTGAACTATGCCTGGGCAAGATGAAGCCAGAGGA	6	1.93e-11	0.383716	0.776738	N	N	3.54041	3.46367	3.46367	splitr	0	0	0	0	N	0	N	N	0	0	ENSG00000244663	ENSG00000248801	+	+	16	8	47539299	69243727	intron	intron	AC007599.1	RP11-664D7.4	47538630	69215703	+	-	0.382353	47538843	69218633	+	+	Y	1	1	N	SKBR3-200	65	1
77445	GGCAGGCCGCTTCTCTGAGCTCCCCACCCTAAGTCACACAGCCTCGCTGGCGTGGAGCCCCTCCTGACTCTGGCCACCTTTGTCTTTTCCCCTTCAGACAGGACAGCAGCTGAGCCTTTCTTTCTCTTCTATTCCACCTCGCTCCTTCCCCTCCGTGGAATCTTCCAGGTGATGGAACCTCAGGCAGAAATGTTCTAGTCCTGGCCGGGTGCGGTGGCTCACGCCTGTAACCCCAGCACTTTGAGAGGCCAAGGTGGGTGGATCACCTAAGGTCAGGAATTCGAGACCAGTTGGCCAACATGGTGAAACCCCGTCTCTACTAAAAATACAAAAACTAGC|CGGGAGTCGGTCTCTCACACCCCAGAAACACCTACAAACTCACAGACCTCAGTGAGACC…	1	8.52e-38	0.131006	0.0646783	N	N	3.30279	3.20807	3.20807	splitr	0	0	0	0	N	0	N	N	517	0	ENSG00000185787	ENSG00000252318	+	+	15	2	79190475	133038738	intron	upstream	MORF4L1	AC097532.1	79102829	133038647	+	-	0	79130415	133039388	+	+	Y	0.045562	-	N	SKBR3-200	18	1
89989	TTTCCTGGTACCGCAGGCCCCCTCCCTTCCCCAGGCGTCCCTGAGCGCCTCTGCGGGCCCGACGAGGGGCGACTGGCGTGTGGGGAGTGTGACCCACCCTCGGTGAGAAAGCCTTCTCTAGCGATCTGAGAGGTGTGCCTTTGGGGTACCGGATCCCCCGG|GCACGCCTGGGCTCCTGGCCCATTCCTCTGTCTTTGCTGCGGCAGTGTGGTCCCTGCCCCCTGCATCCTCTGTGGTCAGGCTGCCACCTCTGTCTCTGCCTCTCGTGAGGACCCTTGTGGTGACCTTGGGCCCACCTGA	1	0.995743	0.171838	0.109769	N	N	3.38127	3.11548	3.11548	splitr	0	0	0	0	N	0.0215827	N	N	0	0	ENSG00000163046	ENSG00000255697	+	+	2	20	133015542	62959443	intron	downstream	ANKRD30BL	AL137028.1	132905164	62956710	-	-	0	133015185	24810469	-	+	Y	-	-	N	SKBR3-200	440	1
79687	CTGTGCTGTTGTTCGGCCTGCGGCTCTGCGCAGAGCTGCGGCGCGCCGGGCCCGGGTC|TTCCAGGAGTCGGGTTGCTTGGGAATGCAGCCCAAAGCGGGTGGTAAACTCCATTTAAGGCTAAATACCGGCACGAGACCGATAGTCAACAAGTACCGTAAGGGAAAGTTGAAAAGAACTTTGAAGAGAGAGTACAAGAGGGCGTGAAACCGTTAAGAGGTAAATGGGTCAGGTCCGCGCAGTCCGCCCGGAGGATTCAACCCGGTGGCGGATCTTTCCCGCCCCCCGTTCCTCCCGACCCCTCCACCCGCCCTCCC	24	0.704027	0.255982	0.737771	N	N	2.92036	3.45447	2.92036	splitr	10	0	0	0.428571	N	0.224138	N	N	0	32	ENSG00000053328	ENSG00000150672	+	-	6	11	110679475	85338966	coding	intron	C6orf186	DLG2	110567131	83166055	-	-	0.172414	110679357	85195021	-	-	Y	-	0.8871	N	SKBR3-200	276	1
49240	CAAAAGATGATAAACTATGCCTGGGCAGGGCGAAGCGAGAGGAAACTCTGGTGGGGGT|CCGCCAAGGACTCTCTCTCCCATTCACCCAAACAACAGATGCTCTTGTGAACACTGTGTTGCCATCCAACACTAACACATTTTGGTTACAAGAAGGGTTGCTGGACTTAGCAAATAAAAATACAGGACACCCTGTTAAATTTCAATTTCAGATGAGTAATGAATAAAATTTTACTGTATGTCCCATGCAATATCTGGAACATATGTATAATAAAAATTAGTTATTGTTTCTTTGAATTTCAAATTTGACTGGGTGTCCTGTGTTTTATCCGGTAAACCGAGTGACAAGTCATACAACAATAACAATAAGGAACTAGAACTTA	2	0.00361454	0.0611572	0.0329265	N	N	3.19703	3.29231	3.19703	splitr	1	0	0	0.333333	N	0	N	N	0	0	ENSG00000251948	ENSG00000253824	-	+	19	8	24184165	101426687	upstream	intron	AC092279.1	KB-173C10.2	24184075	101393488	-	-	0	24184779	101421641	-	+	Y	-	1	N	SKBR3-200	55	1
58211	CTGGTTGGGGGTCTGGATGGCAACCCACCTGAGGCTGCCTGCCCTCCCCCGCACACCACAAGAGAAAAGGAAGACAGAGTGTCTCACTAGACTT|CCATGGCCACCATCCTGCTGTCTATATCAACCAACACCTTTTCTGAGGTCTGATGAGCATTGGCATCGGGCATCTTAACCCGGCATTTGGTTCA	3	7.2e-07	0.0477428	0.0340095	N	N	3.31588	3.47696	3.31588	splitr	4	0	0	0.222222	N	0.0744681	N	N	22	0	ENSG00000103056	ENSG00000252318	+	-	16	2	68482591	133038738	intron	upstream	SMPD3	AC097532.1	68392230	133038647	-	-	0.0425532	68417280	133039003	+	-	Y	1.4353	-	N	SKBR3-200	84	1
16168	GCCCAAGTCCTTCTGATCGAGGCCCGCGACCTCAGATCAGACGTGGCGACCCGCTGAATTTAAGCATATTTGTCAGCGGAGGAAAAGAAACTAACCAGGATTCCCTCAGTAATGGCGAGTGAACAGGGAAGA|GCCCCCGGCGCGCCACCGTCCCAACCTGGAGAGCCACTTACCGGCTTTACACGG	9	1.01e-08	0.00800429	0.00359877	N	N	3.66233	3.42317	3.42317	splitr	4	0	0	0.0204082	N	0	N	N	0	6	ENSG00000141161	ENSG00000038295	-	+	17	4	33516364	167025047	intron	intron	UNC45B	TLL1	33474836	166794410	+	+	0.0740741	33478168	166795266	-	+	Y	1	0.980772	N	SKBR3-200	110	0.859649
12875	CCTCCTCCGGTCGGCGCCTCGGTGTCCGCGCGTGGGTCCTGAGGGAGCTCGTCGGTGTGGGGTTCGAGGCGGTTGAGTGAGACGAGACGCGCCCCTCCCACGCGGGGAAGGGCGCCCGCCT|GCGCCCGGTGGCCCGGGGGGGCGCGGGCCGGCCGCCCCCCTCTCGCCTCCCGCCCGCCCGGCGCCGCCGCCGCCG	3	0.00136317	0.124554	0.176274	N	N	2.94021	2.07418	2.07418	splitr	1	0	0	0	N	0.08	N	N	0	347	ENSG00000227195	ENSG00000029993	-	-	20	X	26189869	150159248	upstream	intron	RP3-410C9.1	HMGB3	26167655	150148982	-	+	0.0133333	26189938	150152460	-	-	Y	-	0.251117	N	SKBR3-200	616	1
102495	GGTCTGGTGTGGGTTTGTAGTGGAGGCTGCTCCTGTGTGTCTGGTTCCGCTGGCTTGGACCAGGAAGAGCAGACTCAGCAGGAACAGTGTCGTCTGCAGCAGCGACTGGGGAGTCATTTTCCTCCGACGGAGTCACTCTTGGAAGTCACCACCT|CCAGGTCTGGGCAGGTCCCTCACCGGCCTGTGCCTGTGTGGCCTGCTCCTCCCCTTCCACCTCCTCCCAGGGCCACAGGCACCC	7	0.00184955	0.0601569	0.0991548	N	Y	3.58271	3.194	3.194	splitr	6	0	0.0714286	0	N	1	Y	N	956	12	ENSG00000205336	ENSG00000203451	-	+	16	16	57698944	90233540	utr5p	upstream	GPR56	AC133919.1	57662419	90232651	+	+	0	57673581	57654046	-	+	N	-	-	N	SKBR3-200	949	0
75318	GGCGGCAGAGCAGCAGGAGGCGGAGGCGGGCGGGGGGAGGGGAGCGGCTGGGGGGGGGGCGGAGGGGGCTCTTGCCGCCACTGCTCTCTCGCCGCCTCTCCCCCCCGGCGGGAGCCGCTCGCAGCCTCTTTGCACTAGTCTCTCCGCTCTCTCGGTCATGTGACCTTAACGTAACCGGACAGGAAAAGCCCCGCCGC|TCCGGGATATCCTCTTCATACAGCTGCCTGAGGAAGTTGATTTCGTCAGTCAGCCCTTCCAGGCGAGACTCCAGCTCTACCTTGTTCAGGTAAGCTTCATCCACATCCTTCTTGATGAGGACAAATTCATTCTCCATCTCTGTACGCTTATTGATCTCATCCTCATACTTGTTCTTGAAGTCCTCCACCAGCCCCTGCATG…	1	5.78e-05	0.249903	0.213472	N	N	3.60104	3.7904	3.60104	splitr	2	0	0	0	N	0.0456853	N	N	94	0	ENSG00000181472	ENSG00000231203	-	-	6	2	151712683	183937214	upstream	intron	ZBTB2	KRT8P10	151685252	183935768	-	-	0.0101523	151712708	183936515	-	-	Y	-	1	N	SKBR3-200	2508	1
17760	ATCAGACGTGGCGACCCGCTGAATTTAAGCATATTTGTCAGCGGAGGAAAAGAAACTAACCAGGATTCCCTCAGTAATGGCGAGTGAACAGGGAAGAGCCCAGCGCCG|GGCCCGGGTCTTCCAGGAGTCGGGTTGCTTGGGAATGCAGCCCAAAGCGGGTGGTAAACTCCATTTAAGGCTAAATACCGGCACGAGACCGATAGTCAACAAGTACCGTAAGGGAAAGTTGAAAAGAACTTTGAAGAGAGAGTACAAGA	56	3.41e-09	0.00627597	0.00605855	N	N	3.56489	3.4577	3.4577	splitr	0	0	0	0.144397	N	0.944444	N	N	0	32	ENSG00000141161	ENSG00000150672	-	-	17	11	33516364	85338966	intron	intron	UNC45B	DLG2	33474836	83166055	+	-	1.11e-16	33478157	85195011	-	-	Y	1	0.8871	N	SKBR3-200	1617	0.986667
54548	CTGCTGCCGTCCACTCTCGACTGCCGGCAACAGCCTGGTAGCCTCCCAACGCTCCAGCGCCATCCATTTTCAGGGCTAGTTGATTCGGCAGGTGAGTTGTTACACACTCCTTAGCGGATTCTGAC|GCTCATCAGACCTCAGAAAAGGTGTTGGTTGATATAGACAGCAGGATGGTGGCCATGGAAGTTGGAATCCGCTAAGGAGTGTAACAACTCAGCTGCCAAATCAACTACTCCTGAGAATGGATGGAGCTGGAGCGTTGGGCCCATACCCGGCCGTTGA	3	0.582209	0.811164	0.920981	N	N	3.81658	3.73912	3.73912	splitr	0	0	0	0	N	0.024	N	N	0	0	ENSG00000243185	ENSG00000252318	+	+	4	2	70296753	133038738	intron	upstream	AC108078.1	AC097532.1	70296579	133038647	-	-	0	70296737	133039060	+	+	Y	1	-	N	SKBR3-200	66	1
102703	CAGCTTCAAACGTGGGGTGGAAGGAGGCGGCGGGGGCGACGGCGGCGGC|TACGGCGGCGTCCTGACCGCGTCCGACGGGCTGCTGGCGGGCAACGAGAAGCTAACCATGCAGAACCTCAACGACCGCCTGGCCTCCTACCTGGACAAGGTGCGCGCCCTGGAGGCGGCCAACGGCGAGCTAGAGGTGAAGATCCGCGACTGGTACCAGAAGCAGGGGCCTGGGCCCTCCCGCGACTACAGCCACTACTACACGACCATCCAGGACCTGCGGGACAAGATTCTTGGTGCCACCAT	2	1	0.143919	0.155845	N	N	2.67448	3.1976	2.67448	splitr	27	0	0.367347	0	N	0.367347	N	N	10	3655	ENSG00000135749	ENSG00000171345	+	-	1	17	233431459	39684560	utr5p	coding	PCNXL2	KRT19	233119881	39679869	-	-	0.0204082	233431338	39684307	-	+	Y	-	-	N	SKBR3-200	350	0.931034
12079	CATCGCACGCTATCACCCGAGTCTCCACCTCGCTCACGGGCTGCTCTGCTATCAAATCAATGGCAAAGTTTTCATTCACCTCTTTCTGACGACCTACAAACCGAATTCTCCTGTAGTCTTTATCATCATAAACCTGGCCAGTGTGCGTGACCTTCTC|GCCGACCCCGACCCCCGGCGGGCACGACGCACGCCCGCCGCTCCCACCCGCCGCCATTTTGTGGCTGCGGCGTGGGCGGGGGAGGGGAGGAGGGAAGGA	1	0.0907555	0.195524	0.139334	N	N	3.70616	2.45253	2.45253	splitr	0	0	0	0	N	0.161616	N	N	314	307	ENSG00000145494	ENSG00000133243	-	-	5	19	1816719	2015702	coding	coding	NDUFS6	BTBD2	1801514	1985447	+	-	0	1801640	2015646	-	-	Y	-	12.9782	N	SKBR3-200	144	0
63472	GTGTTAGGACCCCAAAGATGGTGAACTGTGCCTGAGGAGGGCGAAGCCAGAGGACACTCTGGTGGAGGTCCGTTGCAGTGCTGTCGTGCAAATCCATCGTCCGACCTGGGTATAGGGGTGAAAGACTAATTGAGCCATCTACTAGCTGGTTCCCTCAGAAGTTTCCCTTAGGATAGTTGGTGCTCTCCCAAAACCCAACCCACACAGTTTTATCCAGTAAAGTTAATATTAGAGGTCCTGGGGCCAAAATGATCTCAACCTATTCTCAAAC|TTTAAATGGGTAAGAAGCCTGGCTGGCTGACGTGGAGCCAGGCGTGGAATGCGAGTGCTTCGTAGGCTACTTTTGGTAAGCAGAACTGGCACTGTGGGATGAACCAAATGCCGGGTTAAGATGCCCG…	24	0.645229	0.918226	0.858466	N	N	3.52937	3.52937	3.52937	splitr	56	0	0	0.0909091	N	0.333333	N	N	0	0	ENSG00000242517	ENSG00000252318	-	+	8	2	56755341	133038738	intron	upstream	AC018607.3	AC097532.1	56755033	133038647	-	-	0.102041	56755048	133039195	-	+	Y	1	-	N	SKBR3-200	48	1
107346	GCAGCTCTTCAGGCGGCACGGGCAGCACCGCTCTGACCCAGGCCCCAGCCTGACCGGCCCACTGCTCCAGCCGCTCCAGGCGCCCTCGCAGCTCGTGAATCTCCTGCTTCAGAGCGCGCTCATCTTTTTCCGCCTCCCGAACGGCCACGCTGAGTATGCTGGCACTGGTTGGGGGCTCTGGGGACCCCTCCATGCAGGTGCGCCCGTCCACGCCTAGCACTAGGTCATGGGGGCAGCCGCAGGTGAAGCTGC|GGATATGGGTACAGCCGGGCGCGAGATTTACACCCTCTCCCCCGCACTTTCAAGGGCCCTCCAGAGCTCACCAGATGCCGCTGGAAGCGCGACGCTTTCCAAGGCGCGGACC	2	0.0872305	0.0679141	0.0404743	N	N	3.51104	3.56282	3.51104	splitr	5	0	0	0.2	N	0	N	N	115	0	ENSG00000221988	ENSG00000252194	-	-	6	1	32139755	108113552	coding	downstream	PPT2	AC114491.2	32121218	108113461	+	-	0	32134924	108113085	-	-	Y	-	-	N	SKBR3-200	30	1
106188	AACATCTTCAGTAATCAGCTTGAATTTTCTAAATGCAACTTCATCATTCTGCAAATCAGCAAGACTCACTTCAAACACACGACCCTTGAGACCATCAGACGCAATTTTGGTTCCTTGGGTCCTGGTGACGAGCGTCTTTCCAATATTTCTTATATTGAACATAGCAGGTGCTTTCACATCATACCAATCTTTCTTAGAAAATGGATCAACCACTTTCTTCTTGGCTCCCTTTTTGCCGCCTTTCGTAAGGCGCTTGTTCTTGCCAA|CCCCCATGGTGCTGGTGCCCATGGGACTTCCCAGGGCAGTGTGTGTGAGTGGG	1	1	0.428927	0.471212	N	N	3.24	3.16151	3.16151	splitr	17	0	0.264151	0	N	0.377358	N	N	0	97	ENSG00000234797	ENSG00000158106	-	-	15	8	60061347	144466390	intron	intron	RPS3AP6	RHPN1	60060543	144451057	+	+	0.283019	60060558	144460772	-	-	Y	1	1.2539	N	SKBR3-200	3003	0
22525	GCAGTCGCCGCGGAATTCGGCGAGTAGAACCGCTGAGGCGGGCGCGGGCCCGGGTGGGGCCAAGGTTCCGGCCACTCTGCAGAATGGAGATAATCAGGAGCAATTTTAAGAGTAATCTTCACAAAGTGTACCAGGCCATAGAGGAGGCCGACTTCTTCGCCATCGATGG|CCTCCCTTGCCCTCAGCGGATCGAAAGGGAGTCGGGTTCAGATCCCCGAATCCGGAGTGGCGGAGATGG	1	0.0829775	0.171838	0.109769	N	N	3.70144	3.37345	3.37345	splitr	6	0	2.22e-16	0	N	2.22e-16	N	N	241	0	ENSG00000140694	ENSG00000241530	+	+	16	2	14724124	230045666	coding	intron	PARN	AC006368.1	14529559	230045488	-	-	0.144928	14723465	230045559	-	+	Y	-	1	N	SKBR3-200	60	1
36524	CACTGGTGCCAGTTCCACCTCCTCTTGTTCAGGATCTTGGTTCAGGGGCTGGTAGGAGTAGCCAGCTGGGCCCGACCCCGTTTCCTCCTGCTCTTCCTCAGGCTCCTCACTGCTCCAATCCCCAGTGCCTTCTGAAGGGCCCTGATGTCCCAGTTCCTCAGTCTGATTGGGGAAGATACGCTCAGGGCCCATGGTGTCTCCTCCTAGAACTACTGTTGCCATCCG|GGCAGGGGCCGCTCAGAGGACACATCCAGCCGGTACAGCTCCCCCCAAGGCTGCGACTT	9	1	0.432017	0.863227	N	N	3.71464	3.41017	3.41017	splitr	9	0	0.152542	1	N	0.305085	N	N	197	12	ENSG00000124733	ENSG00000203451	-	+	6	16	42981706	90233540	coding	upstream	MEA1	AC133919.1	42979832	90232651	-	+	0.152542	42981119	29189052	+	+	Y	-	-	N	SKBR3-200	1416	0
43754	ACTGCTGGCGATGGCCGGGTATGGGCCTGATGCTCCAGTGCCATCCATTTTCAGGGCTAGTTGATTCGGCAGGTGAGTTGTTACACACTCCTTAGTGGATTCTGACTTCCATGGCCACCGTCCTGCTGTCTA|TATCAACCAACACCTTTTCTGGGGTCTGATGAGTGTGTGGGCATTGGGCACCTTAATCCGGCATTCGGTTCATCCCGCAGAGCCAGGTCTGCTTACCAGAAGCGGCCCACTAGGCACTCACATTCCATACCCGGCTCCACACGCCAGCAAGCCGGGCTTCTTACCCAACT	27	0.850371	0.336493	0.73721	N	N	3.7476	3.54553	3.54553	splitr	33	0	0	0	N	0.780303	N	N	0	0	ENSG00000252666	ENSG00000244663	-	+	19	16	36066721	47539299	upstream	intron	AD000090.1	AC007599.1	36066627	47538630	+	+	0	36066541	47539269	-	+	Y	-	1	N	SKBR3-200	140	1
21037	TGCCACCCTGTCCGGGGCGGAGAGAGGGCCCGAGGGCCAGTTAAGGCCAATGGCGGGAGAAGCAGGGGGCTGCAGCCCCTGGAATGCGGTGAAGCCAGGCCGAGGCCCGGAGGCAGCTGTGGTAGGCCAGGGCAGGGTGGAAGGCACCGGACTGGGACCGGGCCAGGGCTACAGGGCCGAGGACCCAGGCCACACGGGCACCCCGGGAGGCGGGGCACAGGGTCACGTGACACAGAACATGAAACACAGGCACAGGGT|TCACAGTAAGCACATGGACAAGGGGGCACAGACTCACAGGCCAGATGGACATCCAGCCAA	13	1	0.287572	0.640458	N	N	3.08611	3.17721	3.08611	splitr	177	0	2.22e-16	0	N	0.9	N	N	532	0	ENSG00000100075	ENSG00000213645	-	+	22	7	19166343	63392346	utr3p	downstream	SLC25A1	RP11-340I6.10	19163095	63391519	-	+	2.22e-16	19163405	63392644	+	+	Y	-	-	N	SKBR3-200	936	0
56521	CCAGCTCACCCCCCTCCAGAGGGATGGGGAGGACATGACCCCCCGAGCCACCTTCCCTGCCGGGCCTTTCCAGCCGTCCCAGAGCC|GGTCGGTCCTCCCCCGCCGGGCCTTCCCCGCGCTCCCCGGCGCCCCCAGCCCGCTGACCCCCGGCCAGG	1	2.21e-07	0.150368	0.0850003	N	N	3.12386	2.59744	2.59744	splitr	0	0	0	0	N	0	N	N	0	13	ENSG00000251948	ENSG00000036672	+	-	19	11	24184165	119252436	upstream	intron	AC092279.1	USP2	24184075	119225925	-	-	0	24185503	119235045	+	-	Y	-	1.33462	N	SKBR3-200	450	1
94853	AACCGGAGCCGGTCCGCTGGGCGGCGGGCGCCGGGGGCCG|ACCCGGCGGGGCCGATCCAAGGGCCTCACTAAACCATCCAATCAGTAGTAGCGACTGGCAGTGTGTACAAAGGGTAGGGACTTCACGCAAGCCTATGACCCACACTTACTGGGAATTC	3	1.2e-11	0.0899288	0.105259	N	N	2.82247	3.29384	2.82247	splitr	6	0	0	0	N	0.15	N	N	371	0	ENSG00000167193	ENSG00000225840	-	+	17	Y	1359552	10036711	utr5p	intron	CRK	RN18S1	1323983	10036113	-	-	0.125	1359462	10036604	-	+	Y	8.93565	1	N	SKBR3-200	490	1
40517	GCCCGCAGGGGTGGGGCTGGGTGGCTCTGCATCCCGGAGGCAGCTCATATAGCGGGGCGTGCAGAAGCCACCTGCCCGAGTGCCACGGCGCCGCGAACGCTTCTGCCCATTGCGTTCACCCCAGGCTGTTTTCCGTTCATCCACTTTAGGGACCAGGAGGCCACTAAACCATGACATGTTG|CTGCCGGCCCGGCTCCGCGCCTGCCCTGGGCCCCCGCCCCGCCGCCCCCGCGGGCTCCGGCCGGCCGGCCGGCCGTCCC	7	0.389109	0.807496	0.631117	N	Y	3.46874	2.37871	2.37871	splitr	3	0	0.0379747	0	Y	0.531646	N	N	1075	0	ENSG00000174233	ENSG00000227059	+	-	12	12	49177877	133812681	utr5p	downstream	ADCY6	AC226150.2	49159975	133794898	-	-	0	49177221	49182689	+	-	N	14.5681	-	N	SKBR3-200	494	1
51038	CCGGGCAGG|ACGGTGGCCATGGAAGTCAGAATCCGCTAAGGAGTGTGTAACAACTCACCTGCCGAATCAACTAGCCCTGAAAATGGATGGCGCTGGAGCGTTGGGAGGCTACCAGGCTGTTGCCGGCAGTCGAGAGTGGACGGCAGCAG	3	1.33e-07	0.0343296	0.0178497	N	Y	2.375	3.76952	2.375	splitr	0	0	0	0	N	0	N	N	154	0	ENSG00000138101	ENSG00000243185	+	+	2	4	25896503	70296753	upstream	intron	DTNB	AC108078.1	25600067	70296579	-	-	0.111111	25896632	70296752	+	+	Y	-	1	N	SKBR3-200	18	1
72043	AAAACTGTATGGGATGGGTTTTGTGAGAGCACCAGCTATACTGAGGGAAACTTTGGAGGGAACCAGCTACTAG|ATGTCAGCTCACTACAGCCTCAACCTCCTGGGCTCAAGCAATTATCCTGCCTCAGCTTCCCGAGTAGCTGGGACTACAGGTTCATGTCATCACACTCAGCTAATTTTTTGGTATATTTTTAGAGACAGGGTTTCACCATGTTGCCCAGGCTAGCCTGGAACTCCTGAGCTCAAATGATCCTCTTGCCTTGGCCTCCCAAAGTGCCGAGGTTACAGGTAGGTGTGAGCCACCATGCCCGGCCAGGCAGTTTTATCCATTAATATTTTACAAAAAACTGAGGCTCAGAGAGATTAT	1	0.012076	0.131006	0.0646783	N	N	3.25679	3.38337	3.25679	splitr	3	0	0	0	N	0	N	N	0	0	ENSG00000248801	ENSG00000233084	+	+	8	1	69243727	249231242	intron	upstream	RP11-664D7.4	AL672183.2	69215703	249230780	-	+	0	69218517	206793900	+	+	Y	1	-	N	SKBR3-200	11	1
107193	CTCCGCCTTCCCGCACCTGCGGGTCCTGGAGGCCACGGCCCGCGCCGGGGGCCGCATCCGCTCGGAGCGCTGCTTCGGTGGCGTGGTGGAGGTGGGCGCGCACTGGATCCATGGGCCCTCCCGGGGTAACCCCGTCTTCCAGCTGGCTGCTGAGTACGGGCT|CTTCCCTGTTCACTCGCCATTACTGAGGGAATCCTGGTTAGTTTCTTTTCCTCCGCTGACAAATATGCTTAAATTCAGCGGGTCGCCACGTCTG	9	0.636678	0.0115498	0.00751603	N	N	3.54872	3.7036	3.54872	splitr	5	0	0	0	N	0	N	N	15	0	ENSG00000148832	ENSG00000141161	+	-	10	17	135205198	33516364	coding	intron	PAOX	UNC45B	135192695	33474836	+	+	0	135193587	33478169	+	-	Y	-	1	N	SKBR3-200	22	1
70499	TTAGAATCCTGAAGAAATGTATCACATGGGCCTGCCTGGGTCTTCCCCCGCCCCCCCCCCCCCCCCAAGAAAAACCTGCATCTGCCTTAAACATAAGATCCAGTAGTCAGTATGAAATTCATCAAGCTAAAGCTTATCTCGTCTGTAGTTGTAGCTCTCTGAAACTTTAAAAAAGGAGTTTTAAACTTTGCATATCTGAATTTCTGAGGTAGC|GCCGCCGCAGGTGCAGATGTTGGTGGTAGTAGCACATATTCTAAAGAGAACTTCAAAGGCCGAAGTGGAGAAGGGTTCCATGTGAACAGCAGTTGGACATGGGTCATTCGGTCCTGAGAAAT	1	0.751166	0.171838	0.109769	N	N	3.46704	3.55504	3.46704	splitr	0	0	0	0.0277778	N	0	N	N	9	0	ENSG00000198947	ENSG00000252194	-	+	X	1	33357558	108113552	intron	intron	DMD	AC114491.2	31132808	108113461	-	-	0	32777814	108113544	-	+	Y	0.952331	1	N	SKBR3-200	1491	1
61646	ACGCTGTGGAATTCCATAGTTGGTCTCATCCCTGGTCAGTTTCCACATGATGATGGTCTTATCTCGAGAGGCGGAGAGGATCATGTCCGGGAACTGCGGGGTAGTAGCGATCTGGGTTACCCAGCCGTTGTGGCCCTTGAGGGTGCCACGAAGGGTCATCTGCTCAGTCATGGCGGCGGCGAGAGCGTGTGTCGCTGCAGCGACGAGGATGGCACTGGATGGCT|AGTTTCTTACAGAACTACAGCCTAGGAAAGCTTGGAGGGAGGTGAAAGGGAATCCTTGAAGTCAAGGAGTTTAGTGCTAGGGGTACTATCTTAGAGCCCAAAAGAACAAACAATAGCCAGATACTCTTCCTCGGCCCTGGGCTCATCAAAGATAAGTCTATGTACATTGGGGTC…	1	1.09e-06	0.221519	0.173897	N	N	3.42568	3.42936	3.42568	splitr	0	0	0	0	N	0	N	N	1478	46	ENSG00000204628	ENSG00000171132	-	+	5	2	180675096	46415129	utr5p	intron	GNB2L1	PRKCE	180663909	45878484	-	+	0	180670853	46155273	+	+	Y	-	0.728594	N	SKBR3-200	1022	0
92030	TGAGATGCCACGCGAAGCCCATTATCCAATGTGGTTACTTTGGTTTCAAACTTTT|CCTGTCCCCATTTCACAGAGGAGGAAAGTGAGGCTCCATTGGCACAGCCGGGAACTGAAGCCACATCTCTCTGAGCCTGTCCTCTCTCCCCTGCCTGCCCCTGCCTGCCCCTGCCTGCCCCTGCCTGCCTCCCTGGACGCTGCGTCCATCTGGAACTATCTCCACAAACCCCCCACCCCCCCACCCGCCATCACCGCTGTCTGCTGCTCCTTCCCTCCCTCGCCTTCCTAG	1	0.881674	0.171838	0.109769	N	N	3.36344	3.46551	3.36344	splitr	7	0	0	0	N	0	N	N	379	0	ENSG00000165688	ENSG00000255143	-	-	9	11	139318213	69995729	coding	intron	PMPCA	RP11-805J14.3	139305110	69975403	+	+	1.11e-16	139306565	69983349	-	-	Y	-	1	N	SKBR3-200	230	0
19401	GGAAGCGGGGGCGGGGCCTTGTGGTGGGGGCGGGGCCTCCCGCGGCGCGCGCCCCGCCCCGCCCGCCCGCCCCCTCCCCCACGCCGCCGTGCTTACTGGGCCTGGGCCGCTGGGGGCTGATATCCAGGTTGAGGTCGATCCTCCGCCGGGCCTCCCGGTTCTCCTGCTTC|GGATATGGGTACAGCCGGGCGCGAGATTTACACCCTCTCCCCCGCACTTTCAAGGGCCCTCCAGAGCTCACCAGATGCC	1	0.0969064	0.249903	0.213472	N	N	3.21229	3.56282	3.21229	splitr	0	0	0	0	N	0	N	N	250	0	ENSG00000076984	ENSG00000252194	-	-	19	1	7979363	108113552	coding	downstream	MAP2K7	AC114491.2	7968728	108113461	+	-	2.22e-16	7968880	108113085	-	-	Y	1.16226	-	N	SKBR3-200	264	1
43366	TCTACCAGGAAGCCAGAGGCCTAGGAGCTCGCCATCCATATTTATTTGAAAAGGTCAAAAGGAGCATCTATGAGACAAGGGAGGGGTGCAGGCTGAAGCAGCGCCTCAACAGCCAGGGACATGTAGGCAACACGAGCAGGCACAGCGCGGCCACCACTGTCCACACGCTCACACAAGCCAGGCCCGCAGGGCCTTCGGAGAGCTAGCAGGTTACATTCAGGCAGATGGCCCTCTTCCCACCCAAACCCAC|TCCACCTTACTACCAAACAACCTTAACCAAACCATTTACTCAAATAAAGTATAGGC	17	0.466993	0.188038	0.55444	N	N	3.29959	2.83077	2.83077	splitr	31	0	0.142857	0	N	0.142857	N	N	2631	423	ENSG00000197746	ENSG00000228716	-	+	10	5	73611126	79950802	utr3p	intron	PSAP	DHFR	73576055	79922047	-	-	0.142857	73576527	79946843	+	+	Y	-	2.07108	N	SKBR3-200	437	0
55611	CATCTTCAACTGGAACCCTTCTCCACTTCGGCCTTCAAAGTTCTCATTTGAATATTTGCTACTACCACCAAGATCTGCACCTG|CGGCGGGCACCTTGGCCAGGGGCCACAACCCAGCCCAGCCACACAGCACCACGTGCAGACAGCCAGGCCTGCAGGAGCTTCCGAGAGCAGCTCTGTGCTCTTACCCTCAAGGTGGGCGGGGGGAGGGGAGGAGCTTAGAAATGCTGAAGAATTTGTTTTTCTTCTGTGCTG	3	0.295972	0.047743	0.0340095	N	N	3.48846	2.95744	2.95744	splitr	0	0	0	0	N	0	N	N	0	3123	ENSG00000251948	ENSG00000197102	+	-	19	14	24184165	102517135	intron	intron	AC092279.1	DYNC1H1	24184075	102430865	-	+	0	24184151	102515040	+	-	Y	1	0.935618	N	SKBR3-200	1596	1
87016	TGACCCATCTTGAAACATGGTCCAAAGGGTCTAACACGTGTGCGAGTCAGGGGCTCGCACGAAAGCCACTGTGGCGCAATGAAGGTGAAGGCTGATGCGCTGGCTGGCTGAGGCGGGATCCTGAGGCCTCTCCAGTTTGCCAAGGGAGCACCACCGTCCACTCTCGCCCACTGTGCTGGGCAGGTGGAGAATGAGCGCTTGTGTTAGGCACCAAAAGATGATAAACTATGCCTGGGCAGGGCGAAGCGAGAGGAAACTCTGGTGGGGGTCTGT|AGCGGCCCTTCGCGCAGCCCGCGCCCGCCGCGCCCGCCTCGCCCGCCGCGCCCGCGGGGCCCGGGGAGCTGGGCTGGCTGTCCATGGCCAGC	3	0.00587182	0.0373382	0.0211036	N	N	3.15832	2.48452	2.48452	splitr	2	0	0	0	N	0	N	N	0	0	ENSG00000251948	ENSG00000214336	-	+	19	2	24184165	88752131	upstream	intron	AC092279.1	FOXI3	24184075	88747726	-	-	0.0217391	24184775	88751738	-	+	Y	-	1	N	SKBR3-200	27	1
57879	TTGCCAAGAATGTTTTCATTAATCAAGAATGAAAGTCGGAGGTTCGAAGACGATCAGATACCGTGGTAGTTCTGACCATAAACGATGCCGACTGGCAACGTGGCGGTGTTATTCCCATGACCCGCTGGGCAGCTTCCAAGAAACCAAAGTCTTTGGGTTTTTAGGTTCCGGGGGGAGTACGGTTGCAAAGCTGAAACTTAAAGGAATTGGTGGAAGGGCACCACCAGGAGTGGAGCCTGCGGCTTAATTTGAC|CTCAACACGGGAAACCTCACCCAGCCTGGACACGGACAGGATTGACAGATTGATAGCTCTTTCTCAATTCTGTGGGTGGTGGTGCA	21	1	0.398405	0.86397	N	Y	3.63552	3.20125	3.20125	splitr	339	0	0	0.0869565	N	0.686047	N	N	0	0	ENSG00000256642	ENSG00000242257	+	+	16	11	33962503	45848297	upstream	intron	NCRNA00273	AC044839.1	33961052	45848153	-	-	0.837209	33963751	45848297	+	+	Y	-	1	N	SKBR3-200	440	1
100009	AGGTCCTCCATGCGCAGTCATGAGTCGCTTCAAGTTTATCGG|AAGCTGAAGAGGGAACTACCCTTTTCATTCCGATCAATTAATACGAGAGAAAACCTGTATCTGGTGACAGAAACTCTGGAGACGGTAAAGGAGGAAACCCTGAAAAGCGACCGGCAATATAAATTTTGGAGCCAGATCTCTCAGGGCCATCTCAGCTATAAACACAAGGAAAGTCTTTGGGTTC	31	3.06e-07	0.20998	0.640942	N	N	3.64913	3.57064	3.57064	splitr	2	0	0.047619	0	N	1	N	Y	110	744	ENSG00000147687	ENSG00000073605	+	-	8	17	125551699	38077313	coding	coding	TATDN1	GSDMB	125500726	38060848	-	-	0	125551266	38066177	-	+	Y	-	-	N	SKBR3-200	220	0
37096	GCCACAAGCCAGTTATCCCTGTGGTAACTTTTCTGACACCTCCTGCTTAAAACCCAAAAGGTCAGAAGGATCGTGAGGCCCCGCTTTCACGGTCTGTATTCGTACTGAAAATCAAGATCAAGCGAGCTTTTGCCCTTCTGCTCCACGGGAGGTTTCTGTCCTCCCTGAGCTCGCCTTAGGACACCTGCGTTACCGTTTGACAGGTGTACAGCCCCAGTCAAACTCCCCACCTGGCACTGTCCCCGGA|GCGCTTGGCGCCAGAAGCGAGAGCCCCTCAGGGCTCGCCCCCCCGCCTCACCGGGTCAGTGAAAAAACGATCAGAGTAGTGGTATTTCACCGGCGGCCCGCAGGGCCGGCAGACCCCGCCCTGGACCCCTCGCGGGGACACCGGGGGGCGC…	4	0.557565	0.91266	0.908153	N	N	3.23636	3.15782	3.15782	splitr	5	0	0	0.025641	N	0.970588	N	N	0	0	ENSG00000162669	ENSG00000226958	+	+	1	X	91870426	108297792	intron	upstream	HFM1	RN28S1	91726323	108297361	-	-	1.11e-16	91853148	108297823	+	+	Y	1	-	N	SKBR3-200	816	0.987952
58688	AGGTACCGGGAGAGGCGGCAACATGGAGCGAGCAGGACACGCACGCGCGCAGGGGCCGGGCGGGGAGCGGGCGGGCGGGCGGCGTGAGGGGCGCCGGCCTCCGGGGTCTCCGCCCGCGGCCCCTCCCCCGGGCCGCC|GCCTCTGTCTCTCTCTCCGTTATGGTAGCGCTGCAG	1	5.25e-05	0.439232	0.485246	N	N	2.39294	3.39582	2.39294	splitr	3	0	0	0	N	0	N	N	0	0	ENSG00000100181	ENSG00000227195	-	+	22	20	17134699	26189869	upstream	intron	AC005301.5	RP3-410C9.1	17082801	26167655	+	-	0	17082680	26189466	-	+	Y	-	1	N	SKBR3-200	60	1
60320	CTTTGTTTCAGCAATTGAAGGAAGAAAAATAGTGGGCTTGGGGGAAACATCTGCATCAAGTTGTTTAT|CTGTAATGATAAGCTTTGTTCCGGGACCAAATACCTTGATTTTTTTGCCCAACTCTTGCCCACCACCTGAGAAGCCTTT	37	4.48e-08	0.834062	0.547786	N	Y	3.40216	3.63449	3.40216	splitr	0	0	0	0	Y	0.661765	N	N	0	0	ENSG00000211689	ENSG00000211691	+	-	7	7	38305279	38313248	coding	coding	TRGC1	TRGJP	38297480	38313188	-	-	0	38305279	38313188	+	-	N	1	1	N	SKBR3-200	495	0
60735	ACTTGACATACTTCTTCAGTCATTTAAGGCTGAGGTGTATGCTTTGTTCTTTTACTGCAGTGTATATTTCAGGATTTTTAAAGGATCCTCGCTTTCAGATCTCTGTGAATTGAAACCATGTGAATCCCACTAGACTATTTTAAGAAGTCGAAAATTTCTCCCACCCAAAACTATGTCAACAATTGGATGTACTCATCAAGTCACCCTTACTCTGCCACTAATTTATTTCCTTGTTGCTGAAATGATGAGAGAGGTATAATCTCCACCCTCACGGAGTTGTCATCAC|CCTGGCAACCCCTCCGTAGTCAAGGCCTTCTTCTCCATGAAATTTTATCATTAATCGCTTCCAGAGATCTTTTGGTCTCATTTTCATGACCTGTCAATATGATT	6	0.0611033	0.592981	0.739248	N	Y	3.66592	3.67593	3.66592	splitr	6	0	0	0	N	0.836538	N	N	20	0	ENSG00000238083	ENSG00000237854	+	+	17	17	44633016	66111659	intron	intron	LRRC37A2	AC005332.1	44590076	66097708	+	+	0.0480769	44628273	66110667	+	+	N	0.81019	1	Y	SKBR3-200	882	0
62578	CGCCATGTTCATCGGCCACGCCACTGCCCTCATCCAGTCGCTGGACTCCTCGCGGCGCC|CATCTCCGCCACTCCGGATTCGGGATCTGAACCGGACTCCCTTTCGATTGGCTGAGGGCAACAGAGGCCATCGCCTGTCCATTCAGAATGGCGCTCACCTATTTCTCAGGACCGAATGACCCATGTCCAACTGCTGTTCACATGGAACCCTTCTCCACTTCGGCCTTTGAAGTTCTCTTTAGAATATGTGCTACTACCACCAACATCTGCACCTGCGGCGGCTCTGC	16	1	0.197144	0.595385	N	N	3.37825	3.42208	3.37825	splitr	1	0	0	0.333333	N	0	N	N	0	0	ENSG00000256952	ENSG00000252194	+	-	15	1	30517059	108113552	coding	downstream	AC135731.2	AC114491.2	30515590	108113461	+	-	0.0169492	30516529	108113323	+	-	Y	-	-	N	SKBR3-200	69	1
51912	CTCGTTCTCCAGAAGGCTGTCCCGGGGCCCCCACTCTCCGTCCCGCTCCGGGGACAGTG|CCAGGTGGGGAGTTTGACTGGGGCTGTACACCTGTCAAACGGTAACGCAGGTGTCCTAAGGCGAGCTCAGGGAGGACAGAAACCTCCCGTGGAGCAGAAGGGCAAAAGCTCGCTTGATCTTGATTTTCAGTACGAATACAGACCGTGAAAGCGGGGCCTCACGATCCTTCTGACCTTTTGGGTTTTAAGCAGGAGGTGTCAGAAAAGTTACCACAGGGATAACTGGCTTGTGGCGGCCAAGCGTTCATAGCGACGTCGCTTTTTGATCCTTCGATGTC	12	0.435016	0.354906	0.780191	N	N	3.03959	3.34	3.03959	splitr	13	0	0	0.0555556	N	0.389831	N	N	0	0	ENSG00000148082	ENSG00000162669	+	+	9	1	91793682	91870426	utr5p	intron	SHC3	HFM1	91628060	91726323	-	-	0.220339	91793457	91853135	-	+	Y	-	1	N	SKBR3-200	198	1
69772	TGTGCTGTAACAAGAGGCTAAGCACAGAATTACATGGGCTACC|TTAAGAGAGTCATAGTTACTCCCGCCGTTTACCCGTCCTTCATTGAATTTCTTCACTT	1	4.72e-09	0.172941	0.111097	N	N	3.59206	3.45551	3.45551	splitr	7	0	0	0	N	0.302326	N	N	1	0	ENSG00000151067	ENSG00000198626	+	+	12	1	2807115	238129359	intron	intron	CACNA1C	RYR2	2079952	237205505	+	+	0.162791	2545665	237766426	+	+	Y	0.994458	1	N	SKBR3-200	630	1
20061	GAGGATGAAGAGGAGGATACCACAAGGGAAGCCGATGGCCCAGGCCAGTCCCACAGCTTTCATGGGGTTCTTGCCCCTCTTTCTGGGAATGTATTCCAGCTCCGGGGATAGGGGTTCAGGTTCCTCCTTG|CCCTCTCCATTGAAAGCTGTTTCATCACTCAATAAAACTC	2	4.43e-09	0.0749085	0.0489136	N	N	3.48913	3.31064	3.31064	splitr	6	0	0.15	0	N	0.275	Y	N	553	0	ENSG00000127838	ENSG00000220804	-	+	2	2	219211516	243102304	coding	upstream	PNKD	AC093642.5	219135115	243030784	+	+	0.15	219136183	38481583	-	+	N	-	-	N	SKBR3-200	1269	1
94844	TCAGACGTGGCGACCCGCTGAATTTAAGCATATTTGTCAGCGGAGGAAAAGAAACTAACCAGGATTCCCTCAGTAATGGCGAGTGAACAGGGAA|GAGCCCGCACCCCGGCCCGCGGGGGAGTTCCCACAGTTGGCCGCTCCGGCCTGTGGGGCTACATCCCTGCTGCCGGCCAGGCGCGGCCCGCGGGACCCCGAGTGTAGCGCCATGGCCCGGGAGAGGCCGCCCGGGAGGGGCTGCGGCGTCCTGCGCCGGTGTCTACTCGGGGCTGTGCTGTTGTTCGGCCTGCGGCTCTGCGCAGAGCTGCGGCGCGCCGGGCCCGGGTCCCCCACCCGCAGCGCCCCGCCGGGCCCGGCCTGGCGGCCAC	9	0.0050054	0.0164252	0.0147908	N	N	3.74487	3.11023	3.11023	splitr	6	0	0	0.0149254	N	0	N	N	0	0	ENSG00000141161	ENSG00000053328	-	+	17	6	33516364	110679475	intron	upstream	UNC45B	C6orf186	33474836	110567131	+	-	0	33478170	110679586	-	+	Y	1	-	N	SKBR3-200	740	1
67955	TCGCGACCTTCTGGGGAGGCGGCCACTGGTCTTCGTTGGAGAGATGGGCGCAGCGAGGCCGGAGGGCGCGCGTGGAGCGGTGCGGGCGGGGTACGCGCCCGGCTGTGCGTGCGAGGCGCACCCTCCAGCGGCCGCCGGGTCCCAGTCCCGGGCTCAGTCCGCGCCTCTATCCTCGCT|GGCCCTTGAAAGTGCGGGGGAGAGGGTGTAAATCTCGCGCCCGGCTGTACCCATATCCACAGCATTCCTCCCTCTGGAACTAAGACCTCTA	1	0.512884	0.25353	0.218633	N	N	3.09356	3.29856	3.09356	splitr	0	0	0	0.142857	N	0	N	N	10	0	ENSG00000141750	ENSG00000252194	-	+	17	1	37382040	108113552	intron	downstream	STAC2	AC114491.2	37366789	108113461	-	-	0	37381275	108113142	-	+	Y	1.34447	-	N	SKBR3-200	4	1
68995	AGCGGGCCAAGGCCTCTCTCAATGGGGCTGATATCTATTCTGGCTGTTGCACTCTGAAGATCGAATACGCAAAGCCTACACGCTTGAATGTGTTCAAGAATGATCAGGATACTTGGGACTACACAAACCCCAATCTCAGTGGACAAGGTGACCCTGGCAGCAACCCCAACAAACGCCAGAGGCAGCCCCCTCTCCTGGGAGATCACCCCGCAGAATATGGAGGGCCCCACGGTGGGTACCACAGCCATTACCATGATGAGGGCTACGGGCCCCCCCCACCTCACTACGAAGGGAGAAGGATGGG|ATAGAGATCCATGGACCGCCTTGCAGAGCAGAGCCTCAGCAATCACTGGATGTGATCTTCCTTAGAGATGAAGAAACTGAGGCTGGGGAGTAGA…	1	1.02e-17	0.285452	0.264723	N	N	3.23215	3.50013	3.23215	splitr	0	0	0	0	N	0	N	N	797	0	ENSG00000104824	ENSG00000230304	+	+	19	3	39342987	197953181	coding	downstream	HNRNPL	CICP6	39327029	197950368	-	-	0	39330932	13165973	-	+	Y	-	-	N	SKBR3-200	108	0
95983	TCTGCGCTCGCGGCTGCCTGGACTCAGCAGGCCCCTGGACCATGTCCCGCGCCCTGCGGC|GGGGCGCGGGAAATGTGGCGTACGGAAGACCCACTCCCCGGCGCCGCTCGTGTGGGGCCCAAGTCCTTCTGATCGAGGCCCGCGACCT	6	8.04e-08	0.46387	0.851218	N	N	3.36873	3.37089	3.36873	splitr	16	0	0	0	N	0.15	N	N	298	0	ENSG00000104774	ENSG00000141161	-	+	19	17	12777556	33516364	coding	intron	MAN2B1	UNC45B	12757325	33474836	-	+	0.216667	12777428	33478355	-	+	Y	0.699585	1	N	SKBR3-200	40	1
99438	AAAGGCTTGACGGGCGGGG|GAGAGGGAGGGCGGGTGGAGGGGTCGGGAGGAACGGGGGGCGGGAAAGATCCGCCACCGGGTTGAATCCTCCGGGCGGACTGCGCGGACCTGACCCATTTACCTCTTAACGGTTTCACGCCCTCTTGTACTC	12	2.16e-07	0.0152217	0.0161023	N	Y	2.80827	2.49243	2.49243	splitr	0	0	0	0	N	0.0526316	N	N	0	32	ENSG00000238057	ENSG00000150672	-	+	2	11	145278683	85338966	intron	intron	ZEB2-AS1	DLG2	145275982	83166055	+	-	0.421053	145278046	85195281	-	+	Y	-	0.8871	N	SKBR3-200	140	1
72872	CGGCCCGTCGTGCTGCCCTCCCGGGGAGTTTGCGCGAGCGTTGGCTCCCCCTGGGCCTTTGCGGTGCTCCTGGAGCGCTCCGGGTTGTCCCTCAGGTTCCCGAGGCCGAGCGGTGGTGTGTCGTTCCCACCCCCAGCGCCCCCTCCTCCGGTCGGCGCCTCGGTGTCCGCGCGTGGGTCCTGAGGGAGCTCGTCGGTGTGGGGTTCGAGGCGGTTGAGTGAGACGAGACGCGCCCCTCCCACGCGGGGAAGG|GCGCCCGCCTGCTCTCGGGGAGCTAGCGTGCCCGACGGCGTGCTTGGTTCCGGGCCAAC	3	1	0.608665	0.872074	N	N	3.38809	3.10547	3.10547	splitr	11	0	0	0	N	0.305085	N	N	0	0	ENSG00000227195	ENSG00000082293	-	+	20	6	26189869	70919679	upstream	intron	RP3-410C9.1	COL19A1	26167655	70576463	-	+	0.186441	26189948	70577529	-	+	Y	-	1	N	SKBR3-200	700	0
23067	CATCTTGCGTCCCCGCGTGTGTGCGCCTAATCTCAGGTGGTCCACCCGAGACCCCTTGAGCACCAACCCTAGTCCCCCGCGCGGCCCCTTATTCGCTCCGACAAGATGAA|AGAAACACATCAACATTCTAAAATTTATATATGTACAAATCTGCATGATCTATGCTATTCAGGAGTACAAAATTGCTTTTCATGTAGGACTACCTAAAGTCTGCCCTGAGTTAACACAGGAAAAAGGCTCTACAATGTCTTTCACTTGCTGGAGCTGTTCCTCCCCCCAGCCACAGCAGATGGTGTTTCATAGTTGGTCACAAATGGCTGTCAGTGAG	1	0.366377	0.131006	0.0646783	N	N	3.57809	3.03868	3.03868	splitr	12	0	0	0	N	0	N	N	480	0	ENSG00000145741	ENSG00000219814	+	+	5	6	72801460	171055065	coding	upstream	BTF3	XX-C2158C6.2	72794233	171054606	+	+	1.11e-16	72794963	137793529	+	+	Y	-	-	N	SKBR3-200	966	0
30714	ATAAACTATGCCTGGGCAGGGCGAAGCGAGAGGAAACTCTGGTGG|AGAGTCTCTGCTAGCCATCAGCCCCAGGGGCAGTTTTGTCAGGTAAAGCAGTAATACCCATGCCCTGTGGCAAGGCTTCTTTGGGAAGA	1	3.96e-08	0.221519	0.173897	N	N	3.45294	3.34615	3.34615	splitr	0	0	0	0	N	0	N	N	0	266	ENSG00000251948	ENSG00000138303	-	+	19	10	24184165	73980083	upstream	intron	AC092279.1	ASCC1	24184075	73856278	-	-	1.11e-16	24184783	73869818	-	+	Y	-	2.08129	N	SKBR3-200	7	1
17784	CAGGTGCGCCGGGCGGAGCGGGGCGGGGCGGGGGCGGACGTGCAGTAGTGGCTGGGGGCGCCGGCGGTGTGCTGGTGGGTGCCGTCGGCTCCATGCGCGGAGAGTCTGGCTACTCTCTCGTTTCCTTTCTGTTGCTCGTAGCTGCTGAAATTCCTCTCCGCCCTTGGGATTGCGCATGGAGGGCAAAATCCCGGTGACTCATAGAAAATCTCCCTTGTTTGTGGTTAGAACGTTTCTCTCCTCCTCTTGACCCCGGGTTCT|GCATGGTTAGCTTCTCGTTGCCCGCCAGCAGCCCGTCGGACGCGGTCAGGACGCCGCCGTAGCCGCCGCCGTAGGCCCCCGAGGAGGACGAGGACACAAAGCGGGCGGAGGACACGGATACGCCGCGGCCGCCGGAG…	6	0.00329181	0.0148901	0.0081115	N	N	3.29487	3.52617	3.29487	splitr	6	0	2.22e-16	0	N	2.22e-16	N	N	1	3655	ENSG00000233276	ENSG00000171345	+	-	3	17	49396033	39684560	utr3p	coding	GPX1	KRT19	49394609	39679869	-	-	2.22e-16	49395202	39684247	-	-	Y	-	0.419766	N	SKBR3-200	192	0
101038	ATTCTGCGGCTTCATTCTTGAAGTCAGTGAGACCAAGAACCCACCAATTCCGGATACATTTTGGTGACCCAGATGGGACTATTACCTATCGCCAAGCGGTGAGACCACTGCCTATCGCTGAGCGGTGAGACTATCACCTATCGCCAAGCA|GTCAACGGCAGGGGTCTAAGGAGTGACTGCCCAACGTGAGGCTTCAAGATGAGCCAATTACCAATTATGCACGGCGTTTCTCCTTCTCTTCCTTCATTCCCATAGAGAATCCCATTCCTATCTCCTTCGCCAGCCCAAGGCAATGGGCCTCTCCCAGCAACTGGGTGGGCAAGTTTTACCTGCTGGATAGTGTTG	5	0.760773	0.747711	0.363748	Y	Y	3.79722	3.58424	3.58424	splitr	0	0	0	0	Y	0	N	N	254	797	ENSG00000104823	ENSG00000104824	+	-	19	19	39322497	39342987	intron	intron	ECH1	HNRNPL	39306068	39327029	-	-	0	39314037	39327516	+	-	N	0.900872	0.746682	N	SKBR3-200	2886	0.417266
14627	CCTGGCCGGGAAAACAAGACGGCCGTGGTTGTGGGGACCATAACTGATGATGTGCGGGTTCAGGAGGTACCCAAACTGAAGGTATGTGCACTGCGCGTGACCAGCCGGGCCCGCAGCCGCATCCTCAGGGCAGGGGGCAAGATCCTCACTTTCGACCAGCTGGCCCTGGACTCCCCTAAGGGCTGTGGCACTGTCCTGCTCTCCGGTCCTCGCAAGGGCCGAGAGGTGTACCGGCATTTCGGCAAGGCCCCAGG|ACCCCCACCCAGCCACACCCCACAGCTTCCCAGCTCCACCAGCCACCCTACCACAGCCT	1	0.897204	0.68536	0.75892	N	N	3.4268	2.51679	2.51679	splitr	19	0	0.271186	0	N	0.440678	N	N	755	2033	ENSG00000063177	ENSG00000070614	+	+	19	5	49122433	149937773	coding	intron	RPL18	NDST1	49118591	149865381	-	+	0.271186	49119155	149891513	-	+	Y	-	0.153945	N	SKBR3-200	1020	0.85
51149	TCGCAGCCTTTGTGCGGTTCGTGGCTGGGGGCTCGGGGCGCGGGGCGCGGGGC|CCGGGTCTTCCAGGAGTCGGGTTGCTTGGGAATGCAGCCCAAAGCGGGTGGTAAACTCCATTTAAGGCTAAATACCGGCACGAGACCGATAGTCAACAAGTACCGTAAGGGAAAGTTGAAAAGAACTTTGAAGA	6	3.21e-07	0.0231256	0.019105	N	N	2.43161	3.47961	2.43161	splitr	3	0	0	0.5	N	0.226415	N	N	316	32	ENSG00000135679	ENSG00000150672	+	-	12	11	69239214	85338966	intron	intron	MDM2	DLG2	69201956	83166055	+	-	0.0566038	69202408	85195014	+	-	Y	1.41796	0.8871	N	SKBR3-200	168	1
7895	GTTGAAAAGAACTTTGAAGAGAGAGTACAAGAGGGCGTGAAACCGTTAAGAGGTAAATGGGTCAGGTCCGCGCAGTCCGCCCGGAGGATTCAACCCGGTGGCGGATCTTTCCCGCCCCCCGTTCCTCCCGACCCCTCCACCCGCCCTCCCT|TCCCCGGCCGCCCCTCCCCTGCCCCGGCCCCGGCCCCGGCCCCAGCCCGGCGACCCCCGGCTGCTGCCCAAGCGCAGGCGCAGAGCGCCACCTGGCGGCGGCGGGGTCTCGGGTGGGGTCCGCGGAGCCGGTGCCCGTGCAGAAGAGGTGGGGTGAGGGTCTCTACCTC	25	0.442813	0.16084	0.540691	N	N	2.51573	2.23572	2.23572	splitr	0	0	0	0	N	0	N	N	32	0	ENSG00000150672	ENSG00000244300	+	-	11	3	85338966	128221191	intron	intron	DLG2	RP11-475N22.4	83166055	128208055	-	+	0.0463576	85195278	128216769	+	-	Y	0.8871	1	N	SKBR3-200	21	1
38564	GAGGGAGGATTGAGAGGTACGGGGTGGCGGGCTCCCCGCACCCCCGCTTCGCGCCCCATCCCAGCGCACTGGCAGGCTCAAGCCCCAGCCCTGCCGCAGGGGGTCGCCAGGAGCGCTTGGCGCCCCTGAGGGTCCCGCCCAGCCTCGCCCCGCCCCGTCCAGCACTTACCTGCAGCGGCCTGGCCAACGCGGTGGCCTGACCCCGCGTCCCCGGGGCCCACAGCAGAGGCGAGGGCGCCGGAGCTGGGCTCAGCAGTGGTGCACACAGACGGCGGGCACACCCCGGGCGGCGCG|AGATTTACACCCTCTCCCCCGGATTTTCAAGGGCCAGCGAGAGCTCACCGGATGCCGCCAGAACCGCGACGCTTTCCAAGGCACGGGCCCCTCTCT	10	0.00264206	0.0121426	0.00911246	N	N	2.98528	3.34984	2.98528	splitr	1	0	0	0.0909091	N	0	N	N	3	0	ENSG00000188910	ENSG00000239935	-	+	1	5	35251970	71146942	utr5p	intron	GJB3	AC116340.1	35246790	71146740	+	+	0	35247255	71146941	-	+	Y	1.09975	1	N	SKBR3-200	120	1
36518	ATTTGTCAGCGGAGGAAAAGAAACTAACCAGGATTCCCTCAGTAATGGCGAGTGAACAGGGAAG|AGCCCCCTGCAGCTGACCACTAGCGTCCCGAGCGCGCTGGTGATGCCTGCCAGGCATACTCAATGTGTACATTGAGCCGTCTCTGGAAGATCCCACCCCACCTCCCCGCCCTTGGCCGAGCGCGGCGGGGCGCGGGAGACGGGGGCGGGCGGGGACGAGCAGATTGCGGCCGGCGCACGC	9	0.0924533	0.0115499	0.00751603	N	N	3.7036	3.27867	3.27867	splitr	5	0	0	0	N	0	N	N	0	39	ENSG00000141161	ENSG00000130222	-	+	17	9	33516364	92221470	intron	upstream	UNC45B	GADD45G	33474836	92219928	+	+	1.11e-16	33478169	92219414	-	+	Y	1	-	N	SKBR3-200	216	1
107547	AGGCCCAGCACACGGGGCTCCCCGGCAGAGAAGGAATCCGACGGCTTGAGGAACTCCTGCGCCGAGCCCAGGATGACATTGCAGTCACGGTCAGTGCAGAGGAAGCAGCCGACCAGTGTCCGTCCATCTGTCATGCGAATGCGCATAGTCTTGTTGAGCAGCGCCTCTAGCTGCTGTCGGGCGCGCTCAGCCGCCGAGTCCTCGCGCTCTCCGTCCGAAT|CCTCTGCTTTTTCTCAGTTCCAGCTCCTTTCTCTTTCACGGTACCTCAGTTGCTTCTACTTTATCGGATAGTGTTGGAGATCATGGAGGGAAGGCAAATATACGCGCGGCTGAGCGGAGGCGAATCCGGAGCGCGAATCCGGGGCTCGGGCCCGTGGCCCCGCGGCGGTCCGGGAGGT…	12	1	0.76056	0.517613	N	Y	3.11179	2.86845	2.86845	splitr	3	0	0.0147783	0	N	0.985222	N	N	158	0	ENSG00000183011	ENSG00000237647	-	-	17	8	7761172	1087777	coding	intron	LSMD1	CTD-3212A4.1	7760005	687651	-	+	0	7760515	923661	+	-	Y	-	1	N	SKBR3-200	768	0.0196078
43567	AGGCCTCCGAAGGACGACGTGGCCGACGACTGGCGATAGCTGTAGGAAGTCATGGCGAGGCGGAGCACGGACGGAGCAACCCTGGTCTCAGAAGCTGCGATTCGCGGGAGGAGCGGCGAGGCCCTCACCTGGCG|CCTGGGAAGGTTCCCGTCCAGAAACTCAAATTGTCCTCCTCGGATGCAGGGGTCTTGGACACTGCAAGCATTTTCACTGAACACCCGCTGTATGCTGGAGGCCACCTCCACCCGGCGTTGGCCAGAGCATCCTCCCTGCCTACCTGCCCCCTCCCTTTACCTGGATGGCAGCCATGCCAGCTCCTCTCAGTTCCATTGGC	2	0.818105	0.217569	0.290534	N	Y	3.31849	3.39128	3.31849	splitr	13	0	0	0	Y	0	N	N	3655	19	ENSG00000171345	ENSG00000232938	+	-	17	17	39684560	81188573	upstream	upstream	KRT19	AC139099.1	39679869	81174666	-	+	0	39684580	39693064	+	-	N	-	-	N	SKBR3-200	350	0
107734	ACCCCGATGGGGCCAGACCAGCGCGGCAGCGGCGCAGCGGGCGGCGGCGGCGCGTCCAGCCGG|CTTGCTGATTTCCCTTACCTACATTGTTCTAACATGCCAGAGGCTGTTTACCTTGGAGACCTGCTGTGGATATGGTTACAGCCTGGTGTGAGATTTACACCCTCTCCCCCAGATTTTCAAGGGCCTGTGAGAGC	1	4.06e-05	0.131006	0.0646783	N	N	2.52336	3.5017	2.52336	splitr	1	0	0	0	N	0.126984	N	N	1139	0	ENSG00000134243	ENSG00000251948	-	-	1	19	109940573	24184165	coding	downstream	SORT1	AC092279.1	109852192	24184075	-	-	0.015873	109940410	24183648	+	-	Y	-	-	N	SKBR3-200	187	1
65114	GAGCTCTCACAGGCCCTTGAAAATCTGGGGGAGAGGGTGTAAATCTCACACCAGGCTGTAACCATATCCACAGCAGGTCTCCAAGGTAAACAGCCTCTGGCATGTTAGAACAATGTAGGTAAGGGAAAT|CGGCCAGCCGGGCTTCTGCTTCCGCGACCCCGGCGGTGCAGGGCGGGTGGAGTCGCGGAGTAGTCCTCATGGCCGCCCCGCCGGAGCCCGGTGAGCCCGAGGAGAGGAAGGTAACCTGGGGGTCGGCGGGGCGCGCGCCGCGGGTGGGCGGTGGGTAAGGACGTTCTCCGCGGAGCTCCTAGGCCC	1	0.723994	0.314049	0.306587	N	N	3.66745	3.28293	3.28293	splitr	1	0	0	0.111111	N	0	N	N	0	127	ENSG00000251948	ENSG00000203667	-	-	19	1	24184165	245008359	downstream	utr5p	AC092279.1	FAM36A	24184075	244998624	-	+	0	24183655	244998949	-	-	Y	-	0.430354	N	SKBR3-200	392	1
72127	CTCCTCTACAGCAACGGTGAGCTCTTCTACAGCAACGGTGAGCCGGCGCCTAGCAGCCGGCTTCCGGGCCGCACGCGCTGACCTTGCCATGATCACTCTCAGGGATCGCATGGAGCCCAGGGCGGCGGGAGGCTTGCCTGGGACAGGGGATTGGGAGGTCACCGTCTCCAGGGCGGCTCAGCATGGAGAGGCTGCTTGGGCCTCAGACCCATGGCAGAGAAGGGTTTGGGGTGCCCGGAAGGGGCTCTACGGCCCTTGACTCGTGCCCCTCCGGTCCCCGCAGGTGTCCGCACGGAACAGGACCTCTATGTCAGGCTCATCGACTCGGTCACCAAGCA|TCGCGAAGGCCCGCGGCGGGTGTTGATGCGATGTGATTTCTGCCCAGTGCTCTGAATGTC…	6	1.08e-16	0.0240164	0.0205123	N	N	3.71145	3.21233	3.21233	splitr	2	0	0	0.0714286	N	0	N	N	0	0	ENSG00000221818	ENSG00000226958	-	-	8	X	25902913	108297792	coding	downstream	EBF2	RN28S1	25699246	108297361	-	-	0	25898133	108297349	-	-	Y	1	-	N	SKBR3-200	85	1
54502	TGATCTTTCCTCCTCTTGCTTTTCTTCTAATGGTTTCATTTGTTCCTGATTTCTAATGAATTCTTCCTCCATGAGAAGATAGTCTTTAATTCTCTCTAACTTCAGT|AATTTTAGAGCAGTGAATCTATTCTGTGTGATATTGTAATCATGGATACATAATATTTTGTATTTGTCAAAACCTATAGTACTGCACAACACAGTTAATCTTTTTTTTTTCTTCAACTTCTATCTTAAGCTCAGGGGTACATGTGTAGGATATGCAGGTTTGTTACATATGTAAACATGTTCCACGGTGGTTTTCTGCACAGATCATCGCATAATCTATGTAATAAGCCCAGCATACGTTAGCTATTATTCTTGATGTTCTTCCTCACCCACCCCCACCCCTCTGACAGGCC…	1	5.79e-05	0.131006	0.0646783	N	N	3.43721	3.3708	3.3708	splitr	7	0	0	0	N	0	N	N	715	21	ENSG00000100764	ENSG00000178184	-	-	14	18	90738966	78005429	coding	downstream	PSMC1	PARD6G	90722894	77915115	+	-	0	90729693	41345586	-	-	Y	-	-	N	SKBR3-200	3239	1
67306	CGTCCTGCTGTCTATATCAACCAACACATTTTCTGGGGTCTAATGGGCATCAGCATCAGGCACCCTAACATGGCATTTGGTTCATCCCACAGCAGCAGTTCTGCTTACCAAAAGTTGCCCGCTAGGCACTCGCATTTCATACCTGGCCCCATGCCATCGAGCTGGGCTTCT|TACCCATTTAAAGTTTGAGAATAGGTTGAGATCATTTTGGCCCCAGGACCTCTAATATTAACTTTACTGGATAAAACTGTGTGGGTTGGGTTTTGGGAGAGCACCAACTATCCTAAGGGAAACTTCTGAGGGAACCAGCTAGTAGATGGCTCAATTAGTCTTTCACCCCTATACCCAGGTCGGACGATGGATTTGCACGACAGCACTGCAACGGACCTCCACCAGAG…	16	1	0.07484	0.224532	N	N	3.41423	3.24575	3.24575	splitr	42	0	0	0.105263	N	0.0701754	N	N	0	0	ENSG00000251948	ENSG00000242517	+	-	19	8	24184165	56755341	upstream	intron	AC092279.1	AC018607.3	24184075	56755033	-	-	0.0175439	24184563	56755036	+	-	Y	-	1	N	SKBR3-200	85	1
81095	ATGAGACTCC|TTAGCGGATTCCAACTTCCATGGCCACCATCCTGCTGTCTATATCAACCAACACCTTTTCTGAGGTCTGATGAGCATTGGCATCGGGCATCTTAACCCGGCATTTGGTTCATCCCACAGTGCCAGTTCTGCTTACCA	4	1.56e-11	0.0282621	0.017646	N	Y	2.9477	3.78209	2.9477	splitr	0	0	0	0.0625	N	0	N	N	32	0	ENSG00000033327	ENSG00000252318	-	-	11	2	78129394	133038738	intron	upstream	GAB2	AC097532.1	77926343	133038647	-	-	0.5	77942418	133038986	-	-	Y	1.22077	-	N	SKBR3-200	266	1
46198	ACAAGCCAGTTATCCCTGTGGTAACTTTTCTGACACCTCCTGCTTAAAACCCAAAAGGTCAGAAGGATCGTGAGGCCCCGCTTTCACGGTCTGTATTCGTACTGAAAATCAAGATCAAGCGAGCTTTTGCCCTTCTGCTCCACGGGAGGTTTCTGTCCTCCCTGAGCTCGCCTTAGGACACCTGCGTTACCGTTTGACAGGTGTACAGCCCCAGTCAAACTCCCCACCTGGCACTGTCCCCGGA|GCGGGTCGCGCCGGGCCGGGCCGCTAGTGCGCATGGGCGGGCGTCCTCGGCTCTAACTGC	60	0.522557	0.0972453	0.375711	N	N	3.23636	2.87424	2.87424	splitr	0	0	0	0.1	N	0.333333	N	N	0	1230	ENSG00000162669	ENSG00000198431	+	-	1	12	91870426	104744061	intron	intron	HFM1	TXNRD1	91726323	104609557	-	+	2.22e-16	91853148	104697485	+	-	Y	1	0.165578	N	SKBR3-200	90	1
16151	TTCCCCTCGCTCCCTCAGTCCGACCCCGGGCGCTCCCCCGCGGAGATTGGTACGGCCCGGCG|CGAGATTTACACCCTCTCCCCCGCACTTTCAAGGGCCCTCCAGAGCTCACCAG	5	2.93e-12	0.323178	0.67053	N	N	3.10829	3.22111	3.10829	splitr	4	0	0	0	N	0.132075	N	N	25	0	ENSG00000062282	ENSG00000252194	-	-	11	1	75512579	108113552	intron	downstream	DGAT2	AC114491.2	75470557	108113461	+	-	0	75479526	108113106	-	-	Y	0.757046	-	N	SKBR3-200	7	1
66168	GGCCAGGCTGGTCTCAAACTGCTGACCTCATGTGATCCACCCCCCCCCCCCCCCCACGCCTCCCAAAGTGCAGGGATTACAGGCGTGAGCCACGGTGCCCAGCCTCCTAAGACATTCTTACCTGGTTTCTAGAACCACCTGTAACATTTACCCACTCAACTGGACTTTGTTTCATTTTGTTTAGCTGACTGCAGATGATGAGGCCTTCTTGTCAGCAAATGCAGGTGC|AGATCTTGGTGGTAGTAGCAAATTTTCAAATGAGAACTTTGAAGGCCGAAGTGGAGAAGGGTTCCATGTGAACAGCAGTTGA	15	0.789542	0.0134077	0.0147808	N	N	3.47336	3.46704	3.46704	splitr	7	0	0	0.0183486	N	0	N	N	81	0	ENSG00000162441	ENSG00000252318	+	+	1	2	10003465	133038738	coding	intron	LZIC	AC097532.1	9982171	133038647	-	-	0	9991987	133038716	-	+	Y	-	1	N	SKBR3-200	3510	1
101609	CAATGAAGCTATTAAGTAACAGCTTCTCAACCTATGCTGTTTCCTGTTGGATGCACATAATCCATTTGCACTGCAGACAATTTTAGGATGTGGTTTACAGTAAGGTGGATGGTACCTTATGGCAAAAATCTCTCAGAAATTTATGTGTGGTTTTAAAGTCATTCCAGTCCTAGCACGTTGTGCTTTTCAGAGACGCCATAGCTGTTTTTCCCTTTGTAATATCAAAGCAGTAATATGTTCTCTGGAGGCCTGTT|CCTTTTTTAGAAGATCTGCCTTTAGTTACTGTTGGTTTCTTCTTCACAGCTGGTGCCTGAAAAGCAGAATGTTCCCTCCACCTTCGAAGCTGAAAATTAATGAACTTCCACATCATAAATGCCTGAGTAACGCAAATGGATGCC…	9	0.630378	0.684077	0.27994	N	N	3.63656	3.30022	3.30022	splitr	6	0	0	0	N	0	N	N	1099	588	ENSG00000205176	ENSG00000067167	+	+	8	8	86575726	71520622	utr3p	coding	REXO1L1	TRAM1	86568695	71485677	-	-	0	86571374	71495404	-	-	N	-	-	Y	SKBR3-200	1908	0
88001	GGTCCCGGCGCACGGCGGGGCGGCCCGCCGGCGGGGACAGGCGGGGGACCGGCTATCCGAGGCCAACCGAGGCTCCGCGGCGATGCCCCATCTCATTATTATTGAAAAGGAATTTCTTTTATGTTTTTAAAAATAAATACCACTTTTTAAATGGTAAAATTAGTCTCCTTCCATTTAAAGAAACATACCATCCCAATGAAAAGCTTTGCACTAGGAAAAAGTTTCCTCAAGGATAGCTTTGGAAAACAGAGGAAAACGAAACAAAATTGCACCACCCTGACACAGTGACTATTATGAACTATTATGAGTCTTGTCTCCGTATTAAACGGCTGTAATC|CCAGCTCACGTTCCCTATTAGTGGGTGAACAATCCAACGCTTGGTGAATTCTGCTTCACAA…	4	1.35e-05	0.105706	0.173171	N	N	3.634	3.78937	3.634	splitr	0	0	0	0.0714286	N	0	N	N	0	0	ENSG00000241781	ENSG00000162669	-	-	9	1	79186950	91870426	upstream	intron	AL161626.1	HFM1	79186649	91726323	+	-	0	79186404	91852783	-	-	Y	-	1	N	SKBR3-200	235	1
107341	CCTCTTGGTGATGCCCACGTGCAGATCGTGCACGCGGACCCGGGCCCGGGTCT|TCCAGGAGTCGGGTTGCTTGGGAATGCAGCCCAAAGCGGGTGGTAAACTCCATTTAAGGCTAAATACCGGCACGAGACCGATAGTCAACAAGTACCGTAAGGGAAAGTTGAAAAGAACTTTGAAGAGAGAGTACAAGAGGGCGTGAAACCGTTAAGAGGTAAATGGGTCAGGTCCGCGCAGTCCGCCCGGAGGATTCAACCCGGTGGCGGATCTTTCCCGCCCCCCGTTCCTCCCGACCCCT	8	1	0.135888	0.352835	N	N	3.24152	3.38959	3.24152	splitr	11	0	0	0.833333	N	0.132075	N	N	145	32	ENSG00000154358	ENSG00000150672	-	-	1	11	228566575	85338966	coding	intron	OBSCN	DLG2	228395831	83166055	+	-	0.207547	228468471	85195022	-	-	Y	-	0.8871	N	SKBR3-200	30	1
53543	GGGTCTAACACGTGTGCGAGTCAGGGGCTCGCACGAAAGCCACTGTGGCGCAATGAAGGTGAAGGCTGATGCGCTGGCTGGCTGAGGCGGGATCCTGAGGCCTCTCCAGTTTGCCAAGGGAGCACCACCGTCCACTCTCGCCCACTGTGCTGGGCAGGTGGAGAATGAGCGCTTGTGTTAGGCACCAAAAGATGATAAACTATGCCTGGGCAGGGCGAAGCGAGAGGAAACT|CTGGTGGAGGTCCGCAATGGTCCTGATGGGCAAATCGATTGTCCAACCTGGATATAGGGATGAAAGACTAATTGAATCATCTAGTAGCTGGTTCCCTCCAAAGTTTCCCTCAGTATA	3	0.176567	0.124554	0.176274	N	Y	3.34256	3.54041	3.34256	splitr	141	0	0	0	N	0	N	N	0	0	ENSG00000251948	ENSG00000248801	-	+	19	8	24184165	69243727	upstream	intron	AC092279.1	RP11-664D7.4	24184075	69215703	-	-	0.726496	24184790	69218597	-	+	Y	-	1	N	SKBR3-200	136	1
107344	AGACCAAAATCATATTCTTTGGTGGTAACCGGAGTGGGGCTCGTCTTCCACCTCCCCGGCGCCCCAGCTTTGCTTCCGTCCCGCTCGCCCCCAGGCCCGGTGCG|GACCCCCACCAGAGTTTCCTCTCGCTTCGCCCTGCCCAGGCATAGTTTATCATCTTTTGGTGCCTAACACAAGCGCTCATTCTCCACCTGCCCAGCACAGTGGGCGAGAGTGGACGGTGGTGCTCCCTTGGCAAACTGGAGAGGCCTCAGGATCCCGCCTCAGCCAGCCAGCGCATCAGCCTTCACCTTCATTGCGCCACAGTGGCTTTCGTGCGAGCCCCTGACTCGCACACGTGTTAGACCCTTTGGACCATGTTTCA	2	0.00100854	0.100172	0.0838599	N	N	3.0632	3.22895	3.0632	splitr	3	0	0	0	N	0	N	N	12	0	ENSG00000135951	ENSG00000251948	-	-	2	19	99771427	24184165	utr5p	upstream	TSGA10	AC092279.1	99613724	24184075	-	-	0	99757881	24184778	+	-	Y	-	-	N	SKBR3-200	21	1
43898	ACTCTTCATTGGACCGTAGTTAGAAGGTTGCTGGTTATAATTTCCAAAATCATTGTAATTTCCACTTCCATAATTTCCTCCTCCATAGTTGTCATAACCACCTCCGTAGCCCCCACCCTGGTTGCCATATCCAGGTCCTCCACCACCATATCCTCCTCTTCCTCCTCCATAACCGGGGCTACCTCCAAAATTGCCACCTCCAGGTCCTCCTCCATACCCATTATAGCCATCC|CCAAACCCATTCCACCTTACTACCAAACAACCTTAACCAAACCATTTACTCAAATAAAGTATAGGCGATAGAAATTGTAAA	6	0.243434	0.648869	0.900089	N	N	3.22018	2.80993	2.80993	splitr	7	0	0.0617284	0	N	0.0617284	N	N	1600	423	ENSG00000122566	ENSG00000228716	-	+	7	5	26241149	79950802	coding	intron	HNRNPA2B1	DHFR	26229547	79922047	-	-	0	26235501	79946853	+	+	Y	-	2.07108	N	SKBR3-200	116	0
2379	CCGAATCAACTAGCCCTGAAAATGGATGGCACTGGAGCATCAGGCCCATACCCGGCCATC|GCCGGCAGTCGAGAGTGGACGGCAGCAGCCTGGGCAGTGCGGGCGTGCGAGTGCAGTGGG	3	4.41e-13	0.682112	0.910338	N	N	3.46721	3.29909	3.29909	splitr	120	0	0	0	N	0.4	N	N	0	0	ENSG00000252666	ENSG00000243185	+	+	19	4	36066721	70296753	intron	intron	AD000090.1	AC108078.1	36066627	70296579	+	-	0.8	36066663	70296640	+	+	Y	1	1	N	SKBR3-200	12	1
47084	GTTGACTATCGGTCTCGTGCCGGTATTTAGCCTTAAATGGAGTTTACCACCCGCTTTGGGCTGCATTCCCAAGCAACCCGACTCCTGGAAGACCCGG|GCCCGGCGACCCCCACGCGCGGCGGGGTCCTGCCCACCCCACCCGGCGGCAGGTGGACAGTGTTGCTATGAAGAGAAAGCCTCGATTGTCCCTACAGCAAACCGCCACACGCCAGACCTCTGCTATTGTGCGCCCTCCATAGAAATGCAAACGAGCGGCGTGCGCCGGCCGCAATCTGCTCGTCCCCGCCCGCCCCCGTCTCCCGCGCCCCGCCGCGCTCGGCCAAGGGCGGGGAGGTGGGGTGGGATCTTCCAG	13	0.0795963	0.0142451	0.0150656	N	N	3.47961	2.79468	2.79468	splitr	3	0	0	0	N	0	N	N	32	39	ENSG00000150672	ENSG00000130222	-	-	11	9	85338966	92221470	intron	upstream	DLG2	GADD45G	83166055	92219928	-	+	1.11e-16	85195014	92219078	-	-	Y	0.8871	-	N	SKBR3-200	150	1
34841	CTGTTCACATGGAACCCTTCTCCACTTCGGCCTTTGAAGTTCTCTTTAGAATATGTGCTACTACCACCAACATCTGCACCTGCGGCGG|GCCGCACCTCAGGCCTGAGAGCCGCGGCGGCACTGGGAGGAGACCTGGAAGGAGGAGGAGCCGGCCCGGGAGGCTGCTGTGGAGCTGGAGGAGGAAGTGGGGGAGGAGAGGCGCCCTTCTACAGGGGAGAGCTCAGCGTACTTCCGTGAGTGCAGTCGCCGCCTGTCCCGAGACCTGGGCGTCTGTGCAGGGGCCCCCAGCTCCTGAGCCTGGGTCAGCGGCAGCGCTCCTGGACGAAGGCCTCAGGCTGAGCACCTGAGGAGGCGTGGGGGCGGGGGCGGGGAGATACGGTCCAGCGTCCCAATCTACC…	1	0.000157211	0.195524	0.139334	N	N	3.6476	3.2646	3.2646	splitr	0	0	0	0	N	1.11e-16	N	N	0	382	ENSG00000252194	ENSG00000138448	+	+	1	2	108113552	187545628	intron	upstream	AC114491.2	ITGAV	108113461	187454790	-	+	1.11e-16	108113543	187454770	+	+	Y	1	-	N	SKBR3-200	900	1
37417	GCCATGGTAATCCTGCTCAGTAGGAGAGGAACCCCAGGTTCAGACATTTGGTGTATGTCCTTGGCTGAGGAGCCAATGGGG|CTGAAGGTTTATGTGCAAAGCACAGGAATGTGGGGCTGGAAGCCACATGGGCAAGGGCAGACCAGCCGGGCATGGCGCCCCTGGTGGGTGCCTGATTGCGGCAGCGCAGACCACGCTGCTGGCCCCCCCCCCCTCCATTTTGGATCGGTTTTTTTTCTTCTTTGATCTGTGAGAGGC	7	0.14853	0.0148273	0.00954711	N	N	3.5749	3.34938	3.34938	splitr	1	0	0	0.142857	N	0	N	N	0	209	ENSG00000224905	ENSG00000185596	-	-	21	15	15516789	102516768	intron	upstream	AP001347.6	WASH1	15399742	102501356	+	+	0	15457352	41255883	-	-	Y	1	-	N	SKBR3-200	253	1
106929	TACTTTGAACCAAAAGTTGCAGAGTGGTGGAATGCTATGTTTTAGGAATCAGTCCAGATGTGAGTTTTTTCCAAGCAACCTCACTGAAACCTATATAATGGAATACATTTT|TCTTTGCAAATCTATTAATGTTTTCTGAATACTTTATTGTATAAAATACAACTTGGGAAATGTTATAATATTTGCATTTACAGCCTCGTACACTGCTGCTATATAAACTGAACACAGTAAACATTAAAAAAAATTTTTTCCACCAAATACAATTATGCCCAACATTATCTTTAAAGTAAAAAAT	1	1	0.171838	0.109769	N	N	3.47656	3.13743	3.13743	splitr	6	0	0	0	N	0	N	N	381	0	ENSG00000129084	ENSG00000233084	+	-	11	1	14665181	249231242	utr3p	upstream	PSMA1	AL672183.2	14515329	249230780	-	+	1.11e-16	14526553	194897975	-	-	Y	-	-	N	SKBR3-200	1360	0
106480	GACCTTTTACCCCAACATGGCTGCGCCCGTGGGACCGGTGAAGTTCTGGCGACCCGGTACAGAGGGGCCAGGTGTAAGCATCTCTGAAGAGAGACAAAGTCTGGCTGAAAACTCTGGGACAACGGTTGTTTACAACCCTTATGCTGCCCTTTCCATAGAGCAGCAGAGGCAGAAGCTGCCGGTATTCAAG|GTACCATGCATTTCACGGTGGCCTTGTGGAGACAACGCCTTAACCCAAGGAAGTGACTCAAACTGTGAGAACTTCAGGTTTTCCAAC	4	0.545797	0.0891189	0.133955	N	N	3.59376	3.7904	3.59376	splitr	11	0	0.091954	0	N	0.0804598	Y	Y	67	288	ENSG00000101452	ENSG00000078747	+	-	20	20	37668366	33099198	coding	utr5p	DHX35	ITCH	37590942	32951041	+	+	0	37597857	32957200	+	-	N	-	-	N	SKBR3-200	64	0
76201	CGCCACAAGCCAGTTATCCCTGTGGTAACTTTTCTGACACCTCCTGCTTAAAACCCAAAAGGTCAGAAGGATCGTGAGGCCCCGCTTTCACGGTCTGTATTCGTACTGAAAATCAAGATCAAGCGAGCTTTTGCCCTTCTGCTCCACGGGAGGTTTCTGTCCTCCCTGAGCTCGCCTTAGGACACCTGCGTTACCGTTTGACAGGTGTACAGCCCCAGTCAAACTCCCCACCTGGCACTGTCCCCGGA|GCGGCGTAGGGGACGGAGGAGAGGAGAGGAGCGCCCGGCCGGCCCGGGGCCGGAGCACTGACCTGCGGCAGCCGGAGGAGAATGCCGGCGG	10	0.0207503	0.00904527	0.00510582	N	N	3.23636	2.74455	2.74455	splitr	0	0	0	0	N	0.263736	N	N	0	109	ENSG00000162669	ENSG00000163660	+	-	1	3	91870426	156878549	intron	intron	HFM1	CCNL1	91726323	156864297	-	-	0	91853148	156877519	+	-	Y	1	0.757684	N	SKBR3-200	833	1
51782	AGCGCATCAGCCTTCACCTTCATTGCGCCACAGTGGCTTTCGTGCGAGCCCCTGACTCGC|GCACATGTTGTCAGGACTGACAGAGCAGGAGCACTGCCATCTTGGACAAGTACTGCCATTTTAAGTTTCACCTTGATCAAAACCCACCAAAATCCAAAGGGCATCAGCCTAATGGCTAAGGTCAGCATGACCATACAACACAAATGACGTCTCCGACCAGAAACATTCCAAACCCCTCCCCGACCAGAGACCTGCCAGCCCCAAGATAACCTCCCCTCCTGCCGGAAGGATGTCAGCCCCAACAGAACCTCCCCGCTGGCCAGAAGGATGTCGGCCCCAACAGAACCTCCCCCGTCTGGCCGGAAGGATGTCAGCTCCAACAGAACCTCCCCA	3	0.00139641	0.0604831	0.0527999	N	N	3.53296	3.45819	3.45819	splitr	0	0	0	0	N	0	N	N	0	0	ENSG00000251948	ENSG00000060709	+	-	19	12	24184165	131200826	upstream	intron	AC092279.1	RIMBP2	24184075	130880682	-	-	0	24185006	131084716	+	-	Y	-	1	N	SKBR3-200	5	1
54305	CCCACTGCACTCGCACGCCCGCACTGCCCAGGCTGCTGCCGTCCACTCTCGACTGCCGGCAAC|GGCCGGGTATGGGCCCAACGCTCCAGCTCCATCCATTCTCAGGAGTAGTTGATTTGGCAGCTG	37	6.71e-11	0.747596	0.982097	N	Y	3.40529	3.45617	3.40529	splitr	126	0	0	0	N	0.365079	N	N	0	0	ENSG00000243185	ENSG00000252318	+	-	4	2	70296753	133038738	intron	upstream	AC108078.1	AC097532.1	70296579	133038647	-	-	0.809524	70296643	133038909	+	-	Y	1	-	N	SKBR3-200	16	1
3214	GCCTCACTAAACCATCCAATCAGGAGTAGCGACTGCAGTGTGTACAAAGGGCAGGGAC|TTAATCAATGCAAGCTTATGACCTGCACTTACTAGGAATTCCTCGGTCATGGGGAATAA	7	1.76e-11	0.933018	0.956857	N	Y	3.41001	3.66952	3.41001	splitr	9	0	0	0	N	0.87931	N	N	0	0	ENSG00000163046	ENSG00000213285	+	-	2	5	133015542	180899431	intron	upstream	ANKRD30BL	AC138031.1	132905164	180898964	-	+	0.827586	133012106	174541750	+	-	Y	1	-	N	SKBR3-200	85	1
43968	TACTGATCGGCAAGCGACGCTCAGACAGGCAAAGCCCTGGGAGGAACCCGGGCTGCAATTGCGTTCGAAGTGTCGATGATCAATCTGTCCTGCAATTCACATTAGTTCTCACAGCTAGCTGCGTTCTTCATCGAC|GCGGAGCCCCATGCGCTGCCTGATCTTACCATTGTCCCCGCTGACGGCCTTTCCCACAGGACATCACAGGCAGCTCATGCTCCCCGCGTGGACCAAGCCTTAGAGAGATGAGAGTGTCGCTGACTGTGTGCCCGCACCGGCATCATCTGTGGGAACCCAGGCTCCTTGTCCCTACACCTGTGTGGAAACTGCTGCCCCCCCCCCCCCCAAGAGGAGAACCTGGGCAGCGCCAGGGTTTTGGGGAATCCTGTGCC	1	0.000145727	0.197347	0.141692	N	N	3.51633	3.54297	3.51633	splitr	0	0	0	0	N	0	N	N	0	1	ENSG00000200434	ENSG00000175894	-	-	16	21	33965577	46131495	intron	intron	5_8S_rRNA.2	TSPEAR	33965426	45917775	+	-	0	33965457	45958112	-	-	Y	1	1.02496	N	SKBR3-200	335	0
54447	GCCCTTAGAGCAAATTCTTACCCTGAACTTACTGATCCAGCTTGCTGATTTCCCTTACCTACATTGTTCTAACATGCCAGAGGCTGTTTACCTTGGAGACCTGCTGTGGATATGGTTACAGCCTGGTGTGAGATTTACACCCTCTCCCCCAGATTTTCAAGGGCCTGTGAGAGCTCACC|GGATGCCGCCAGAACCGCGACGCTTTCCAAGGCACGGGCCCCTCTCTCGGGGCGAACCCATTCCAGGGCGCCCTGCCCTTCACAAAGAAAAGAGAACTCTCCCCGGGGCTCCCGCCGGCTTCTCCGGGATCGGTCACGTTACCGCACTGGA	11	0.59423	0.0332618	0.0590742	N	N	3.29703	3.43106	3.29703	splitr	51	0	0	0.5	N	0.847682	N	N	0	0	ENSG00000251948	ENSG00000239935	+	+	19	5	24184165	71146942	downstream	intron	AC092279.1	AC116340.1	24184075	71146740	-	+	0.13245	24183786	71146892	+	+	Y	-	1	N	SKBR3-200	120	1
38728	CCTGCCGAATCAACTAGCCCTGAAAATGGATGGCGCTGGAGCGTTGGGAGGCTACCAGGCTGTTGCCGGCAGTCGAGAGTGGACGGCAGCAGCCTGGGCAGTGCGGGCGTGCGAGTGCAGTGGGGGGTCCTCCCCCCTCTCTTCCTCCCCCATCCCCCGGAGCTCTCCTTAAGCTGATAAGCAACTTCAGCAAAGTCTCAGGATACAAAATCAATGTACAAAAATCACAAGCATTCTTATACACCAATAACAGACAAACAGAGAGCCAAATCATGAGTGAACTCCCA|GAAAAGGTGTTGGTTGATATAGACAGCAGGATGGTGGCCATGGAAGTTGGAATCCGCTAAGGAGTGTAACAACTCAGCTGCCAAATCAACTACTCCTGAGAATGGATGGAG…	1	2.07e-14	0.195524	0.139334	N	N	3.2704	3.49016	3.2704	splitr	0	0	0	0	N	0	N	N	0	0	ENSG00000243185	ENSG00000252318	-	+	4	2	70296753	133038738	downstream	upstream	AC108078.1	AC097532.1	70296579	133038647	-	-	0	70296418	133039045	-	+	Y	-	-	N	SKBR3-200	140	1
63941	AACACCAGGTGCAGGGTGGACTCTTTCTGGATGTTGTAGTCTGAGAGAGTGCGGCCATCCTCCAGCTGTTTGCCGGCAAATATCAGACGCTGCTGGTCAGGTGGGATACCCTCCTTGTCTTGAATTTTGGCTTTGACATTCTCAATGGTGTCACTGGGCTCGACCTCAAGGGTGATGGTTTTGCCAGTGAGGGTCTTCACAAAGATCTGCATGTTTG|CCCCCCCCCGCCGCCACCTCCTCGGGCCCCCGCGGACCCGGCCGCGTCCCCCGACCCCC	1	0.572635	0.68536	0.75892	N	N	3.38127	2.41754	2.41754	splitr	18	0	0.20339	0	N	0.40678	Y	N	583	222	ENSG00000221983	ENSG00000142235	-	-	19	19	18688269	49016446	utr5p	coding	UBA52	LMTK3	18682614	48988528	+	-	0.0169492	18684106	49002067	-	+	N	-	-	N	SKBR3-200	5040	1
41133	CGTACGCCACATTTCCCGCGCCCCACCGCGGGGCGGGGATTCGGCGCTGGGCTCTTCCCTGTTCACTCGCCATTACTGAGGGAATCCTGGTTAGTTTCTTTTCCTCCGCTGACAAATATGCTTAAATTCAGCGGGTCGCCACGTC|CGCGCCGTCTGCTCCTCCCACCCCACCGCGGGCCGCATCATGAAAATTT	2	1.32e-05	0.143919	0.155845	N	N	3.69256	2.99612	2.99612	splitr	0	0	0	0	N	0.0204082	N	N	0	3	ENSG00000141161	ENSG00000104888	+	+	17	19	33516364	49945617	intron	upstream	UNC45B	SLC17A7	33474836	49932656	+	-	0.244898	33478260	49946606	+	+	Y	1	-	N	SKBR3-200	224	1
7261	GGTGCACCACTGGCCCATCTCACCCAGGGCGGTGCCCCAGAGGTGGAGCACCAGGGCACGTGTTAGGACCTGAAAGATGATGAACT|ATGCCCGGCCAGGCAGTTTTATCCATTAATATTTTACAAAAAACTGAGGCTCAGAGAGATTAT	1	1.39e-06	0.131006	0.0646783	N	N	3.62039	3.34	3.34	splitr	5	0	0	0	N	0	N	N	0	0	ENSG00000244663	ENSG00000233084	+	+	16	1	47539299	249231242	intron	upstream	AC007599.1	AL672183.2	47538630	249230780	+	+	0.0634921	47538850	206793669	+	+	Y	1	-	N	SKBR3-200	3	1
56463	GAGGGAGGATTGAGAGGTACGGGGTGGCGGGCTCCCCGCACCCCCGCTTCGCGCCCCATCCCAGCGCACTGGCAGGCTCAAGCCCCAGCCCTGCCGCAGGGGGTCGCCAGGAGCGCTTGGCGCCCCTGAGGGTCCCGCCCAGCCTCGCCCCGCCCCGTCCAGCACTTACCTGCAGCGG|ATATGGGTACAGCCGGGCGCGAGATTTACACCCTCTCCCCCGCACTTTCAAGGGCCCTCCAGAGCTCACCAGATGCCGCTGGAAGCGCGACGCTTTCCAAGGCGCGGACCCCTCTC	2	0.26075	0.170681	0.203909	N	N	3.24462	3.48537	3.24462	splitr	2	0	0	0.0277778	N	0	N	N	3	0	ENSG00000188910	ENSG00000252194	-	-	1	1	35251970	108113552	utr5p	downstream	GJB3	AC114491.2	35246790	108113461	+	-	0	35247371	108113087	-	-	N	1.05478	-	Y	SKBR3-200	165	1
7089	GGGGACTGCCGCTGTTGCTTCCGAATGATGAAAAGAATGGGCTCTTGAGCATGCAAAAGGATGTACTCGATTCCAACCATCTGATTC|AAGTGGAAAGTTCTTCTTGCCCCAGGAGAGGTGCAGGAGGCTGAGGCAGGAGAATCTCTTAAACCAGGGAGACGGAGGTTACAGTGAGCCAAGATCACGCCACTGCACTCCAGCATGGGCAACATGAGCGAAACTTCGTATTAAAAAACAAAACAAAACCAAACAAACCCCCCCCACCGCCATAATTTGGAGTTGGGGAACTGTGGACTTCCAGCCAGCCCCAGC	1	0.702403	0.150368	0.0850003	N	N	3.76849	3.33421	3.33421	splitr	5	0	0	0	N	0	N	N	98	40	ENSG00000133997	ENSG00000009950	-	-	14	7	71067384	73038873	coding	intron	MED6	MLXIPL	71050803	73007524	-	-	0	71064337	73028406	+	-	Y	-	1.41308	N	SKBR3-200	1536	0.047619
74492	GCATTTGGCTACCTTAAGAGAGTCATAGTTACTCCTGCCGTTTACCCGCGCTTCATTGAATTTCTTCACTTTGACATTCAGAGCACTGGGCAGAAATCACATCGCATCAACACCCGCCGCGGGCCTTCGCGA|TGTCTTTACCCACGACCACGTCCGCCATCTTCCCGCCCGTCGCGCGGGTGCCCGCAGCCGGCGGGCCCGACCGCGAAGTGGCTGCCCTGCCCGGCCAGCTGGTGGGTACGGGGAGCCGCGCCCGCTGCCCCGTGGGAGTTGTAGTGTGGGGAGGCGAGGCCGCGAGGCCGGGAGCGGCCCGTCCGGGAAACTACGAGCTCCGTGAGGCCTCGCGCCCCCGATCTGCGCATGCGCCGACGCTCGGACACCGCCCCCGAGTGCGAGGC…	3	2.87e-09	0.0517125	0.0395427	N	N	3.21233	3.24	3.21233	splitr	7	0	0	0.0909091	N	0	N	N	0	58	ENSG00000226958	ENSG00000104472	-	+	X	8	108297792	141527236	downstream	coding	RN28S1	CHRAC1	108297361	141521397	-	+	0	108297349	141521626	-	+	Y	-	0.581045	N	SKBR3-200	132	1
6381	TCACAAAGAAAAGAGAACTCTCCCCGGGGCTCCCGCCGGCTTCTCCGGGATCGGTCACG|TTACCGCACTGGACGCCTCATGGTGCCCATCTCCGCCATTCTGGATTCGGGGATCTGAACCCAACTCCCTTTCAATCAGCTGA	79	1.55e-12	0.271761	0.79959	N	Y	3.02552	3.60785	3.02552	splitr	0	0	0	0.027027	N	0.847458	N	N	0	0	ENSG00000239935	ENSG00000252318	-	-	5	2	71146942	133038738	intron	downstream	AC116340.1	AC097532.1	71146740	133038647	+	-	0.847458	71146755	133038453	-	-	Y	1	-	N	SKBR3-200	32	1
35577	CATGATGGACAGTAGAGGATATCACAGAACAAGGATACAATAACTGGGTGGCGGGG|CAGCTATACTGAGGGAAACTTTGGAGGGAACCAGCTACTAGATGATTCAATTAGTCTTTCATCCCTATATCCAGGTTGGACAATCGATTTGCCCATCAGGACCATTGCGGACCTCCACCAGTTTCCTCTGGCTTCATCTTGCCCAGGCATAGTTCACAATCTTTCATTTCCTAACACCTGTGCTCATGCTCCACCTCCCCAGCGTGGCAGGAGATACAGACCAGTGGTAGACTGGTGGTATTC	1	0.975456	0.131006	0.0646783	N	N	3.44975	3.29807	3.29807	splitr	0	0	0	0	N	0	N	N	21	0	ENSG00000178184	ENSG00000248801	+	-	18	8	78005429	69243727	downstream	intron	PARD6G	RP11-664D7.4	77915115	69215703	-	-	1.11e-16	23186966	69218477	+	-	Y	-	1	N	SKBR3-200	48	1
54994	AGGAATGCCTTGAGCAGGCTCTGTTCTGTTAGGTGTGAAATGGGTGTGGGGA|GGGTCAGGGGTTGAGGTCTTGGTAAGTGTTTTAGTGGGGTTGGTGATGGAAGTAGGATTAGTGTTATGGGTGAAAGAGTATGATGGGGTGGTGGTTGTGGTAAATTTTAATAGTGTGGGAAGTTGAATAATTTATGAAGGAGAAGGGTCAGGGCTGATTCGGGAGGATCCTATTGGTGCGGGGGCTTTGTATGATTATGGGCGTTGATTAGTAGTAGTTACTGGTTGAACATTGTTTGTTGGTGTGTATATTGTACTAGAGATTGCTCGGGGGAATAGATTATGTGATTAGGA	1	0.980007	0.195524	0.139334	N	N	3.23061	2.90609	2.90609	splitr	0	0	0	0	N	0	N	N	0	0	ENSG00000220804	ENSG00000249119	+	-	2	5	243102304	134260334	upstream	intron	AC093642.5	MTND6P4	243030784	134259813	+	+	1.11e-16	72083221	134260059	+	-	Y	-	1	N	SKBR3-200	496	0
78421	ACTGAAGTCACTCCTGCTTCTTGGGAAATGAAGCCACAGCCAGCTCATATATGGCATATGCTGTTCCACCAACTGTAAGAATCATGGTGGCTCTATACAGGAGGGCATCAGCTACCCCACCCTTTAGATACAGTGGAATTTCATCATCCTCCTGGAACAGTT|TTTGCTTTTAGAGCCAAGTTTCTTTCCCTGTGTGGGTTTTTGAGGAAAACCTGAGGTCCCCTAATCTGTGGCCACCACCCCCCCCCCCCGCCACGCCTTAGAGCAGAGCAGCCCCTCCTCTCATTTGGTGCAGAAA	2	0.244154	0.0910876	0.070573	N	N	3.62295	3.02491	3.02491	splitr	7	0	0.0514706	0	N	0.0588235	N	N	213	188	ENSG00000112695	ENSG00000187239	-	-	6	9	75960039	132805473	coding	utr3p	COX7A2	FNBP1	75947391	132649466	-	-	0	75950902	132651449	+	+	Y	-	-	N	SKBR3-200	5525	0
35153	CAGGTTCAGACATTTGGTGTATGTCCTTGGCTGAGGAGCCAATGGG|GCAAAGCTTTTCATTGGGATGGTATGTTTCTTTAAATGGAAGGAGACTAATTTTACCATTTAAAAAGTGGTATTTATTTTTAAAAACATAAAAGAAATTCCTTTTCAATAATAATGAGATGGGGCATCGCCGCGGAGCCTCGGTTGGCCTCGGATAGCCGGTCCCCCGCCTGTCCCCGCCGGCGGGCCGCCCCGCCGTGCGCCGGGACCGGGGTCCGGGG	23	1	0.0104235	0.0116712	N	N	3.59681	3.23215	3.23215	splitr	8	0	0	0.428571	N	0	N	N	0	0	ENSG00000224905	ENSG00000241781	-	-	21	9	15516789	79186950	intron	upstream	AP001347.6	AL161626.1	15399742	79186649	+	+	0	15457353	79186532	-	-	Y	1	-	N	SKBR3-200	168	1
58906	CCCCTCCGCCGCGAGTCAGCTCTCCGCCCGCTCCCTTGCCGAGTCGCGACCGGTGCGGACGACGGCGTTTGCGTGGCACGTGGTCGGGCCGCCTGGCCCTGGGAAAGCGTCCCACGGTGGGGGCGCGCCGGTCTCCCGGAGCGGGACCGGGTCGGAGGATGGACGAGAATCACGAGCGATG|GTGGGTGCTGTGACGCGGCCAAGGCCTCGGGGCCCCGGGGCTCGCCGCCTTCCTTCCGCGCGGCCTCACTTCCTCCTCCCGCCCCG	12	0.380376	0.0198534	0.0260003	N	N	3.23528	3.15316	3.15316	splitr	0	0	0	0	N	0.162791	N	N	0	348	ENSG00000227195	ENSG00000166326	-	+	20	11	26189869	35829775	intron	utr5p	RP3-410C9.1	TRIM44	26167655	35684353	-	+	0	26189008	35684659	-	+	Y	1	0.643581	N	SKBR3-200	114	0
96945	AACTCTTGGATGATGGCAAGACACTGGGTGAGTGTGGCTTCACCAGCCAAACAGCACGGCCACAGGCCCCAGCCACAGTGGGGCTCGCCTTCCGCGCAGACGACAGCTTTGAGACCCTGTGCATCGAGCCGTTTTCCAGCCCGCCTGAGCTGCCCGACGTGATGAAGCCCCAGGACTCGGGAAGCAGTGCCAATGAACAAGCCGTGCAGTGAGGAC|CCCACAAGAGAGGGCCGGGGGAGCACAAACAAGGACACCTACCTGAGCC	13	0.253326	0.0279619	0.0490098	N	N	3.49951	2.90935	2.90935	splitr	10	0	3.33e-16	0.833333	N	0.122449	N	N	0	0	ENSG00000234152	ENSG00000227059	-	+	13	12	25940293	133812681	downstream	downstream	RP11-206I15.2	AC226150.2	25939937	133794898	-	-	3.33e-16	25939933	100747663	-	+	Y	-	-	N	SKBR3-200	245	1
16258	TAGGACCTGAAAGGTGGTGAACTCTGCCTGGGCAGGGCAAAGCCAGAGGAAACTCTGGTGGAGGTCCGTAGCAGTCCTGATGTGCAAATCGGTCATCCAACCTGGGTGTAGGGGCGAAAGACTAATTGAACCATCTAGTA|GCTGGATCATATGGCCCAAGTGGCAGAACAGCTTGCACAGCAGCCTGGACCTGTTGCAGAGCCTTCTCCTGTTCTGGACCCCAGGCAGTTTTATTTGGTAAAGTGAATGATTAAAGGTCTTGGGGCCAAAATGATCTCAACCTATTTTCAAACTTTAAATGGGTTAGAAGCCTGGCTCGCTGGCATAGAGCTAGGCGTGGAATATGAGTCCCTAGTGGGCCACTTTTGGTAAGCAGAACTGGCACTGTGGGAGGAGCC…	1	0.423745	0.150368	0.0850003	N	N	3.66642	3.59528	3.59528	splitr	5	0	0	0.135135	N	0.207143	N	N	1699	0	ENSG00000134250	ENSG00000112319	-	-	1	6	120612240	133853258	intron	intron	NOTCH2	EYA4	120454176	133561736	-	+	0	120543932	133593865	-	-	Y	1.69488	1	N	SKBR3-200	112	1
73302	ACGCAGGAGCGCGCCG|GGCCCGGGTCTTCCAGGAGTCGGGTTGCTTGGGAATGCAGCCCAAAGCGGGTGGTAAACTCCATTTAAGGCTAAATACCGGCACGAGACCGATAGTCAACAAGTACCGTAAGGGAAAGTTGAAAAGAACTTTGAAGAGAGAGTACAAGAGGGCGTGAAACCGTTAAGAGGTAAATGGGTCAGGTCCGCGCAGTCCGCCCGGAGGATTCAACCCGGTGGCGGATCTTTCCCGCCCCCCGTTCCTCCCGACCCCTCCACCCGCCCTCCCTCTCCCACCGCCCCTCCTCCTCC	12	0.903461	0.0192842	0.0246947	N	Y	2.70689	3.4577	2.70689	splitr	0	0	0	0.142857	N	0	N	N	50	32	ENSG00000213638	ENSG00000150672	+	-	19	11	1913444	85338966	coding	intron	ADAT3	DLG2	1905417	83166055	+	-	0	1912608	85195011	+	-	Y	-	0.8871	N	SKBR3-200	204	1
86637	CGTGGGCCGCCGCCGCGCAGGGTCGGCCCACCCCCCAAGAGGGCCGCGCCGTCGGGCCCGGCTCGCAGCAGCGGCGGTGGAATGCGCGGGAGGGCCCTGGCCGTGCG|CGAGTCAGGGGCTCGCACGAAAGCCACTGTGGCGCAATGAAGGTGAAGGCTGATGCGCTGGCT	3	3.5e-06	0.0405684	0.0248458	N	N	3.05782	3.56233	3.05782	splitr	6	0	0	0	N	0	N	N	0	0	ENSG00000170748	ENSG00000251948	+	+	11	19	7112379	24184165	coding	upstream	RBMXL2	AC092279.1	7110165	24184075	+	-	0	7110905	24185005	+	+	Y	1	-	N	SKBR3-200	8	1
96481	GTTAATGATCCCTCCACAGGTTCACCTACCGAAACTGTTACGAATTTTACTTCCTCTAGATAGTCAAGTTCGACTGTCTTCTCAGCGTTCCACCAGGGCAGTGGGCTGACCCGGCGGGGCTGATCAGAGGGCCTCACTAAACCATCCTATCAGTAGTAGAGGCGGGCAGTGTGTACATAGGGCAGGGACTTCAGGCAAGCTTATGACCCGCACTTACTGGAAATTCCTCCTTCATGGGGAATAATTGCAATCCCCCATCCCCATCACGAATGAGGTTCAAC|GGGTTTGGCCCAACACCTGAGATTCAGGTTCTTTAATTCTACAGAGCATTATGGACAGTTTTTGGATCCTGGGACCCTGATTTTTAGGCCATAGGATCACTTAGTGTTGTTGAGAGG…	5	5.18e-15	0.0179581	0.00948106	N	N	3.46295	3.54769	3.46295	splitr	5	0	0	0	N	0	N	N	0	0	ENSG00000200434	ENSG00000149256	-	-	16	11	33965577	79151992	upstream	intron	5_8S_rRNA.2	ODZ4	33965426	78363876	+	-	0.0168067	33964083	78720570	-	-	Y	-	1	N	SKBR3-200	102	1
83831	CATCCAGGACAGCAGGACGCAGCACGCATAGGTGGTCCCGGCCTGCGCGGACCCCACCC|ATTTACCTCTTAACGGTTTCACGCCCTCTTGTACTCTCTCTTCAAAGTTCTTTTCAAC	6	2.84e-09	0.0780791	0.148782	N	N	3.39232	3.29124	3.29124	splitr	17	0	0	0	N	0.344828	N	N	337	32	ENSG00000184164	ENSG00000150672	-	+	22	11	50321188	85338966	downstream	intron	CRELD2	DLG2	50311815	83166055	+	-	0.241379	50324098	85195185	-	+	Y	-	0.8871	N	SKBR3-200	22	1
104591	TGGCAGAGCCCAGCCCCCAGTCCCCGGAGAGCGCGCCTGAGGACGGACGGACGGACGGACGGAC|GGGGCCCCCCGACCCACCTCCGCCCAGAGGCCCTGGCTCCCCCACGCCCAGCCCTCCACG	5	7.13e-11	0.955759	0.976916	N	N	2.79309	2.90087	2.79309	splitr	0	0	0	0	N	0	N	N	416	616	ENSG00000120549	ENSG00000123159	+	+	10	19	24836772	14606944	utr5p	coding	KIAA1217	GIPC1	23983675	14588572	+	-	0	24497889	14593660	+	-	Y	-	-	N	SKBR3-200	216	0.851852
87176	GGAGGCGGGGC|AGGGCAAAGCCAGAGGAAACTCTGGTGGAGGTCCGTAGCAGTCCTGATGTGCAAATCGGTCATCCAACCTGGGTGTAGGGGCGAAAGACTAATTGAACCATCTAGTAGCTGGTTCCCTCCAAAGTTTCCCTCGGGATAGCTGGCACTCTCG	2	3.45e-08	0.0611571	0.0329265	N	Y	1.98974	3.43937	1.98974	splitr	0	0	0	0.166667	N	0	N	N	77	0	ENSG00000149269	ENSG00000243013	-	-	11	1	77185680	145277501	intron	intron	PAK1	AL592307.1	77032752	145277250	-	+	0.363636	77185299	145277337	-	-	Y	2.29108	1	N	SKBR3-200	360	1
99422	GGGTCCTGAATTTAGAAACACTACCACCAAGAAGGCATTATGCCTACCC|GTTGAACCTCATTCGTGATGGGGATGGGGGATTGCAATTATTCCCCATGAAGGAGGAATTTCCAGTAAGTGCGGGTCATAAGCTTGCCTGAAGTCCCTGCCCTATGTACACACTGCCCGCCTCTACTACTGATAGGATGGTTTAGTGAGGCCCTCTGATCAGCCCCGCCGGGTCAGCCCACTGCCCTGGTGGAACGCTGAGAAGACAGTCGAACTTGACTATCTAGAGGAAGTAAAATT	3	0.536525	0.0315307	0.0150338	N	N	3.39488	3.46295	3.39488	splitr	0	0	0	0	N	0	N	N	1	0	ENSG00000197251	ENSG00000200434	+	-	6	16	33561115	33965577	intron	upstream	C6orf227	5_8S_rRNA.2	33553883	33965426	-	+	0.183673	33554718	33964083	-	-	Y	-	-	N	SKBR3-200	30	1
66813	GCGAGCCGCGAGCGAGGAGCCGG|TCGGAGGCAGAACGGTAGCCCCTCGGCGGCCGGCCGGCGCACGCGTCATCTGCCCCAGCCCACCGCAATAGCTCACACGGCCCGTGCGCAGCCGCCAGAGGGGAGCACGGGACC	1	1.12e-07	0.150368	0.0850003	N	N	2.49492	3.20861	2.49492	splitr	0	0	0	0	N	0	N	N	12	0	ENSG00000111252	ENSG00000163046	+	-	12	2	111889426	133015542	utr5p	intron	SH2B3	ANKRD30BL	111843752	132905164	+	-	0.0434783	111843968	133015492	+	-	Y	-	1	N	SKBR3-200	84	1
77961	CAGCACCAGACCGAGGACTCGCTTCTCTTCCCTTTCTGCTTGTTTGGAGTTCTTTGGCTTGATCTTTCTGAACTCATCACAGTCACAGAGGATCAAATTCATGTGCTTGTCAAAAGCCTTGAAGGTGCCAATGAAGATCCGGCCGTCCTGCAGGATGCACCTCATCCTGTAATCAATATGCTGCAGCATCTTGCTGCTCTTGCCCACCGTCATGGTGGCGGTTCTGATGGCTCTGATACCCGCCGGATTCGCCTCCTCAGAGGCCTAGCCTCT|CCCCGCCCACCAGACCTGTTCTGACCTCATGAGTGTCAAACGTGCCCCCC	1	1	0.249903	0.213472	N	N	3.52465	3.41001	3.41001	splitr	1	0	0.02	0	N	0.18	N	N	574	37	ENSG00000125835	ENSG00000105649	-	-	20	19	2451499	18314839	utr5p	utr3p	SNRPB	RAB3A	2442280	18307594	-	-	0	2451396	18307719	+	+	Y	-	-	N	SKBR3-200	1692	0
93604	GAATTTCTTCACTTTGACATTCAGAGCACTGGGCAGAAATCACATGGCATCAACACCCGCCGCGGGCCTTCGCG|ATGCTTTATTCCAACATCATGCCCAACATAAAAAAAATCAACTCATCTAAATTATCTGATCTTACATGTTCTTTAGCATTCTTATTGTCACTTAAGTAAATTTTGTCTTTGTATAATTAAAACAAAGCATCAAACACATGTATAAATTGACAAGGAATATTAATATCCT	2	0.0965958	0.100172	0.0838599	N	N	3.39554	2.98511	2.98511	splitr	2	0	0	0	N	0	N	N	164	0	ENSG00000149262	ENSG00000139220	-	-	11	12	77705724	82152209	intron	intron	INTS4	PPFIA2	77589766	81652880	-	-	2.22e-16	77597476	82072687	-	-	Y	1.80312	1	N	SKBR3-200	1550	0.949153
104050	GGCCACCATGTCAATGAGGAACCAGCCCTTGAAGTAGTGGACGGCGATGCGGCGGGGGTGGCTGACCACCTCATCATTGGTGTTGACATAGGTGGTGCGGAAGTTGATGACGATGTCCACGACG|GACCAGAGCGAAAGCATTTGCCAAGAATGTTTTCATTAATCAAGAACGAAAGTCGGAGGTTCGAAGACGATCAGATACCGTTGTAATTCCGACCATAAACGATGCCAACTGGCGATGTGGCGGTGTTATTCCCATGACCCGCTGGGCAGCTTCCAAGAAACCAGTCTTTGGGTTTTTGGGTTCCGAGGGGAGTATGGTTGCAAAGCTGAAACTTAAAGGAATTGACAGAAGGGCACCACCAGGAGTGGAGCCTGCAGCTTAATTTGACTCAACA…	30	0.00315091	0.00801206	0.00798461	N	N	3.62824	3.42358	3.42358	splitr	0	0	0	0	N	0	N	N	0	0	ENSG00000173826	ENSG00000163046	-	+	17	2	61623600	133015542	coding	intron	KCNH6	ANKRD30BL	61600695	132905164	+	-	1.11e-16	61611504	133012797	-	+	Y	-	1	N	SKBR3-200	12	1
94106	TCTTCAACTGGAACCCTTCTCCACTTCGGCCTTCAAAGTTCTCATTTGAATATTTGCTACTACCAC|CAAGATCGCCCCCATATCAGTTCCCTTTTTCTGTTTCTGTTTTTCTGTTTATCAGTTCTGAGTTCACCACAATAAAAATCTTTGAAGGGCTGAATGCTTTTGAGACAAATTCCCTCACCGGTACAGGCTGTGAATAGGATGAAAAAGGATGACAGCAGAAGAACGAATCATAAAGCTGACCCTAAGTGAAGAAAAACAAAAATCTAAGGAGATGCCTATCCCCTGAAAAGGCAAAGTGGGGGGGCGGGGGAAGAAACCCAGGAAATCTATTGACTTAAAATGACAAGAGTGGGGAAAA	4	0.0132635	0.0397315	0.0337734	N	N	3.65385	3.25729	3.25729	splitr	7	0	0	0	N	0	N	N	0	12	ENSG00000251948	ENSG00000203451	+	+	19	16	24184165	90233540	intron	upstream	AC092279.1	AC133919.1	24184075	90232651	-	+	0	24184136	79640002	+	+	Y	1	-	N	SKBR3-200	1026	1
68076	CTGGTGAGCTCTGGAGGGCCCTTGAAAGTGCGGGGGAGAGGGTGTAAATCTCGCGCCCGGCTGTACCCATATCC|GCGGCTGGGAAGGAGTGGAGCTGCCTAGTGCCAGAGGGGTCAGCCCGAGCCTCAGCTGCTCTCTGTGCCGGGGACGGGCTGGGGCGGGAAGCCTCCTGGCAGGGGCTCGGCCCCAGTGGGAGCTGTCCGGGG	1	0.00551798	0.171838	0.109769	N	N	3.56282	3.21592	3.21592	splitr	0	0	0	0	N	0	N	N	0	40	ENSG00000252194	ENSG00000187609	-	+	1	9	108113552	140317714	downstream	intron	AC114491.2	EXD3	108113461	140201348	-	-	2.22e-16	108113085	140288566	-	+	Y	-	0.581254	N	SKBR3-200	49	1
12947	CCCCGGGTCCCCGCTTCGGGCCGGCGAGTGGGGGAAGGGGTCGGCC|TTCAAAGTTCTCATTTGAAAATTTGCTACTACCACCAAGATCTGCACCTGTGGCCTATCCACCTGGGCCCATACCCTAGGCTTCAAAGCTTACCGCAGCGGCCCTCCTACTCCT	2	6.98e-07	0.0677463	0.0402795	N	N	3.04956	3.45447	3.04956	splitr	6	0	0	0	N	0	N	N	378	0	ENSG00000104885	ENSG00000252318	+	-	19	2	2232577	133038738	upstream	intron	DOT1L	AC097532.1	2164148	133038647	+	-	0.130435	2163740	133038674	+	-	Y	-	1	N	SKBR3-200	21	1
75742	CGGGG|CAGATCTTGGTGGTAGTAGCAAATATTCAAATGAGAACTTTGAAGGCCGAAGTGGAGAAGGGTTCCAGTTGAAG	3	2.81e-15	0.0315307	0.0150338	N	Y	1	3.59681	1	splitr	0	0	0	0	N	0.4	N	N	887	0	ENSG00000165671	ENSG00000251948	+	+	5	19	176727216	24184165	utr3p	intron	NSD1	AC092279.1	176560026	24184075	+	-	0.2	176727022	24184145	+	+	Y	-	1	N	SKBR3-200	1104	1
90964	TGAAAGGTGGTGAACTCTGCCTGGGCAGGGCAAAGCCAGAGGAAACTCTGGTGGAGGTCCGTAGCAGTCCTGATGTGCAAATCG|GTCGCTATGTCAGCTCACTACAGCCTCAACCTCCTGGGCTCAAGCAATTATCCTGCCTCAGCTTCCCGAGTAGCTGGGACTACAGGTTCATGTCATCACACTCAGCTAATTTTTTGGTATATTTTTAGAGACAGGGTTTCACCATGTTGCCCAGGCTAGCCTGGAACTCCTGAGCTCAAATGATCCTCTTGCCTTGGCCTCCCAAAGTGCCGAGGTTACAGGTAGGTGTGAGCCACCATGCCCGGCCAGGCAGTTTTATCCATTAATATTTTACAAAAAACTGAGGCTCAGAGAGATTAT	4	0.0014284	0.0212614	0.00999409	N	N	3.67593	3.48909	3.48909	splitr	3	0	0	0.1	N	0	Y	N	1699	0	ENSG00000134250	ENSG00000233084	-	+	1	1	120612240	249231242	intron	upstream	NOTCH2	AL672183.2	120454176	249230780	-	+	0	120543981	206793906	-	+	N	1.69488	-	N	SKBR3-200	15	1
97857	ACTGCTCTGGGCCAGGGCCTCTGTCAGGCCCCGCACCTTGTCCCGCAGGGCCCCCTC|CCTTCCCCAGGCCTCCCTGAGCGCCTCTGCGGGCCCCTCGGGCCCCACGAGGGGCGGCTGGCGGGTGGGGAGTGTGACCCATCCTCGGTGAGAAAGCCTTCTCTAGCGATCCAAGAGGTGTGCCTTGGGGTACGGGATCCCCCGGCCTGCCGCCTCTGTCTCTCTCTCCGTTATGGTAGCGCTGCAGTAGCGACTCGCTTGCAGAGGAACCCTC	2	0.429175	0.349469	0.518786	N	N	3.11019	2.95166	2.95166	splitr	9	0	0	0	N	0	N	N	98	0	ENSG00000058453	ENSG00000227195	-	+	1	20	17299459	26189869	coding	intron	CROCC	RP3-410C9.1	17222232	26167655	+	-	0.157895	17295695	26189617	-	+	Y	0.995457	1	N	SKBR3-200	1095	0
72781	GGCATCCAGGAAGTCCAGAATGGCTTTTGCACGCGCTTCTACCAAGACCCCAGCAGCATTAAAAAGGCTGCTTAGGAGAGGCTTGTCTGGGTCCTCCATGTGTAGCTCCCCGGAAATCAGGACCTCAGATACC|GATAAACTTGAAGCGACTCATGACTGCGCATGGAGGACCTCCCCAGCGGAAGCGGAAGTGGC	27	4.67e-07	0.857094	0.560266	N	N	3.64553	3.63656	3.63656	splitr	5	0	0	0	N	0.677419	N	Y	744	110	ENSG00000073605	ENSG00000147687	+	-	17	8	38077313	125551699	intron	coding	GSDMB	TATDN1	38060848	125500726	-	-	1.11e-16	38062238	125551266	+	-	Y	9.47072	0.740595	N	SKBR3-200	144	0
95515	CCACCAGTCTACCACTGGTCTGTATCTCCTGCCACGCTGGGGAGGTGGAGCATGAGCACAGGTGTTAGGAAATGAAAGATTGTGAACTATGCCTGGGCAAGATGAAGCCAGAGGAAACTGGTGGAGGTCCGCAATGGTCCTGATGGGCAAATCGATTGTCCAACCTGGATATAGGGATGAAAGACTAATTGAATCATCTAGTAGCTGGTTCCCTCCAAAGTTTCCCTCAGTATAGCT|GCCCCACTCCGGTACAGAGCGTGAGGGCGGGGCCACGGCG	1	0.743703	0.150866	0.0855498	N	N	3.25679	3.31233	3.25679	splitr	1	0	0	0	N	0	N	N	0	12	ENSG00000248801	ENSG00000135951	-	+	8	2	69243727	99771427	intron	utr5p	RP11-664D7.4	TSGA10	69215703	99613724	-	-	0.025	69218478	99757817	-	+	Y	1	0.999086	N	SKBR3-200	105	1
107206	GCCATTCTAGTGGTTCAAATTGTATCACATTGCAATTTTAGTCAGCACTTCCTTAATAACTAATGATTAGCTTCTTTTCATATGCTTATTTGCCATTTATATATCTTCTTCT|GACTGTGCTGTCCTGATTGTTGCTGCTGGTGTTGGTGAATTTGAAGCTGGTATCTCCAAGAATGGGCAGACCCGAGAGCATGCCCTTCTGGCTTACACACTGGGTGTGAAACAACTAATTGTCGGTGTTAACAAAATGGATTCCACTGAGCCACCCTACAGCCAGAAGAGATATGAGGAAATTGTTAAGGAAGTCAGCACTTACATTAAGAAAATTGGCTACAACCCCGACACAGTAGCATTTGTGCCAATTTCTGGTTGG	1	0.00749204	0.280732	0.257849	N	N	2.82417	3.14597	2.82417	splitr	2	0	0.0178571	0	N	0.107143	N	N	0	0	ENSG00000243276	ENSG00000196205	+	-	3	9	118276515	135896553	intron	intron	RP11-384F7.1	EEF1A1P5	117723666	135894816	-	+	0.0178571	118063457	135895200	+	-	Y	1	1	N	SKBR3-200	980	1
79321	GTACCGCGCGCAGTGGAGAGGGCGCCCCGACGCG|ACCTCAGATCAGACGTGGCGACCCGCTGAATTTAAGCATATTTGTCAGCGGAGGAAAAGAAACTAACCAGGATTCCCTCAGTAATGGCGAGTGAACAGGGAAGAGCCCAGCGCCGAATCCCCGCCCCGCGGTGGGGCGCGGGA	3	5.88e-05	0.118545	0.163532	N	N	3.0591	3.77001	3.0591	splitr	4	0	0	0	N	0.117647	N	N	173	0	ENSG00000064655	ENSG00000141161	-	+	20	17	45817492	33516364	utr5p	intron	EYA2	UNC45B	45523263	33474836	+	+	0.117647	45523597	33478271	-	+	Y	-	1	N	SKBR3-200	2604	1
106743	GTGCGCACCTCGCCCGTGTGCAGACCCACCGAGAAGAGTCCCGGCTCGCTGGCCTTGAGCAGGCGGTAGGACAGCCAGGCGTTCTGGCCCGAGTCTCTGTCCACCGCCACCACCTTGGTCACCAGGTAGCCACGCTC|ATCAGACCTCAGAAAAGGTGTTGGTTGATATAGACAGCAGGATGGTGGCCATGGAAGTTGGAATCCGCTAAGGAGTGTAACAACTCAGCTGCCAAATCAACTACTCCTGAGAATGGATGGAGCTGGAGCGTTGGGCCCATACCCGGCCGTTGAC	4	0.162363	0.0324528	0.023065	N	N	3.46398	3.66848	3.46398	splitr	4	0	0	0	N	0.116788	N	N	0	0	ENSG00000253767	ENSG00000252318	-	+	5	2	140892546	133038738	coding	upstream	PCDHGA8	AC097532.1	140772381	133038647	+	-	0.0291971	140774127	133039056	-	+	Y	-	-	N	SKBR3-200	182	1
15988	GTGGGATCCCGAGGCCTCTCCAGTCCCCTGAGGGTGCACCACTGGCCCATCTCACCCAGGGCGGTGCCCCAGAGGTGGAGCACCAGGGCACGTGTTAGGACCTGAAAGATGATGAACTGTGCCTGG|GGAGGGCGAAGCCAGAGGACACTCTGGTGGAGGTCCGTTGCAGTGCTGTCGTGCAAATCCATCGTCCGACCTGGGTATAGGGGTGAAAGACTAATTGAGCCATCTACTAGCTGGTTCCCTCAGAAGTTTCCCTTAGGATAGTTGGTGCTCTCCCAAAACCCAACCCACACAGTTTTATCCAGTAAA	1	0.624058	0.428927	0.471212	N	N	3.60422	3.55401	3.55401	splitr	39	0	0	0	N	0.261905	N	N	0	0	ENSG00000244663	ENSG00000242517	+	+	16	8	47539299	56755341	intron	intron	AC007599.1	AC018607.3	47538630	56755033	+	-	0.34127	47538858	56755283	+	+	Y	1	1	N	SKBR3-200	46	1
95971	GGGGCCCAAGTCCTTCTGATCGAGGCCCGCGACCTCAGATCAGACGTGGCGACCCGCTGAATTTAAGCATATTTGTCAGCGGAGGAAAAGAAACTAACCAGGATTCCCTCAGTAATGGCGAGTGAACAGGGAAG|AGCCCTGCACTGATGTCACTTTATGTAGAAAAAGGCCTTAGCTGGACCTGCGTTGCCGTCTATGCAAATGCATGCAAATACTCCAGGCCCTGGGATGTGGGCTTGTGTTTTGTCACTGTGAAGGGGGAGATGGGAGAGGAGCCTGTTTTGGGGTGGGGTCTGGGGAAGGCAATCTGATTCTGAAGCTAAAGAGCTTTCATCCTCTTGAGTGTATGTCCCCATAGTGGGCCCCTTGACCCACATGCTGACCGGTGCCTTGGGATT…	9	2.69e-12	0.0115499	0.00751603	N	N	3.7036	3.55704	3.55704	splitr	5	0	0	0	N	0	N	N	0	84	ENSG00000141161	ENSG00000163346	-	+	17	1	33516364	154928603	intron	utr3p	UNC45B	PBXIP1	33474836	154916552	+	-	0	33478169	154917364	-	+	Y	1	1.1169	N	SKBR3-200	76	0.727273
101992	AATCTTGTCCCGCAGGTCCTGGATGGTCGTGTAGTAGTGGCTGTAGTCGCGGGAGGGCCCAGGCCCCTGCTTCTGGTACCAGTCGCGGATCTTCACCTCTAGCTCGCCGTTGGCCGCCTCCAGGGCGCGCACCTTGTCCAGGTAGGAGGCCAGGCGGTCGTTGAGGTTCTGCATGGTTAGCTTCTCGTTGCCCGCCAGCAGCCCGTCGGACGCGGTCAGGACGCCGCCGTAG|CCGCCGCCGTAGGCTCCTGAGCGGCCTGAGCCTCCCCGACGAGCACCGCCCC	2	0.75287	0.120498	0.115921	N	N	3.20694	3.23631	3.20694	splitr	14	0	0.269231	0	N	0.269231	N	N	3655	0	ENSG00000171345	ENSG00000213147	-	-	17	10	39684560	135516024	coding	upstream	KRT19	XXyac-YRM2136_A.1	39679869	135515571	-	+	0.211538	39684308	95605193	+	-	Y	-	-	N	SKBR3-200	345	1
103464	CCGCGAAGGTCTGCAGCTTCACTCCTGAGCCAGCGAGACCACGAACCCACCAGAAGGAAGAAACTCCGAACACATCTGAACATCAGAAGGGACAGACTCCAGACACGCCACCTTAAGAGCTGTAACACTCACCGCGAGGGTCCACGGCTTCATTCTTGAAGTCAGTGAGACCAAGAACCCACCAATTCCGGACACAGTGCTGAGAATCATGCCTTGAAATCTAGCAGCTCTGTTAAAAACTGAGCAAGGTGTACTTCGGGGTTGTGTTGAGAAGGTTGGTGTTCAGCTAAATCAGGAGGGAAGGCCAAGGAAA|TCGAGGCCATCAAGCTACAGATGGTCTTACAAATGGAACCCCAAGTGAACTCAACTAACAACTTCCACCAAGGACCCCTGGACCA…	3	0.000361516	0.0878976	0.101336	N	N	3.40745	3.8349	3.40745	splitr	2	0	0	0.8	N	0.0866667	N	N	56	7	ENSG00000187621	ENSG00000227471	+	-	14	7	96158965	134264592	intron	utr5p	TCL6	AKR1B15	96116835	134233888	+	+	0	96117342	134249352	+	-	Y	-	-	N	SKBR3-200	81	1
30000	GAGGAAACTCTGGTGGGGGTCTGTAGTGGTCCTGACGTGCAAATCGGTCATCTGATCTGGGTATAGGGGCAAAAGACTAATCCAACCATCTAGTAGCTGGTTCCCTCTGAAGTTTTCCTAAGGATAACGGGCGCTCTCGCAAAAACCCCATGCCACGC|TCATCAGACCCCAGAAAAGGTGTTGGTTGATATAGACAGCAGGACGGTGGCCATGGAAGTCAGAATCCACTAAGGAGTGTGTAACAACTCACCTGCCGAATCAACTAGCCCTGAAAATGGATGGCACTGGAGCATCAGGCCCATACCCGGCCATCGCCAGCAGTCAATGGAATGTGAGTGCCTTAGAGGTCTTGGGGCCGAAACGATCTCA	5	0.922435	0.0613303	0.0893879	N	N	3.4132	3.58168	3.4132	splitr	0	0	0	0.142857	N	0.462025	N	N	0	0	ENSG00000251948	ENSG00000252666	-	-	19	19	24184165	36066721	upstream	upstream	AC092279.1	AD000090.1	24184075	36066627	-	+	0.550633	24184641	36066509	-	-	N	-	-	Y	SKBR3-200	320	1
5952	AGCCTGCAGCTTAATTTGACTCAATATGGGAAACCTCACCCGGCCCGGACATGGACAGGATTGACAGATTGATAGGTCTTTCTTGATTCCATGGGTGGTGGTGCATGGCCTTAGTTGGTGGAGTGATTTGTCTGGTTAATTCCGATAATGAAGGAGACTCTGGCATGCTAACTAGTTACGCGACCCCCAAGCGGTC|GGCGTGCAGCCACCCGAGATTGAGCAATAACAGGTCTCTTCTTTTTATGTGGCTCTTCCACCTACACG	14	0.349531	0.00945537	0.00731384	N	N	3.74487	3.84847	3.74487	splitr	5	0	0	0.285714	N	0.382353	N	N	0	0	ENSG00000225840	ENSG00000212932	+	-	Y	21	10036711	48111157	intron	upstream	RN18S1	RPL23AP4	10036113	48110676	-	+	0.411765	10036276	27228111	+	-	Y	1	-	N	SKBR3-200	42	1
93612	GACAGGTTCAACTATGGAAATTTTGTTATGACTTTTACTTCCTCTAGATAGTCAAGTTCGA|CCGTCTTCTCAGCGCTCCATCAGGCAGTGCTAAAGTGGGTACTCTGTGTGGGGGCTCC	5	1.24e-11	0.514816	0.869075	N	N	3.48168	3.4859	3.48168	splitr	0	0	0	0.0833333	N	0.189655	N	N	0	0	ENSG00000225840	ENSG00000213285	-	+	Y	5	10036711	180899431	intron	upstream	RN18S1	AC138031.1	10036113	180898964	-	+	0.448276	10036640	99444728	-	+	Y	1	-	N	SKBR3-200	40	1
107775	AGAAGGGGCCCTGCCGTTGTAGTGTCCTCCAGAGGGGAACTCTCTAGGCCAGTCAAAGGGCCAGTGGGTCAGTCTAGCAGTCCTCGGTAGAAGTTGTGAGTTAAGCTCATTTGGGGTTCCATTTGTAAGACCATCTGTAGCTTGATGGCCTTGATCCTGGAGGAAACAAATTTGAGGAGGAGGTTAAAAATACAGGGACTGAAGAGGACTTCTGAATGATGCTTTCCAGAAAGGGGGACCAGAGGGTGCCACTACCCGGCTTATGAAAGGAGAGATCACACTTTCCCAGTGGA|CCCTCGCGGTGAGTGTTACAGCTCTTAAGGTGGCGCGTCCGGAGTTTGTTCCTTCTGATGTTGGGATGTGTTCGGAGTTTCTTCCTTCTGGTAGGTTCGTGGTCT…	2	0.821999	0.0749086	0.0489136	N	N	3.56705	3.67849	3.56705	splitr	8	0	0	0.428571	N	0	N	N	98	0	ENSG00000120915	ENSG00000255970	+	+	8	12	27403081	68123255	coding	intron	EPHX2	RP11-43N5.1	27348296	68102827	+	-	0	27361124	68112190	+	-	Y	-	-	N	SKBR3-200	216	1
41413	GCAGGAGGTGTCAGAAAAGTTACCACAGGGATAACTGGCTTGTGGCGGCCAAGCGTTCATAGCGACGTCGCTTTTTGATCCTTCGATGTCGGCTCTTCCTATCATTGTGAAGCAGAATTCACCAAGCGTTGGATTGTTCACCCACTAATAGGGAACGTGAGCTGGAG|TTAGACCATCATGAGACAGGTTAGCTTTACCCTACTGTTGATGTGTTGTTGCCATGGTAATCCTGCTCAGTATAAAAGGAACCACAGTTTCAGACATTTGTTGTATGTGCTTGGCTGAGGAGC	15	0.916948	0.258629	0.644374	N	N	3.73809	3.55232	3.55232	splitr	0	0	0	0.0625	N	0.918699	N	N	0	0	ENSG00000162669	ENSG00000233654	-	+	1	2	91870426	191432828	intron	intron	HFM1	AC093388.3	91726323	191399581	-	+	1.11e-16	91852781	191402785	-	+	Y	1	1	N	SKBR3-200	160	1
46980	GACCTGGGAGAGGCGTCGGCAGAGTGGGGCCGTGCTAGTCCCGCCCCCGCCCCGCTCCGCGCCCCGGGAGTCGCCCTGTGGCTTCGCCGCAGGCCCGGCCGGCTCCACGTGGTGGGTGCGGGTGGGGCTCCTCGGCCTCCAGGCCCTGCTTTTTCCCTGCCGGGCGGTACCGAGTCCTCGCAGCTCACGCCTGAGTTTGCCGGACGTGGTGGCTATTGTCCTCATTATTCTCATCGTATTGATGGGAACACTGGGTGGCTGAATA|TTCAAATGAGAACTTTGAAGGCCGAAGTGGAGAAGGGTTCCATGTGAACAGCAGTTGAACATGGGTCCCAGGTGAACAGCAGTTGAACATGGTTCATTTGGTCCTGAGAGATGGG	9	0.146817	0.00800429	0.00359877	N	N	3.55298	3.41746	3.41746	splitr	0	0	0	0	N	0	N	N	246	0	ENSG00000175727	ENSG00000252318	-	+	12	2	122629266	133038738	upstream	intron	MLXIP	AC097532.1	122516628	133038647	+	-	0	122516135	133038692	-	+	Y	-	1	N	SKBR3-200	754	1
51981	GTGGAGGGCTGGGCGTGGGGGAGCCAGGGCCTCTGGGCGGAGGTGGGTCGGGGGGCCCC|GTCCGTCCGTCCGTCCGTCGTCCTCCTCGCTTGCGGGGCGCCGGGCCCGTCCTCGCGAGG	6	6.34e-10	0.737183	0.953972	N	N	2.90087	2.82861	2.82861	splitr	3	0	0	0	N	0.0508475	N	N	616	0	ENSG00000123159	ENSG00000212932	+	-	19	21	14606944	48111157	coding	upstream	GIPC1	RPL23AP4	14588572	48110676	-	+	0.0508475	14593660	9826893	-	-	Y	-	-	N	SKBR3-200	63	0.764706
95039	CAGGTCCCAGGCGCCGGCCCTGGACCGAGGGGATCTCCATGGCGGACGCCGCCCCGGGCC|CCTCGCGGGGACACCGGGGGGCGCCGGGGGCCTCCCACTTATTCTACACCTCTCACGTCTCTTCACCGTGCCAGACTAGAGTCAAGCTCAACAGAGTCTTCTTTCCCCGCTGATTCCGCCAAGTCCGTTCCCTTGGCTGTGGTTTCGCTGGATAGTAGGTAGGGACAGTGGGAATCTCGTTCATCCATTCATGCGCCTCACTAATTAGATGACGAGGCATT	14	0.283324	0.443388	0.897994	N	N	3.17039	2.82148	2.82148	splitr	2	0	0	0.142857	N	0.25	N	N	346	0	ENSG00000169018	ENSG00000226958	-	+	15	X	68588203	108297792	utr5p	intron	FEM1B	RN28S1	68570141	108297361	+	-	0.0333333	68570449	108297696	-	+	Y	-	1	N	SKBR3-200	340	1
66137	AGGCAGCCTGCAGCGTGGGCCAGGCAGAGGG|GCAAGAGGGTGATTTTCCTGAAGCAGCTGGCTAGTGGCTGGTTACTTGTGACTGGACCTCTGGTCCTCAATCAAGTTCCTCTACAAAGAACACACC	1	5.46e-12	0.131006	0.0646783	N	N	2.87911	3.46721	2.87911	splitr	4	0	0	0	N	0.0645161	N	N	0	0	ENSG00000255512	ENSG00000223945	+	-	11	1	134945793	150027016	downstream	intron	AP005135.2	RP11-458I7.1	134931675	150025846	-	+	0.129032	8359171	150026318	+	-	Y	-	1	N	SKBR3-200	1275	0.909091
42212	GTCTATATCAACCAACACCTTTTCTGAGGTCTGATGAGCATTGGCATCGGGCATCTTAACCCGGCATTTGGTTCATCCCACAGTGCCAGTTCTGCTTACCAAAAGTAGCCTACGAAGCACTCGCATTCCACGCCTGGCTCCACGTCAGCCAGCCAGGCTTCTTACCCATTTAAAGTTACAGAATAGACTGAGATCGTTTCGG|AGGGAACCAGCTACTAGATGGTTCAATTAGTCTTTCGCCCCTACACCCAGGTTGGATGACCGATTTGCACATCAGGACTGCTACGGACCTCCACCAGAGTTTCCTCTGGCTTTGCCCTGCCCAGGCAGAGTTCACCACCTTTCAGGTCCTAAC	3	0.00354644	0.0373382	0.0211036	N	N	3.50575	3.72449	3.50575	splitr	2	0	0	0.116505	N	0.803922	N	N	0	0	ENSG00000252318	ENSG00000243013	+	+	2	1	133038738	145277501	upstream	intron	AC097532.1	AL592307.1	133038647	145277250	-	+	0	133039223	145277454	+	+	Y	-	1	N	SKBR3-200	192	1
22124	CGCTGCGGTGAGTCTTGAAGCCCAGGGCTGGGCCCGGGCAGAGCCGCCGCAGGTGCAGAT|CTTGGTGGTAGTAGCAAATTTTCAAATGAGAACTTTGAAGGCCGAAGTGGAGAAGGGTTCCATGTGAACAGCAGTTGAACATGGGTCCCAGGTGAACAGCAGTTGAACATGGTTCATTTGGTCCTGAGAGATGGGTGAGTGCCATTCCGAAGGGATGGGTGATGTCCTCTGTTGCCCTCAGCTGATTGAAAGGGAGTTGGGTTCAGATCCCCGAATCCAGAATGGCGGAGATGGGCACCATGAGGCGTCCAGTGCGGTAATGTGACTGA	13	0.0325267	0.362012	0.632744	N	N	2.96635	3.42255	2.96635	splitr	88	0	0	0	N	0	N	N	0	0	ENSG00000252194	ENSG00000252318	-	+	1	2	108113552	133038738	intron	intron	AC114491.2	AC097532.1	108113461	133038647	-	-	0.183333	108113527	133038712	-	+	Y	1	1	N	SKBR3-200	17	1
53819	CTCACTATGGTGGGAGATGGAGAAAAAATCAGAACAGCTTGTGGGGTCCTCCCCCTCCCTCCGTACCAAACAAAACCAGGTG|CAGATCTTGGTGGTAGTAGCAAATATTCAAATGAGAACTTTGAAGGCCGAAGTGGAGAAGGGTTCCAGTTGAAGATGGGTCA	8	3.01e-08	0.012938	0.00837976	N	N	3.03173	3.59681	3.03173	splitr	7	0	0	0	N	0.0487805	N	N	107	0	ENSG00000150457	ENSG00000251948	-	+	13	19	21635718	24184165	intron	intron	LATS2	AC092279.1	21547171	24184075	-	-	0.0853659	21628995	24184145	-	+	Y	1.40558	1	N	SKBR3-200	480	1
13968	GAAACATGGTCCAAAGGGTCTAACACGTGTGCGAGTCAGGGGCTCGCAC|GAAAGCCGCCTTGGCGCAGTGAAGGTGAAGGCCAGCGCACTCCCTGGCTGAGGTGGGATCCCGAGGCCTCTCCAGTCCCCTGAGGGTGCACCACTGGCCCATCTCACCCAGGGCGGTGCCCCAGAGGTGGAGCACCAGGGCACGTGTTAGGACCTGAAAGATGATGAACTGTGCCTGGTCAGGGCAAAGCTGGAGGAAACTAGTGGAAGTCCCTAGCAGTCCTGATGTGTAAATCGATTGGTCATCCAACCTGGGTATAGGGGTGAAA	12	0.181822	0.930616	0.865215	N	N	3.5	3.44359	3.44359	splitr	0	0	0	0	N	0	N	N	0	0	ENSG00000251948	ENSG00000244663	-	-	19	16	24184165	47539299	upstream	intron	AC092279.1	AC007599.1	24184075	47538630	-	+	0	24184988	47538681	-	-	Y	-	1	N	SKBR3-200	58	1
35295	CCTTGCTGATCTGAGTAATGACGGCCGAGCTGTCCATGGGGCCGGGCGCGCTCCGCTCCGG|GGACAGTGCCAGGTGGGGAGTTTGACTGGGGCTGTACACCTGTCAAACGGTAACGCAGGTGTCCTAAGGCGAGCTCAGGGAGGACAGAAACCTCCCGTGGAGCAGAAGGGCAAAAGCTCGCTTGATCTTGATTTTCAGTACGAATACAGACCGTGAAAGCGGGGCCTCACGATCCTTCTGACCTTTTGGGTTTTAAGCAGGAGGTGTCAGAAAAGTTACCACAGGGATAACTGGCTTGTGGCGGCCAAGCGTTCATAGCGACGTCGCTTTTTGATCCTT	21	0.19743	0.146217	0.487181	N	N	3.1161	3.2536	3.1161	splitr	5	0	0	0	N	0.311475	N	N	581	0	ENSG00000144579	ENSG00000162669	-	+	2	1	219270664	91870426	utr5p	intron	CTDSP1	HFM1	219262979	91726323	+	-	0.0819672	219264790	91853143	-	+	Y	-	1	N	SKBR3-200	105	1
70521	CGCCTCTTGCCGGCCTCGCCCCCGCCACCTCCCCCACGGTCCGCGCCGCTCCTCGCCTCGGCTCCCCGCCCCCTCGCCC|TGAAGAAATTCAATGAAGCACGGGTAAACGGCGGGAGTAACTATGACTCTCTTAAGGTAGCCAAATGCCTTGTCATCTAATTAGTGACGCACATGAATGGATGAACGAGA	1	5.28e-06	0.349864	0.35901	N	N	2.30865	3.41576	2.30865	splitr	1	0	0	0	N	0.240506	N	N	2	164	ENSG00000120088	ENSG00000149262	-	-	17	11	43913193	77705724	intron	intron	CRHR1	INTS4	43699267	77589766	+	-	0	43861587	77597539	-	-	Y	1.42283	1.80312	N	SKBR3-200	150	1
26464	CTTACCACAAAGTAAAAGCCCTGTTGTGAGGGAGACTCACTGCGTTTTTTAAGTCCCTGCTAGGTATGGATGCCACATTGGCCTCTTTCCACCCACAGATGGCCCTCTCAGCTTCCAGAAACTAATTATCTAGGCTCCTAGTCACTCAGCCTTTCTTCTAAGGCTTCTGTACTCTGTGTCTGTTAAGTCCACCACTACTCCATGCACCTGCATCAATTACAGCTTCCTCCCCCACCTGGTGGCAACTCCAACAACCAAAACTCTGGGAGGTCCCAGACTCAACCC|GTTGAACACCATTGGTGATGGTGATCGGGGATTGCAATTATTCCCCATGAATGACGAATTCCCAGTAAGTGTGGGTCATAGGCTTGCGTGAAGTCCCTACCCTTTGTACACAC…	4	2.07e-11	0.0245463	0.0133533	N	N	3.08103	3.49272	3.08103	splitr	5	0	0	0	N	0	N	N	0	0	ENSG00000223256	ENSG00000225840	-	-	9	Y	141150148	10036711	upstream	intron	U6.928	RN18S1	141150045	10036113	+	-	1.11e-16	1211436	10036432	-	-	Y	-	1	N	SKBR3-200	42	1
83689	GGAATGGGTTCGCCCCGAGAGAGGGGCCCGTGCCTTGGAAAGCGTCGCGGTTCTGGCGGCATCCGGTGAGCTCTCGCTGGCCCTTGAAAATCC|GGGGGAGAGGGTGTAAATCTCGCGCCCGGCTGTACCCATATCCACAGCATTCCTCCCTCTGGAACTAAGACC	15	2.9e-08	0.660117	0.933118	N	Y	3.49847	3.42048	3.42048	splitr	110	0	0	0.454545	N	0.736111	N	N	0	0	ENSG00000239935	ENSG00000252194	+	+	5	1	71146942	108113552	intron	downstream	AC116340.1	AC114491.2	71146740	108113461	+	-	0.819444	71146921	108113127	+	+	Y	1	-	N	SKBR3-200	24	1
106412	CATGGCGGCCTGAGCGGTTTTTCTGGCATTGTCTGCCCAGCTGCTCCAAGCCAGGCTGATGAAGGAGGAGTCCCCTGTGGTGAGCTGGAGGTTGTAGCCTGAAGATGGCACAGCTCTGTGATTCATCTCCTGCGGTTGTGGCGGCCACGGTGATGGAGACTGCAGCTCAACAGGAG|TGAGAAATGGAATAATCGTATCGCTGATCTATGTAAACAAATTGAAGAATTGTCTGAAAGAAAATATGACATGAACTTATGAATTCAACAGGTGAAGATTTACAACTTGATAAATCAGCTTTGTGAGCTCGAGCTGTAAAAGCCAAAGGTCCGGTGATGATCCCATACCCTTTTTTCCAGTCTCATGTTGAAGATTTTTATGTAGA	1	0.872308	0.829193	0.860666	N	Y	3.59376	3.42784	3.42784	splitr	2	0	0	0	N	0	N	N	13	159	ENSG00000248103	ENSG00000214837	+	-	5	1	180710653	243265046	intron	intron	CTC-338M12.9	RP11-261C10.3	180708376	243219131	+	-	0	180710502	243260493	+	+	Y	-	-	N	SKBR3-200	506	0.888112
104500	TCCGGCTGCTTGTG|TTGTGAAGGGCAGGGCGCCCTGGAATTGGGTTCGCCTGGAGAGAGGGGTCCGCGCCTTGGAAAGCGTCGCGCTTCCAGCGGCATCTGGTGAGCTCTGGAGGGCCCTTGAAAGTGCGGGGGAGAGGGTGTAAATCTCGCGCCCGGCTGTACCCATATCCACAGCATTCCTCCCTCTGGAACTAAGACCT	1	0.00380141	0.195524	0.139334	N	Y	3.02699	3.39128	3.02699	splitr	0	0	0	0.2	N	0	N	N	0	0	ENSG00000016082	ENSG00000252194	-	+	5	1	50690555	108113552	coding	downstream	ISL1	AC114491.2	50678958	108113461	+	-	7.77e-16	50685524	108113242	-	+	Y	-	-	N	SKBR3-200	8	1
23816	CGCGCGCTGCCTCCGCCCCCGGCCCAGCCGCCCGGCCCCCAGTCCCGCCCGCCGCGCCGGGAGCCCGGCCCGCCGCTGAGCCCGGCCCGCCGGCGCGCCCCGTCCGGGATGGGGC|AGGGCAAAGCCAGAGGAAACTCTGGTGGAGGTCCGTAGCAGTCCTGATGTGCAAATCGGTCATCCAACCTGGGTGTAGGGGCGAAAGACTAATTGAACCATCTAGTAGCTGGTTCCCTCCAAAGTTTCCCTCGGGATAGCTGGCACTCTCGCAAA	2	0.653886	0.0611571	0.0329265	N	N	2.80208	3.43937	2.80208	splitr	4	0	0	0.5	N	0.26087	N	N	1940	0	ENSG00000124126	ENSG00000243013	-	-	20	1	47444420	145277501	upstream	intron	PREX1	AL592307.1	47240790	145277250	-	+	0.0347826	47444462	145277337	-	-	Y	-	1	N	SKBR3-200	120	1
62645	CGCGACCTTCTGGGGAGGCGGCCACTGGTCTTCGTTGGAGAGATGGGCGCAGCGAGGCCGGAGGGCGCGCGTGGAGCGGTGCGGGCGGGGTACGCGCCCGGCTGTGCGTGCGAGGCGCACCCTCCAGCGGCCGCCG|CAGGTGCAGATCTTGGTGGTAGTAGCAAATTTTCAAATGAGAACTTTGAAGGCCGAAGTGGAGAAGGGTTCCATGTGAACAGCAGTTGAACATGGGTCCCAGGTGAACAGCAGTTGAACATGGTTCATTTGGTCCTGAGAGATGGGTGAGTGCCATTCCGAAGGGATGGGTGATGTCCTCTGTTGCCCTCAGCTGATTGAAAGGGAGTTGGGTTCAGATCCCCGAATCCAGAATGGCGGAGATGGGCACCATGAGGCGTCCA…	3	3.29e-08	0.065311	0.0606394	N	N	3.14844	3.43615	3.14844	splitr	0	0	0	0	N	0	N	N	10	0	ENSG00000141750	ENSG00000252318	-	+	17	2	37382040	133038738	intron	intron	STAC2	AC097532.1	37366789	133038647	-	-	2.22e-16	37381315	133038723	-	+	Y	1.34447	1	N	SKBR3-200	4	1
67261	GCTTGGCCGCGGCGCTGGGGCCCCGGGGCGGCTGCCGGGGAGTGCGGCGGGAAGCGCGCCGCTGTGCGCGGGGCCGGGCGGGGCCGGGTTCGGACAGCACCAGCAGCATGCTGTCGGACTGCAGCAGGTGGTACCCCGAGCCCCTCGGCGCCAGCCGGTCCCACCACCAGTCCTCGGCCGAGCGGGGCCGCGGCGCTGCCCGGGCTCTGCGTCGGACCTGCCGGGAGGCTGGGGCAGCCATGACCACCGACGGCGCTCGGGGAAGCCCCAGGGAGCGGAACGGGCGAGGCTTATAGACCGACAACC|TTGTTATGACTTTTACTTCCTCTAGATAGTCAAGTTCGACTGTCTTCTCAGTGCTCCACCAGGGCAGTGGGCTGACCCGGCGGGGCCGATCC…	4	5.38e-12	0.0245463	0.0133533	N	N	3.36295	3.54656	3.36295	splitr	0	0	0	0	N	0	N	N	186	0	ENSG00000182325	ENSG00000225840	-	+	8	Y	145583036	10036711	utr5p	intron	FBXL6	RN18S1	145579091	10036113	-	-	0	145582172	10036678	+	+	Y	-	1	N	SKBR3-200	144	1
54139	GGAGACTGGCTATCCCAGGCCATTGGGAGACTGGCTATCCGAGGCCAACTGAGGCCCTGCAGCGCTGCCCTGTGGTTCAGCCTGGGCGGGATTCTGACTTAGAGGCATTCAGTCAAAATCCCACAGAGGGTAGCTTTGTCCCATTGGCTCCTTAGCCAAGCACATACACCGAATGTCTGAACC|CAGCTCACGTTCCCTATTAGTGGGTGAACAATCCAACGCTTGGTGAATTCTGCTTCACAATGATAGGAAGAGCCGACATCGAAGGATCAAAAAGCGACGTCGCTATGAACGCTTGGCCGCCACAAGCCAGTTATCCCTGTGGTAACTTTTCTGACACCTCCTGCTTAAAACCCAAAAGGTCAGAAGGATCGTGAGGCCCCGCTTTCACGGTCTGT…	6	0.0050587	0.113247	0.247906	N	N	3.87464	3.78937	3.78937	splitr	1	0	0	0.294355	N	0.775956	N	N	0	0	ENSG00000241279	ENSG00000162669	-	-	4	1	76807697	91870426	intron	intron	AC110615.1	HFM1	76807176	91726323	+	-	0.00546448	76807258	91852784	-	-	Y	1	1	N	SKBR3-200	558	1
43943	ATTTTGGTTCCTTGGGTCCTGGTGACGAGCGTCTTTCCAATATTTCTTATATTGAACATAGCAGGTGCTTTCACATCATACCAATCTTTCTTAGAAAATGGATCAACCCCT|TTCTCCTTGCAAATAAAGGAGCCATCTGACAACGCTGTATTTGTTGGGGCCTCTTCTGAACCAATCAGAGACTGCCCTTGACCGACGGGAGGAGGAGAAGTTTATAATAGGATCAGTTTTGTTTGCAATTTGTTTCTAATAGATGCCAATAAGCCAGTTAACTAGGCTCCGGTTAATGGACATTTTATTGTTCCCCCCCTCCCGCCATGGTGCACATGACCTTTCCTTAGAAGCATTTGTGATGCCTGAAA	1	0.00992391	0.280732	0.257849	N	N	3.3536	3.77001	3.3536	splitr	9	0	0	0	N	0	N	N	819	0	ENSG00000145425	ENSG00000229435	-	-	4	7	152025804	159026067	utr5p	upstream	RPS3A	PIP5K1P2	152020725	159024125	+	+	0	152021016	27386783	-	-	Y	-	-	N	SKBR3-200	714	0
79756	GCCGCCCCCTCCCTCGCTCGCCGCCTGCTCTTCCTCGGCCCTCCGCCTCCTCCCCTCCTCCTTCTCGTCTTCAGCCGCTCCTCTCGCCGCCGCCTCCACAGCCTGGGCCTCGCCGCGATGCCGGAGAAGAGGCCCTTCGAGCGGCTGCCTGCCGATGTCTCCCCCATCAACTACAGCCTTTGCCTCAAGCCCGACTTGCTGGACTTCACCTTCGAGGGCAAGC|CGCCGCAGGTGCAGATGTTGGTGGTAGTAGCACATATTCTAAAGAGAACTTCAAAGGCCGAAGTGGAGA	1	1	0.221519	0.173897	N	N	3.52361	3.69888	3.52361	splitr	14	0	0.15942	0	N	0.15942	N	N	453	0	ENSG00000141279	ENSG00000252194	+	+	17	1	45700642	108113552	coding	intron	NPEPPS	AC114491.2	45600306	108113461	+	-	0.0869565	45608904	108113542	+	+	Y	-	1	N	SKBR3-200	384	1
46896	TGAAAGCGGGGCCTCACGATCCTTCTGACCTTTTGGGTTTTAAGCAGGAGGTGTCAGAAAAGTTACCACAGGGATAACTGGCTTGTGGCGGCCAAGCGTTCATAGCGACGTCGCTTTTTGATCCTTCGATGTCGGCTCTTCCTATCATTGTGAAGCAGAATTCACCAAGCGTTGGATTGTTCACCCACTAATAGGGAACGTGAGCTGG|GTTCAGACATCTGGTGTATATGCTTGGCTGAGGAGCCAATG	4	0.000224018	0.0811234	0.115641	N	N	3.78937	3.7753	3.7753	splitr	0	0	0	0.178571	N	0.97561	N	N	0	0	ENSG00000162669	ENSG00000155011	-	+	1	4	91870426	108204963	intron	intron	HFM1	DKK2	91726323	107842959	-	-	0	91852783	107924827	-	+	Y	1	1	N	SKBR3-200	306	1
85318	CCATGTGCTGGGTCAGGGACACAGAGTGAAGCCACTGGTGAGAGGTGGCTGTCAGGAACTGGCAGCTAACACGGTCGCCTCCCAGTTTCATGGACA|AAGACCGCGCCGCTGCGACTACG	4	7.06e-10	0.0703356	0.091847	Y	N	3.71617	3.07923	3.07923	splitr	0	0	1.11e-16	0.2	Y	1	N	N	56	0	ENSG00000232956	ENSG00000206942	-	-	7	7	45023864	45025109	coding	upstream	C7orf40	SNORA9	45022632	45024977	-	-	1.11e-16	45023645	45026188	+	-	N	-	-	N	SKBR3-200	396	0.393939
67307	AGACCCCTAATCATTCGCTTTACCAAATAACTGCGTGGCATGGGGTTTTTGCGAGAGCGCCCGTTATCCTTAGGAAAACTTCAGAGGGAACCAGCTACTAGATGGTTGGATTAGTCTTTTGCCCCTATACCCAGATCAGATGACCGATTTGCACGTCAGGACCACTACAGACCCCCACCAGAGTTTCCTCTCGCTTC|TTACCCATTTAAAGTTTGAGAATAGGTTGAGATCATTTTGGCCCCAGGACCTCTAATATTAACTTTACTGGATAAAACTGTGTGGGTTGGGTTTTGGGAGAGCACCAACTATCCTAAGGGAAACTTCTGAGGGAACCAGCTAGTAGATGGCTCAATTAGTCTTTCACCCCTATACCCAGGTCGGACGATGGATTTGCACGA…	4	0.0044429	0.0324528	0.023065	N	N	3.28975	3.19703	3.19703	splitr	2	0	0	0.0666667	N	0	N	N	0	0	ENSG00000251948	ENSG00000242517	+	-	19	8	24184165	56755341	upstream	intron	AC092279.1	AC018607.3	24184075	56755033	-	-	0.0101523	24184805	56755035	+	-	Y	-	1	N	SKBR3-200	55	1
19522	TGCAATTCACATTAATTCTCACAGCTAGCTGCATTCTTCATCAACGCA|CGAGCGCCAGGGTGGGGCGAGGCGGACGCGCGCCCCAGGCCCGAGGGGGTGTGGCGCGGGCGCGCGCGGGTTCCGGGGTCGCCCGAGGCGGCGGGCGGGGAGCCGGGGCGCGGGGGAGGCGCGCGCCGCGGACGCGGCCATCGAGCGAAGGGGGTCGGCTGGCCGGGCGGGTCC	1	0.00913267	0.150368	0.0850003	N	N	3.38756	2.86163	2.86163	splitr	5	0	0	0	N	0	N	N	0	226	ENSG00000251705	ENSG00000130827	-	-	Y	X	10037915	153701989	intron	upstream	5_8S_rRNA.6	PLXNA3	10037764	153686621	+	+	0	10037792	153686272	-	-	Y	1	-	N	SKBR3-200	176	1
66443	TCCCCTCTCCTGTAAGACCCGCGGGGCAC|GGGAAATGTGGCGTACGGAAGACCCACTCCCCGGCGCCGCTCGTGTGGGGCCCAAGTCCTTCTGATCGAGGCCCGCGACCTCAGATCAGACGTGGC	1	4.28e-13	0.195524	0.139334	N	N	3.38122	3.43256	3.38122	splitr	0	0	0	0	N	0	N	N	1050	0	ENSG00000163520	ENSG00000141161	-	+	3	17	13679922	33516364	utr5p	intron	FBLN2	UNC45B	13573824	33474836	+	+	0.37931	13590699	33478348	-	+	Y	-	1	N	SKBR3-200	156	0.96
104150	TAGTGACTTAGCTTATTTTGTATCTTTTCACTTAGGAAGATTTTGGAGGTGATTTTTTTCCATAGGAGGATACCATCTGGCGGCTGCACATTGTAACAGTAAAGGCAGAAAGCTGTAGTGATAACCTCTCTCCTAAAAGAGTTAACTGGTCTCATCCAGCAGAAGCTATCTTAAATCTGTGATGTGTCAGGTGCAGCCAAATATCACACCTTCTGATCTTAGCCATCCCAAACCAGTATCTGT|CCCAAGAGAGGAAATTGTTTCCAATTTACACATGGTAAAGGACACCTCCTGAAAA	6	1	0.276225	0.625711	N	N	3.50848	3.31895	3.31895	splitr	16	0	0.236364	1	N	0.290909	N	N	655	0	ENSG00000185009	ENSG00000228114	+	-	10	4	75910821	191010176	utr3p	upstream	AP3M1	DUX4L3	75881524	191008560	-	+	0.236364	75883138	146951051	-	-	Y	-	-	N	SKBR3-200	713	0
104983	CAGCCTAACCCAGAAGCAGGGGGGAATCCTGAATCGAGCTGAGAGGGCTTCCCCGGTTCTCCTGGGAACCCCAT|CGGCCCCGCTCCCCCCGTGGCTGGCGCGGAATGTGGTGATCCGTCCCGGGGCGGGGATGACTTCATGCAGCCGGAGCTCCGCGGCGGGAGCGGAGGCTGCTGCTGGCAGGTGGGGCGCGGGCCGGCGCGAGCTGACCGAGCACTCGGCGGGCGCGGCGGGACTGCGGCCCGTGGCGGCGTGCGCGGGGACCTGCGCTGACTAGGTCCGGGGAAGTTTCCTGACTTTCTGAGAAGCCCTGGTTTCCCCAAAGAAGTGATTTCTGATAGAAATCTGAAGGTCATCTCCAAGAAAAAAGAGATCTAGTATAGTCAATGAATTAAAGA…	2	4.37e-07	0.100172	0.0838599	N	N	3.46448	3.11465	3.11465	splitr	7	0	0	0	N	0	N	N	848	118	ENSG00000131759	ENSG00000171033	+	-	17	8	38513895	79517502	utr5p	utr5p	RARA	PKIA	38465436	79428374	+	+	0	38465509	79428490	+	-	Y	-	-	N	SKBR3-200	539	0
31771	TTGCAAGAAAGCCGCCTTGGCGCAGTGAAGGTGAAGGCCAGCGCACTCCCTGGCTGAGGTGGGATCCCGAGGCCTCTCCAGTCC|GCCGAGAGCGCACCACTGCACTCTAGCTTGGGTGACAGAGCAAGACTCCATCTCA	1	4.77e-09	0.614695	0.693413	N	Y	3.31233	3.50952	3.31233	splitr	20	0	0	0	N	0.0727273	N	N	0	912	ENSG00000244663	ENSG00000115524	+	-	16	2	47539299	198299815	intron	intron	AC007599.1	SF3B1	47538630	198256698	+	-	0	47538758	198273593	+	-	Y	1	2.09449	N	SKBR3-200	92	1
102831	TATTAAGACAAAATTGACTAACCGGTTTCATTACCGCATCTTCCCCCGCCCCCACCCCCAGTGTGTTCCGCCAGGACTAGAACAGGCTTTGTGTTCAGACAGAAATGCTTCAAAATCCCAGTGAAATGAACTGTGCTAAAAACCCGACAGGCATCTTCCCTGCCCTCCCCCCACTCGTCTTCTGCAATCCTCTAACCCAGTTTCTAATCTCTGAAAGGGGCCAAAGCTGTGAGGGGGGAAGGACCCCGCC|CCAGGTGCAGATCTTGGTGGTAGTAGCAAATATTCAAATGAGAACTTTGAAGGCCGAAGTGGAGAAGGGTTCCAGTTGAAGATGGGTCACTCGGTCCC	4	0.174841	0.138686	0.25311	N	N	3.04215	3.53975	3.04215	splitr	2	0	0.0102041	0.0333333	N	0.0102041	N	N	429	0	ENSG00000140632	ENSG00000251948	-	+	16	19	4897343	24184165	utr3p	intron	GLYR1	AC092279.1	4853204	24184075	-	-	0.0102041	4853777	24184152	+	+	Y	-	1	N	SKBR3-200	800	1
42342	GCCTTCACCATGCTTTGTTTTAAAAAGTCAGATTCCCCTGGTCTGCATCAGTTCTAAGAAGGCTGCTAGGAAGTGGCAATAGCAAGGTGGGCAGGGATAGGGAAGAGGAAGGTATGGCAAGGTGGGTGGAGGATGTCTGCAGAGGGGTGCCGCTAGCGTTGAGGGGTGGAGTACAGCACCTCATCCAGCCACTGCCTGCACCCAGCCCCATTTCAAGCCCCAGCCAGACTGGCAAAGCCCTTAGAGCAAATTCTTACCCTGAACTTACTGATCCAGCTTGCTGATTTCCCTTACCTACATTGTTCTAACATGCCAGAGG|CTGTTCCGTGCGGACACCTGCGGGGACCGGAGGGGCACGAGTCAAGGGCCGTAGAGCCCCTTCCGGGCACCCCAAACCC…	1	3.87e-30	0.171838	0.109769	N	N	3.66745	3.38912	3.38912	splitr	0	0	0	0	N	0	N	N	0	0	ENSG00000251948	ENSG00000221818	+	-	19	8	24184165	25902913	downstream	coding	AC092279.1	EBF2	24184075	25699246	-	-	0.0167224	24183690	25898171	+	-	Y	-	1	N	SKBR3-200	15	1
43969	GAATCTTCTTGTGATTGTGGGTGGTGGCTGGAGGAGTGGAGTGGTGGGAGGCGGCTCAGTCGCGGGCACTCCTGCGACTGGCGGATGCGGTCCGGATGGAATAAGCCTTCAGGAGCCCAGGACCCGCACTGCTGGAGAAGCTCAGGGCATTGCTGCCCATGGTTCCCCCGAGGGTCAGCCCAATGCCACCGCCACTGCTACTGCCACCAGTGGAATTCATCACAGAGATATTCACGGCTCCCAC|TCCACCTTACTACCAAACAACCTTAACCAAACCATTTACTCAAATAAAGTATAGGCGATAGAAATTGTA	4	0.397439	0.762939	0.898682	N	N	3.63292	2.83077	2.83077	splitr	9	0	0.057971	0	N	0.057971	N	N	2813	423	ENSG00000135480	ENSG00000228716	-	+	12	5	52662180	79950802	coding	intron	KRT7	DHFR	52626954	79922047	+	-	0.057971	52641977	79946843	-	+	Y	-	2.07108	N	SKBR3-200	560	0
75124	AGGCAAAACCATGGATTTTCATAAAGAAAGATTCAATTGTGTAATAGCTTTCTCACTGCC|TGTATAATCAGGTCTTTATTCAAAAGAAGCTGTCCAAAATGATTTGACCTTTATGGAATAATCAAATTTAAGAGTTTATGCAGCAGGCTTCTTTTCCTCTGTAGTAGGTTTCTTTTCTGCAGGCTTCTTTTCAGGGGCTGGTTTCTTGGTAGCTGCTGCCTTTTTTCCCACCAGAGGCTTCTTCTGCTTCTTAACACCAACAGCAGCCT	6	0.491383	0.634695	0.940916	N	N	3.53193	3.42936	3.42936	splitr	12	0	0.166667	0	N	0.25	N	N	0	227	ENSG00000230304	ENSG00000073803	-	-	3	3	197953181	185206885	downstream	intron	CICP6	MAP3K13	197950368	185000729	-	+	0.166667	157504786	185135208	-	-	N	-	3.70741	Y	SKBR3-200	400	0
60318	CTTCTTTTCTTGCCAATGTATCTTAATAACATCAGGGAAAAATTTCTCAAGAAGACAAAGGTATGTTCCAGCCTTCTGGAGCTTTGTTTCAGCAATTGAAGGAAGAAAAATAGTGGGCTTGGGGGAAACATCTGCATCAAGTTGTTTAT|CTGTGACAACAAGTGTTGTTCCACTGCCAAAGAGTTTCTTATAATAATTCCACAGTGATTCAGTCCATATCAAAAACTCTAATTCAGTTTCCCTGAGTTCTTCAAATTCTGGTGGTCTGGGATTCTCAAAAGACCAGGGTTCCAGTCCTGGTTCATTTTGCTCATAACAAGTTCTGTTGCTCCACAAATCAAATAACTTAAAG	7	0.689434	0.740887	0.949375	Y	Y	3.40216	3.36721	3.36721	splitr	0	0	0	0	Y	0.979866	N	N	0	0	ENSG00000211689	ENSG00000211690	+	-	7	7	38305279	38309141	coding	coding	TRGC1	TRGJ1	38297480	38309092	-	-	0	38305279	38309092	+	-	N	1	1	N	SKBR3-200	957	0.541667
21927	GATATAGGAGATGCCACCCAAGTTTATGTAGCGTTCTTGGTTTACCTGGACCTCATGGAAAGCAAAAGCTGGCATGAAGTAAACTGTGTAGGATTACCAGAACTCCAGCTCATCTGCCTTGTTGGTACTGAGATAGAAGGGGAGGGGTTACAGACTGTGGTGCCTACCCCCATCACTGCTTCCCTCAGCCATAACAG|TTGTACACAGAAGAAAGCCCATATGAGGACACAGCAAGAAGGTGGCTGTCTTCAAGCCAAGAAGAGAGGCCTCATCAGAGATGGAATGTTCCTG	3	0.410796	0.784811	0.279159	N	Y	3.43681	3.30592	3.30592	splitr	3	0	1.11e-16	0	Y	1	N	N	95	0	ENSG00000198860	ENSG00000233084	+	-	1	1	184043346	249231242	coding	upstream	TSEN15	AL672183.2	184020811	249230780	+	+	0	184023997	184064824	+	-	N	-	-	N	SKBR3-200	924	1
21282	ATGACCCATCTTGAAACATGGTCCAAAGGGTCTAACACGTGTGCGAGTCAGGGGCTCGCACGAAAGCCACTGTGGCGCAATGAAGGTGAAGGCTGATGCGCTGGCTGGCTGAGGCGGGATCCTGAGGCCTCTCCAGTTTGCCAAGGGAGCACCACCGTCCACTCTCGCCCACTGTGCTGGGCAGGTGGAGAATGAGCGCTTGTGTTAGGCACCAAAAGATGATAAACTATGCCTGGGCAGGGCGAAGCGAGAGGAAACTCTGGT|GGAGGTCCCGCCTCCTACGGCAAGTCGGAGGTAGCAAGATGGCCGCCGCTGAGGAAGGCTGTAGTGTCGGGGCCGAAGCGGACAGGGAATTGGAGGAGCTTCTGGAAAGTAAGAGCCCATAGTGGGAAAGGCCC…	4	1.05e-08	0.0584905	0.0673719	N	N	3.50679	3.61786	3.50679	splitr	7	0	0	0	N	0	N	N	0	421	ENSG00000251948	ENSG00000162735	-	+	19	1	24184165	160256138	upstream	intron	AC092279.1	PEX19	24184075	160187254	-	-	0.0306122	24184785	160254952	-	+	Y	-	7.43337	N	SKBR3-200	2	1
23339	GCCTCTGTCTCTCTCTCCGTTATGGTAGCGCTGCAGTAGCGACTCGCTTGCAGAGGAACCCTCCTCAGCTTCCCCCTCGACGGGGTGACGGGGGGAGAGCGAGGGTTCCGCCGGCCACCGCGGTGGTGGCCGAGCGCGGCTCGTCGCCTACTGTGGCC|CGCGCCTCCCCCTTCCGAGTCGGGGGAGGATCCCGCCGGGCCGGGCCGGCGTCCTAGCGGTTGGGAGGCTGCGCGAGCGGTGGCTGTGCCAGGCGTTCCGTCCGGCGCGTGACCCGCTCCGCTGCGAGCCGGCTCTCCACCCGCTCCCCTGAGGAGCAGCGACCGGTGCCGACAACCGCGTTTGCG	6	0.143707	0.332019	0.436339	N	Y	3.27457	2.92023	2.92023	splitr	0	0	0.202532	0	N	0.417722	N	N	0	0	ENSG00000227195	ENSG00000256642	-	-	20	16	26189869	33962503	intron	coding	RP3-410C9.1	NCRNA00273	26167655	33961052	-	-	0.829114	26189309	33961280	-	-	Y	1	1	N	SKBR3-200	679	0
4851	CGGCGGCGGCGCCCCACGAGGCGGTGCCGGGTTCGGTCCCAGGCGGGGCCACCAACGGACGTGAAGCCGGTGAGCCGCTCGGGGGGAAGAAGAGGATCGGCGGGCGGCGGGCGGGGAAGAGGGCACAGACGGGCGAGG|GCCGGGGACCGCGAGGGCAAGGGCACCTGGGAGCCCGCAGAGGGGCGGCTGAGGGAGAAACCTCAGGCATGGCCGGGCCACCAGGAAAACACGGCCGCGGGATCCCACCGCCACAGACACGAGGGCGGTCCCGCGGCGCCCCGCCTGGGACGCCGGAAGGCCCTCGGCACCCACCAAG	8	0.794571	0.901097	0.942215	N	Y	2.56807	3.00191	2.56807	splitr	91	0	0	0	N	0.949275	N	N	0	0	ENSG00000212932	ENSG00000227195	-	-	21	20	48111157	26189869	upstream	intron	RPL23AP4	RP3-410C9.1	48110676	26167655	+	-	0.789855	9825543	26188755	-	-	Y	-	1	N	SKBR3-200	162	0
52848	GGGAGCGCTGCCTGCGAGGTGTCTGTGAGAGGTGGGGTTGGGAGCGGCTG|TTGTCAATGGACAGCACCACAGACGTGTCCGAGATCTGGGACTGCAGCTCCCGGATCTCCTCTTCATACAGCTGCCTGAG	1	2.66e-08	0.171838	0.109769	N	N	3.10972	3.66592	3.10972	splitr	11	0	0.16	0	N	0.2	N	N	0	0	ENSG00000181790	ENSG00000248568	+	-	8	5	143626370	146087163	intron	intron	BAI1	CTC-362D12.1	143530791	146085944	+	-	0.22	143581009	146086431	+	-	Y	1	1	N	SKBR3-200	3854	0
58164	CTGAGAGGCAAGGGGCGGGGACGGTCCATGGCTAGCCTGCCCGCCCACTCCCAAGATCTAACTACGGGCTTTTTAACAACTTTAATATATGCTATTGGAGCTGGAATTACTGTGGCTGCTGGCACCAGACTTGCCCTCCA|AGATCCAACTACGGGCTTTTTAACTGCAGCAACTTTAATATACACTATTGGAGCTGGAATTACCGCAGCTGTTGGCACCAGACTTGCCCTACAGTGGATCCTCTTTAAAGGATTT	1	0.00424751	0.942671	0.915	N	N	3.55913	3.45447	3.45447	splitr	0	0	0	0	N	0.0608696	N	N	0	0	ENSG00000225840	ENSG00000239843	-	+	Y	7	10036711	80963147	downstream	intron	RN18S1	AC004866.1	10036113	80962917	-	+	0.173913	10035460	80963066	-	+	Y	-	1	N	SKBR3-200	520	1
46047	CAGATTGCAGACATATTGAGGGGTGACATCGGCAGGGCTGGGACATGGATTGGCTCTAAGACAGGGATAAGAGGAAGGGCTATGTACATGATTACTGATTGGTATCTCACTGTGGCACACTGGATGGATCTGTTTTTTCTTTTTTTAATTGAGTTTGAGATGGAGGGAGTGGAGGAGGG|GAGGGTTCTCTTTTTCTTTGTGAAGGGCAGGGCGCCCTGGAATGGGTTCGCCCCGAGAGAGGGGACTGTACCTTGGAAAGCATCGTGGTTCTGGTGGCATCTGGTGAGCTCTGGCTGGCCCTTGAAAATCCAGGGTAGACGGTGTAAGTCTCACGCAGGGCCATACCCATGTCTGCAGCAGGTCTCCGAGATGAGCAGACTCTGGCATGTTGGAACAAT…	1	1.77e-15	0.25353	0.218633	N	N	2.66763	3.13111	2.66763	splitr	3	0	0	0	N	0	N	N	2	0	ENSG00000140945	ENSG00000252318	-	+	16	2	83829174	133038738	intron	downstream	CDH13	AC097532.1	82660663	133038647	+	-	0.0167598	83468154	133038415	-	+	Y	0.905123	-	N	SKBR3-200	30	1
33081	CCGCCCGAATCCACGCACGCACGAACGTACGCACGCACGTCCTCGGTTGCCCTCGGCCGACCCCTTCCCCCACTCGCCGGCCCGAAGCGGGGACCCGGGGAGACCCTGTGGGCGGGCCCGTCGGATAGCGGGTTCGAATCCCGTCCCAGGAGGAGGACGCCGGACACCTCCCCACACACGGCTTAGTAAAACCAAAAATCCGAATTTCCCCCCATAAGAGTCACGGTCCAGGACTTGCTGTAGCTCCAAGTCCAGTATTCATTCGACAACAATGCTGTTTATTGGGTACAAAAAAAAAAAAAAAGGCCAGGCG|TCCAGTGCGGTAACGTGACCGATCCCGGAGAAGCCGGCGGGAGCCCCGGGGAGAGTTCTCTTTTCTTTGTGAAGGGCAGGGCGCC…	7	2.69e-16	0.0134752	0.00790411	N	N	3.01028	3.56592	3.01028	splitr	0	0	0	0.4	N	0	N	N	378	0	ENSG00000104885	ENSG00000239935	-	-	19	5	2232577	71146942	upstream	intron	DOT1L	AC116340.1	2164148	71146740	+	+	0	2163482	71146742	-	-	Y	-	1	N	SKBR3-200	18	1
26832	GGGAGGGAGGGGCAGAGTCAGTGCTGGGCATGAAGAACCCCGCCCCCGGAGCCCTGTGGAGGACAGACTGGACGGGGAGGCTGGGGCCAGGGACAGAGAGGAGAGGAGGGAGAGAATGAGGGCTGTGTGTGTGGCAGGGTGTGGGGCACTGAGGCTGGGACTTGGGACAGAAAGGAGGGATCTGAGAGTCAGGGGCTGAGTAACTGGCTTTGGGGTTC|CAGTGAAACAGCAGTTGAACACGGGTCAGTCGGTCCTGAGAGATGGGCGAGCGCCGTTCCGAAGGGACAGGCAATGGCCTCCCTTGCCCTCAGCGGATCGAAAGGGA	1	0.707993	0.150866	0.0855498	N	N	3.41423	3.47978	3.41423	splitr	2	0	0	0.5	N	0	N	N	5	0	ENSG00000142552	ENSG00000241530	-	+	19	2	50046889	230045666	intron	intron	RCN3	AC006368.1	50030875	230045488	+	-	0	50038142	230045636	-	+	Y	0.805352	1	N	SKBR3-200	287	1
21311	TGCGGCGGGGTTAGGACCGCAGTGAGCTCCTCGCAGCTGCGGCCGCCCACCGAC|TTCCATGGCCACCGTCCTGCTGTCTATATCAACCAACACCTTTTCTGGGGTCTGATGAGCGA	1	9.95e-11	0.565093	0.64099	N	N	3.33846	3.60889	3.33846	splitr	3	0	0	0.111111	N	0.222222	N	N	441	0	ENSG00000175193	ENSG00000252666	-	+	3	19	183602721	36066721	coding	upstream	PARL	AD000090.1	183547173	36066627	-	+	0.0555556	183602578	36066566	+	+	Y	-	-	N	SKBR3-200	42	0.992
85131	TATCCGTGTCCTCCGCCCGCTTTGTGTCCTCGTCCTCCTCGGGGGCCTACGGCGGCGGCTACGGCGGCGT|CCCCCCCGCCCCCAGTCTATCCTGTCCCTGAGTATGTCACATGTGCCTGACTTCC	1	1.09e-11	0.249903	0.213472	N	N	2.89459	3.10915	2.89459	splitr	2	0	0.0363636	0	N	0.0363636	N	N	3655	588	ENSG00000171345	ENSG00000085831	+	+	17	1	39684560	51810788	coding	coding	KRT19	TTC39A	39679869	51752930	-	-	0.0363636	39684297	51767916	-	-	Y	-	-	N	SKBR3-200	1846	0
71697	TCTTTCCCAGAGTCTAATTTACTGGGATCTGTCAAGCTTTCATACCGGATTTTGTCCAATGCATCTGATGAATTTGAAATGAGCTCTCTCAGAAAGATCTCTTTGTTCGAGTAGAAAGTATTGATGATCAATGACATCAACTGGGCAATTTCTGCCTGAAAGGCGAACGTCTCAACCTCCTCCTCCTCCATCGGTTG|CCAGCCCCACTGCCCCAGCCACATCACATTGGTCCTGGTCACTCGCAGGGAAGGGCACTCAC	1	0.0523623	0.195524	0.139334	N	N	3.55038	3.2625	3.2625	splitr	0	0	1.11e-16	0	N	0.193548	N	N	2359	0	ENSG00000080824	ENSG00000229435	-	-	14	7	102606086	159026067	coding	upstream	HSP90AA1	PIP5K1P2	102547073	159024125	-	+	1.11e-16	102552688	120120	+	-	Y	-	-	N	SKBR3-200	2201	0
102794	CTCCTCCCGCCTTCTTCTTTCTCCTCCCGCCCTCTTCACCCTCTTCCCCTCCTCCCGCCCCGTCCTCCTTCCCCCTCCCTCGGAGGCCGGGCCTTGCATCCTGCGCGGGCTGCGCCGGAGGCGCCGGCAGGGGGTGCTGATAATGGCGTCGTTGTTCACGGTCGCGGGGAAGCCGCCGC|AGGTGCAGATCTTGGTGGTAGTAGCAAATTTTCAAATGAGAACTTTGAAGGCCGAAGTGGAGAAGGGTTCCATGTGAACAGCAGTTGAACAT	9	0.67767	0.0494883	0.0978304	N	N	3.55972	3.4268	3.4268	splitr	9	0	1.11e-16	0	N	0	N	N	1	0	ENSG00000179576	ENSG00000252318	-	+	1	2	245134390	133038738	utr5p	intron	AL356512.1	AC097532.1	245132661	133038647	-	-	1.11e-16	245134195	133038722	+	+	Y	-	1	N	SKBR3-200	252	1
59609	CTCTCCGCGCGGCCGGGGAAGGTCAGCGCCGTAATGGCGTTCTTGGCGTCGGGACCCTACCTGACCCATCAGCAAAAGGTGTTGCGGCTTTATAAGCGGGCGCTACGCCACCTCGAGTCGTGGTGCGTCCAGAGAGACAAATACCGATACTTTGCTTGTTTGATGAGAGCCCGGTTTGAAGAACATAAGAATGAAAAGGATATGGCGAAGGCCACCCAGCTGCTGAAGGAGGCCGAGGAAGAATTCTGGTACCGTCAGCATCCA|CAGCCATACATCTTGTTTTAAGCCATGAAATCTGTGGTAATTTGTTATAGCAG	1	0.664228	0.280732	0.257849	N	N	3.7921	3.65488	3.65488	splitr	14	0	0.264151	0	N	0.264151	N	N	956	115	ENSG00000147684	ENSG00000183762	+	-	8	22	125580751	29564321	coding	downstream	NDUFB9	KREMEN1	125551344	29469066	+	+	0	125555457	29569523	+	-	Y	-	-	N	SKBR3-200	231	0.590909
37628	ACCGTGCTGCAGGCTGGGAAGGCGCTGGTGAGTGGGGGAGGTGGAGGGGGGGG|GCGGCCCGCCGGCGGGGACAGGCGGGGGACCGGCTATCCGAGGCCAACCGAGGCTCCGCGG	1	1.36e-09	0.280732	0.257849	N	N	2.5641	2.91866	2.5641	splitr	9	0	0	0	N	0.320755	N	N	452	0	ENSG00000132382	ENSG00000241781	-	+	17	9	4458681	79186950	intron	intron	MYBBP1A	AL161626.1	4442192	79186649	-	+	0.0566038	4448295	79186721	-	+	Y	0.945423	1	N	SKBR3-200	182	1
54162	GATCAGACGTGGCGACCCGCTGAATTTAAGCATATTTGTCAGCGGAGGAAAAGAAACTAACCAGGATTCCCTCAGTAATGGCGAGTGAACAGGGAAGA|GCCCGGGTCTTCCCCTCGAATAGCTATGAGGCCTCAAGCAAGATACTCAACTTC	9	1.71e-09	0.00800429	0.00359877	N	N	3.66233	3.57743	3.57743	splitr	4	0	0	0	N	0.203704	N	N	0	0	ENSG00000141161	ENSG00000220804	-	+	17	2	33516364	243102304	intron	upstream	UNC45B	AC093642.5	33474836	243030784	+	+	0.0740741	33478168	121113717	-	+	Y	1	-	N	SKBR3-200	125	1
107048	AGGTCTTAGTTCCAGAGGGAGGAATGCTGTGGATATGGGTACAGCCGGGCGCGAGATTTACACCCTCTCCCCC|GGCTTTTAAATACTCTGAGATTACATCTGAGCCTGCGGGAACCTTTCCTTTTAATGACTTAACGGCTGATTGACACTCAGGATTGGCGTCTTCGTATGCCATCAACTCCACTACGCCCATCTCCGCCACTCCGGATTCGGGGATCTGAACCCGACTCCCTTTCGATCCGCT	3	0.0930825	0.0759214	0.0790189	N	N	3.42048	3.56129	3.42048	splitr	1	0	0	0.166667	N	0	N	N	0	29	ENSG00000252194	ENSG00000153823	+	-	1	2	108113552	230136001	downstream	intron	AC114491.2	PID1	108113461	229715242	-	-	0	108113127	230045375	+	-	Y	-	2.076	N	SKBR3-200	7	1
32435	AGTGACCCATCTTCAACTGGAACCCTTCTCCACTTCGGCCTTCAAAGTTCTCATTTGAATATTTGCTACTACCACCAAGATC|TGCACCTGGGACCCAGTCCCAAGGGTCTGGAGAAGGGAGCTGCAAGCAGGTCCTGGCACCCCAGGGTCCTGGCCCATGGCTCAGGATTACCTAGCCAGGATCTGTGCTCTGCACTCAAGTTGGGGAGGACCCCACACTCCCAGAAAACTGAGAAGGGTGAATTGCACTGGTTCACAAGTTG	7	0.407569	0.0226116	0.0213571	N	N	3.53193	3.22639	3.22639	splitr	12	0	0	0	N	0	N	N	0	0	ENSG00000251948	ENSG00000252950	+	+	19	21	24184165	33935520	intron	downstream	AC092279.1	5S_rRNA.491	24184075	33935385	-	+	0	24184143	33939845	+	+	Y	1	-	N	SKBR3-200	494	1
104682	GTCTCAGATCCTGACGGTGCAGCAGCCCGCAGCCTCAGCCAGGGAGTCCCAGCCGCTTTCAATGGAGGAGAAGCCCGGCCAGCCACAGCCTCAGCACCATCACAGCCACCACCATCCGCACCATCACCCTCAGCAGCAGCAGCAGCAGCCGCACCACCACCACCATTATTATTTCTACAACCACAGCCACAACCACCACCACCACCATCATCACCAGCAGCCTCACCAATACCTGCAGCATGGAGCCGAGGGCAGCCCCAAGGCCCAGCCAAAG|CCGCACCCCCCCCCCCCCCGCCACAACCACCGCACTCAACCGGACAAAAAAGGAAAAGAGAAGGAAGA	1	0.215373	0.221519	0.173897	N	N	2.81569	2.40603	2.40603	splitr	4	0	0.0588235	0	N	0.25	N	N	1460	368	ENSG00000108256	ENSG00000138031	+	+	17	2	27621166	25142708	coding	intron	NUFIP2	ADCY3	27582855	25042038	-	-	0.0588235	27620865	25048222	-	+	Y	-	0.986559	N	SKBR3-200	3465	0.652174
41371	GCTCTTCCCTGTTCACTCGCCATTACTGAGGGAATCCTGGTTAGTTTCTTTTCCTCCGCTGA|CTAACTCATAGAAGAAAGCGAAGCAGAGAGGCAAGAGATGGGGGGGGTGGGGAGAGGCGGGGGGAGAGAGAGAGAGAGAGAACTGACAAGGCTGCTTGAGCCCCTGCATC	3	0.00030793	0.0405686	0.0248458	N	N	3.50745	3.2191	3.2191	splitr	4	0	0	0	N	0	N	N	0	0	ENSG00000141161	ENSG00000223256	+	-	17	9	33516364	141150148	intron	upstream	UNC45B	U6.928	33474836	141150045	+	+	1.11e-16	33478227	37392690	+	-	Y	1	-	N	SKBR3-200	855	1
59915	TCTTTATGAAGAAGCCCCCTTGTGCCAGGTCACAGCCACACACTTTGCAGGTGAAACACTTGATGTGGAAATGTTTGGTCTGGACCCGAAGCACTTCACCCTTGCAAGGCTCCCCACATTTATGGCAGTGAATGACAGGCTTCTCTGATGGGTGGTGAGGGTCCTGAGGGTGGGCCACT|CTGGCGGACATGGTGCAGGCAGCGGGAGCCGGAGCTGGAAGGCGTTGGACAGCCCCGCAGGGCGCGGGGAAGAAGGCAGCCCCGGAGCGCCCGCCCGGCCCCGGCCCCCTCCGGCTCCCGGTGCGGGGACGCCGCCCGCAGGACA	4	0.427683	0.493021	0.826829	N	Y	3.19872	3.3378	3.19872	splitr	7	0	0.0344828	0	Y	0.993103	N	N	1068	0	ENSG00000099204	ENSG00000228484	-	-	10	10	116444414	116539662	coding	intron	ABLIM1	RP11-106M7.1	116190872	116524547	-	+	0	116444050	116527822	+	-	N	-	1	N	SKBR3-200	260	0.438849
17831	CCAAGACCCCTAATCATTCGCTTTACCAAATAACTGCGTGGCATGGGGTTTTTGCGAGAGCGCCCGTTATCCTTAGGAAAACTTCAGAGGGAACCAGCTACTAGATGGTTGGATTAGTCTTTTGCCCCTATACCCAGATCAGATGACCGATTTGCACGTCAGGACCACTACAGACCCCCACCAGAGTTTCCTCTCGCTTCGCCCTGCCCAGGCAT|AGTTCATCATCTTTCAGGTCCTAACACGTGCCCTGGTGCTCCACCTCTGGGGCACCGCCCTGGGTGAGATGGGCCAGTGGTGCACCCTCAGGGGACTGGAGAGGCCTCGGGATCCCACCTCAGCCAGGGAGTGCGCTGGCCTTCACCTTCACTG	17	1	0.786112	0.67814	N	N	3.30063	3.62039	3.30063	splitr	77	0	0	0.1	N	0.37013	N	N	0	0	ENSG00000251948	ENSG00000244663	+	+	19	16	24184165	47539299	upstream	intron	AC092279.1	AC007599.1	24184075	47538630	-	+	0.551948	24184820	47538850	+	+	Y	-	1	N	SKBR3-200	148	1
98320	CCTTTAAGAACTGTAACACTCACTGCGAGGGTCCATGGCTTCATTCTTGAAGTCAGTGAGACCAAGAACCCACCAATTCCGGGCACATTTTGGTGACCACGAAGGGACTATCACCTATTGCCAAGCGGTGAGGCTATCGCCAAGCAGTGAGACCATTGCCTGTCACTGTGCGGCGAGACAATTGCTTATCGCCAAGCAA|ATCGAGGCCATCAAGCTACAGATGGTCTTACAAATGGAACCCCAAGTGAACTCAACTAACAACTTCCACCAAGGACCCCTGGACCAACCCGTTGGCCCTTTGACTGGCCTAAAGAGTTCCCTTCTGAAGGACACTACAAGTGCAGGGCCCCTTCTTCGCCCCTATCC	6	0.858961	0.074792	0.139684	N	N	3.85273	3.80297	3.80297	splitr	1	0	2.22e-16	0.166667	N	0.652695	N	N	122	7	ENSG00000000460	ENSG00000227471	+	-	1	7	169823221	134264592	intron	utr5p	C1orf112	AKR1B15	169631245	134233888	+	+	0	169652610	134249351	+	-	Y	-	-	N	SKBR3-200	297	1
69256	GCTCGGGCTCGGGGTCTCCCCGGGGACGCGGCCGACTGAGAAGGCCGGGGC|AGGGCAAAGCCAGAGGAAACTCTGGTGGAGGTCCGTAGCAGTCCTGATGTGCAAATCGGTCATCCAACCTGGGTGTAGGGGCGAAAGACTAATTGAACCATCTAGTAG	2	1.33e-07	0.0611571	0.0329265	N	N	3.12123	3.43937	3.12123	splitr	4	0	0	0.222222	N	0.0392157	N	N	99	0	ENSG00000186493	ENSG00000243013	+	-	5	1	2755508	145277501	coding	intron	C5orf38	AL592307.1	2752245	145277250	+	+	0.0784314	2755287	145277337	+	-	Y	-	1	N	SKBR3-200	80	1
31386	CTGAAAGCCCCGGCATTGCCTCTCTTGTGCCGCGGCCTGGCCGTGGAGGCCAAGAAGACTTACGTGCGCGACAAGCCACATGTGAATGTGGGTACCATCGGCCATGTGGACCACGGGAAGACCACGCTGACTGCAGCCATCACGAAGATTCTAGCTGAGGGAGGTGGGGCTAAGTTCAAG|GAGTAGAGATCTGATTGTGCCCCCCCCCCCCCCGCCACTACCACCTTTTTTTGCCTCTCACCACCACAAGGACCATTTTAC	1	0.321465	0.195524	0.139334	N	N	3.6036	3.1515	3.1515	splitr	0	0	0.185185	0	N	0.222222	N	N	1200	0	ENSG00000178952	ENSG00000213285	+	+	16	5	28857729	180899431	coding	upstream	TUFM	AC138031.1	28853732	180898964	-	+	0.185185	28856770	141629190	-	+	Y	-	-	N	SKBR3-200	445	0
71860	AGGGGTGTCTCTGCGGTTTTTCCAAGGCTGCCTCCTGGACTGGGAGACCCGGGCCCGGCACCGCCAGTCTCTGTCCGAGGTGCTGACAGGCTTCCGCTGCTTCAGAGAGCGGGAGGCCGCGCCTAGGCGGGCTCT|TCCCTGTTCACTCGCCATTACTGAGGGAATCCTGGTTAGTTTCTTTTCCTCCGCTGACAAATATGCTTAAATTCAGCGGGTCGCCACG	9	0.00893149	0.0230233	0.0274486	N	N	3.16886	3.75744	3.16886	splitr	7	0	0	0	N	0	N	N	0	0	ENSG00000166206	ENSG00000141161	-	-	15	17	27184686	33516364	intron	intron	GABRB3	UNC45B	26788693	33474836	-	+	0	27016921	33478171	-	-	Y	1	1	N	SKBR3-200	344	1
104088	TCAGCTCCTCGCGCTCACGGTGGATGCGCTCCTGCTCGCGCCTGCGCTCGTGCTCCACGTGCATGCGTTCGCGCTCCAGCCGTTCCCGCTCCATGCGCTCCCGCTCCAGCCGCTGGCGCTGGAAGGCCAGCCTCTCTCGGGCAATCTCCAGCCGCTCACG|GACCCCCACCAGAGTTTCCTCTCGCTTCGCCCTGCCCAGGCATAGTTTATCATCTTTTGGTGCCTAACACAAGCGCTCATTCTCCACCTGCCCAGCACAGTGGGCGAGAGTGGACGGTGGTGCTCCCTTGGCAAACTGGAGAGGCCTCAGGATCCCGCCTCAGCCAGCCAGCGCATCAGCCTTCACCTTCATTGCGCCACAGTGGCTTTCGTGCGAGCCCCTGACTCGCACACGTGTT…	4	1.61e-07	0.0549305	0.0604455	N	N	3.32953	3.22895	3.22895	splitr	0	0	0	0	N	0	N	N	442	0	ENSG00000160633	ENSG00000251948	-	-	19	19	5668488	24184165	coding	upstream	SAFB	AC092279.1	5623147	24184075	+	-	0	5661590	24184778	-	-	N	-	-	Y	SKBR3-200	64	1
101503	TCAAAGTATTTAGCTGACTCGCCACACTCCACGGAAGCAATATGAAATGATCTGCTGCAGTGCTCTGAGCCCTAGGATTCATCTTTCTTTTCACCGTAGGTGGCCTGACTGGCATTGTATTAGCAAACTCATCACTAGACATCGTACTACACGACACGTACTACGTTGTAGCCCACTTCCACTATGTCCTATCAATAGGAGCTGTATTTGCCATCATAGGAGGCTTCATTCACTGATTTCCCCTATTCTCAG|GCTAAACCTAGCCCCAAACCCACTCCACCTTACTACCAGACAACCTTAGCCAAACCATTTACCCAAAT	5	0.783337	0.872229	0.764282	N	N	3.37655	2.97995	2.97995	splitr	4	0	0.0588235	0	N	0.294118	Y	N	3129	0	ENSG00000198804	ENSG00000210082	+	-	MT	MT	7445	3229	coding	intron	MT-CO1	J01415.4	5904	1671	+	+	0.0588235	7107	1671	+	-	N	-	1	N	SKBR3-200	340	0
100562	GCAGGCTCACAGCGTAGCCCTTGGGCTTGGACGCCTGCCGCGG|ATATGGGTACAGCCGGGCGCGAGATTTACACCCTCTCCCCCGCACTTTCAAGGGCCCTCCAGAGCTCACCAGATGCCGCTGGAAGCGCGACGCTT	1	4.49e-12	0.221519	0.173897	N	N	3.44612	3.48537	3.44612	splitr	2	0	0	0	N	0	N	N	37	0	ENSG00000185112	ENSG00000252194	-	-	3	1	194409762	108113552	coding	downstream	FAM43A	AC114491.2	194406622	108113461	+	-	0.0465116	194407604	108113087	-	-	Y	-	-	N	SKBR3-200	36	1
78018	GCGTCTAGTAGGAGGGCCGCTGCGGTGAGTCTTGAAGCCCAGGGCTGGGCCCGGGCAGAGCCGCCGCAGGTGCAGATGTTGGTGGTAGTAGCACATATTCTAAAGAGAACTTCAAAGGCCGAAGTGGAGAAGGGTTCCATGTGAACAGCAGTTGGACAT|GGGTCAGTCGGTCCTGAGAGATGGGCGAGCGCCGTTCCGAAGGGACAGGCAATGGCCTCCCTTGCCCTCAGCGGATCGAAAGGGAGTCGGGTTCAGATCCCCGAATCCGGAGTGGCGGAGATGGGCGTAG	29	0.497696	0.727291	0.963912	N	Y	3.54144	3.38656	3.38656	splitr	140	0	0	0.13913	N	0.8	N	N	0	0	ENSG00000252194	ENSG00000241530	-	+	1	2	108113552	230045666	downstream	intron	AC114491.2	AC006368.1	108113461	230045488	-	-	0.846154	108113445	230045614	-	+	Y	-	1	N	SKBR3-200	153	1
28585	TTAAAAAGACCTTTTAAGCCCCAAGACCTCTCATCACGCACTTTACTGGATAAAACTGTGTGGATTCATGTGGGAAAGTCCCAGCTAAACTAAGGGAAACACAGGAGTGGAGCACGGAGGACTTTTAGGGC|GACCGATTTGCACATCAGGACTGCTACGGACCTCCACCAGAGTTTCCTCTGGCTTTGCCCTGCCCAGG	1	0.00145176	0.171838	0.109769	N	N	3.16936	3.56336	3.16936	splitr	0	0	0	0	N	0	N	N	0	1699	ENSG00000187391	ENSG00000134250	+	-	7	1	79082890	120612240	intron	intron	MAGI2	NOTCH2	77646393	120454176	-	-	0	78431903	120543978	+	-	Y	1	1.69488	N	SKBR3-200	9	1
60612	ACTCACCGCAAGGGTCTGTGGCTTCATTCTTGAAGCAATGAGACGAAGAACCCACCAGAAGGAACCAATTCCGGACACATTTTGGCGACCACAAAGGGAAAATCGACTATCACCAAGCG|AATCGAGGCCATCATGCTACAGATGGTCTTACAAATGGAACCCCAAATGAGTTCAACTAACAACTTCTACCGAGGACCCCTGGACCGACCCGCTGGCACTTCCCCTGGCTTAGAGAGTTCCCCTCTGAAGGACACTACAACTGCAGGGCCCCTTCTTCACCCCATCCA	2	0.200343	0.293558	0.427029	N	N	3.52511	3.78106	3.52511	splitr	13	0	0	0.111111	N	0.747899	N	N	0	1	ENSG00000226364	ENSG00000124334	+	+	17	X	50976948	155251689	intron	upstream	AC102948.2	IL9R	50939481	155227246	+	+	0.621849	50939831	120566184	+	+	Y	-	-	N	SKBR3-200	2553	1
50646	GCACCACCACCCACAGAATTGAGAAAGAGCTATCAATCTGTCAATCCTGTCCGTGTCCAGGCTGGGTGAGGTTTCCCGT|GTTGAGGCTCGCTTTCACCTCTGCTGTCCTCTGTGGAGTTGAAGGGACTCCTGCTCTCCTTGTCATAGGTTCTCATCCACCTGAGAATAAGCCTGTATTATACAGTTCTTACATTTCCCTTTAACAAGTTAAACAACTTCCAACTCCTTTGTAACCTTTGCTCGTTTCTGCTTTTGATTTTCTGCAGTTTTACTGTATTGCTCTTAAAATGCAGGCAGCAAAGCACGGCACGCCGCCGCATCACCGGGCCTGACCTCCGCTGCATGTGCACAGCCCGACGGCTGCTCCC	1	0.0129044	0.221519	0.173897	N	N	3.33996	3.39653	3.33996	splitr	6	0	0	0.142857	N	0	N	N	0	0	ENSG00000242257	ENSG00000228114	+	-	11	4	45848297	191010176	intron	upstream	AC044839.1	DUX4L3	45848153	191008560	-	+	0	45848291	183777945	+	-	Y	1	-	N	SKBR3-200	11	1
30020	GACCCCCACTGCAGTCCTGAGGAGTCTCCTGAAGCCTGGGACTCCCAGAACTAAGGACAGAGACCTCTCCCACATGTGGGTTGGGCAGGTCTGACTCAGTGGCACTTGGGTCCTCAGAAGCTGCAGGTCCATCAGCTGCCGGTTCTGAATCTTTATCCTCACCAGCCAGCTTCTGGCTGTCCAT|CCCTTCTCCAACCTAAAGGCCAGCTCCGGCTAAGATAGTCCATCTGGCTGTGCCCCCAGTCCAACCCTTTCTGGGCCCTGGCCGGGCGGACTTCACTCACCTCTTCACAGGGCGATCCAGAAATCCTCATCCGAGAACATGGCCAGAGCCCGGGCCGCTCCCCGACCTCCAACCGCCAGAGCGATCACAGCCGCCCCCCGCACGGGGGGGCTTA…	2	0.0216222	0.120498	0.115921	Y	Y	3.57593	3.54041	3.54041	splitr	0	0	0	0	Y	0	N	N	1035	2	ENSG00000167548	ENSG00000167550	-	-	12	12	49449107	49463775	coding	downstream	MLL2	RHEBL1	49415361	49458468	-	-	0	49449107	49453296	+	-	N	-	-	N	SKBR3-200	145	0
21348	GGTTCCTCTGCAAGCGAGTCGCTACTGCAGCGCTACCATAACGGAGAGAGAGACAGAGGCGGCAGGCCGGGGGATCCCGTACCCCAAGGCACACCTCTTGGATCGCTAGAGAAGGCTTTCTCACCGAGGATGGGTCACACT|CCCCCCACCCCCAGCACCACCAAGCATGGAAATACAATATCCCAACTCGGTTCCATAACAAAGTCTCGGTCCCTGGAAACAAAGCTCATCCTCGTTATTTGCCACACAAAGCAAGAGCGTTTCCAGGCGGGCGGAGGGAAGGGGCGTTCAGGGCGGGGGCTCCGCGGGGTCCGCAGGCCTCCTGGTCGCGCGCGGGGCCACGG	1	0.0885586	0.285452	0.264723	N	N	3.67424	2.914	2.914	splitr	4	0	0	0	N	0	N	N	0	2	ENSG00000227195	ENSG00000104044	+	-	20	15	26189869	28344504	intron	intron	RP3-410C9.1	OCA2	26167655	28000021	-	-	2.22e-16	26189547	28015230	+	-	Y	1	0.936061	N	SKBR3-200	26	0
16157	ACCGGCACCGTAGCTCTCCCTGCCGCCCGAGGCCCGCAGAGACTGCCGGCG|ACGGCCGGGTATGGGCCCAACGCTCCAGCTCCATCCATTCTCAGGAGTAGTTGATTTGGCAGCTGAG	3	1.99e-10	0.0944328	0.11408	N	N	3.09356	3.49744	3.09356	splitr	9	0	0	0	N	0.0980392	N	N	100	0	ENSG00000100625	ENSG00000252318	-	-	14	2	61190852	133038738	intron	upstream	SIX4	AC097532.1	61176246	133038647	-	-	1.11e-16	61189510	133038907	-	-	Y	1.15919	-	N	SKBR3-200	12	1
63956	TGGGCCATCAGCAGACCATAGTTTAAGGAGCATTGCTGTCGCCTAGGAGCCAACTTAGAAGCAGAAAAAAAGGGGATATGAGGTGAGGGTTTGTGTCTCATGTATATGGTCGTTTAATCCTCTTGGTTTTGGCATAGTGCCTACTCTCTCCCCTGTGCCTGGTCTCCCCTAAAACAAAGATTCGTTTTACCCACTGTAGAGAGTAAGCCTCTAGACTTCTGTAGTGGGGAAACAACAGTAACCAATAGCAT|CGCGAAGGCCCGCGGCGGGTGTTGATGCGATGTGATTTCTGCCCAGTGCTCTGAATGTCAAAGTGAAGAAATTCAATGAAGCGCGGGTAAACGGCAGGAGTAACTATGACTCTCTTAAGGTAGCCAAATGCCTCGTCATCTAATTAG…	9	9.42e-08	0.0296429	0.0426607	N	N	3.61038	3.26361	3.26361	splitr	3	0	0	0	N	0	N	N	0	0	ENSG00000177853	ENSG00000226958	+	-	10	X	97923517	108297792	intron	downstream	ZNF518A	RN28S1	97889472	108297361	+	-	0	97909245	108297350	+	-	Y	1	-	N	SKBR3-200	17	1
95470	CAGGCTTCGCCCTCGGCCTCCGCCACGCCTGCGCGCCGCAGAGCCTCGTCCAGCCGCCGCGTAGACTCCGTGGCCGCCGCCTCCCAGCGCGCCAGGGCCTCTGGGGGCGCAGGGAGCCGGGTCAGGCTGGAGACTCCCGCGCCCACCCGCCCCACGCACGCCGGAATCCAAGTTGATAGTCTGCATGCCGTTTGCACGCTTTCCTTTATTTGAATTAAATTAGTGTGTACCATTG|TTCTAACATGCCAGAGGCTGTTTACCTTGGAGACCTGCTGTGGATATGGTTACAGCCTGGTGTGAGATTTACACCCTCTCCCCCAGATTTTCAAGGGCCTGTGAGAGCTCACCA	1	0.0705052	0.150368	0.0850003	N	N	3.40319	3.66915	3.40319	splitr	5	0	0	0.111111	Y	0	N	N	28	0	ENSG00000130303	ENSG00000251948	+	-	19	19	17516457	24184165	utr3p	downstream	BST2	AC092279.1	17502082	24184075	-	-	0	17502287	24183674	+	-	N	0.35095	-	N	SKBR3-200	99	1
97024	TCTTCAACTGGAACCCTTCTCCACTTCGGCCTTCAAAGTTCTCATTTGAATATTTGCTACTACCACCAAGATCTGCACCTGGGAC|GGCCTCCACCCAGCCGGAGAGGTGGTCTCCCATTACCAGGAGATACTTC	1	4.29e-08	0.319987	0.315298	N	N	3.54297	3.5304	3.5304	splitr	18	0	0	0	N	0.163265	N	N	0	0	ENSG00000251948	ENSG00000223256	+	+	19	9	24184165	141150148	intron	upstream	AC092279.1	U6.928	24184075	141150045	-	+	0.22449	24184155	138184738	+	+	Y	1	-	N	SKBR3-200	95	1
48886	AGTGGAGGAGGGTCCTCTGCAAGCCAGTCGCCACGGCAGCGCTACCATAACGCAAAGAGAGGCGGCAGGCCGGGGGATCCGGTACCCCAAAGGCACACCTCTCAGATCGCTAGAGAAGGCT|TTTCTCCTTTCTCAGCTAAAAACAGCTGCTCGCGGCCACCTCCTTCCTTCTTGATTTTCTTCCCTCTCCAGCCTCTGAAA	2	0.00742666	0.0826777	0.0589664	N	N	3.54297	3.25001	3.25001	splitr	2	0	0.025	0	Y	0.1875	N	N	0	0	ENSG00000163046	ENSG00000220804	-	-	2	2	133015542	243102304	intron	upstream	ANKRD30BL	AC093642.5	132905164	243030784	-	+	0.025	133015236	233468745	+	-	N	-	-	N	SKBR3-200	21	0
75780	GCAGGTTGGTCGAGAATGGAATAGGAAGAACTAGCTGCCTCACTTTTCACTTTCGCGCCTACATTTTCTTCGCTCCCTAAGTTATACAAGATGTACATTTCCTCTCTTAAGCAACTTAATTTGGGTGCTACTTCCCTCCTTTTGTGACAGCAACTAATTCATCACTACCTGAGGAGACAAAGTGGGTGCTGCAGAAGCAAGACTGTAGGCCAGTGGGATTTGTCTAATAAT|TGATGATAAGATGATTGATATTTAATTATAAATTGGCGATTTTGTCACTTCTGCTCTCCC	4	0.667935	0.564732	0.877643	N	N	3.62618	2.84248	2.84248	splitr	23	0	0.25	0.8	N	0.316667	N	N	1687	0	ENSG00000131238	ENSG00000231441	-	+	1	6	40563375	56728876	utr3p	intron	PPT1	RP11-472M19.2	40538379	56708800	-	+	0.25	40539192	56724588	+	+	Y	-	1	N	SKBR3-200	738	0
86685	GTCCCTCTTAATCATGGCCTCAGTTCCATAAACCAACAAAATAGAACCGCGGTCCTATTCCATTATTCCTAGCTGCGGTATCCAGGCGGCTTGGACCTGCTTTGAACACTCTAATTTTTTCAAAGTAAACGCTTTGGGCCGCGGAACACTCAGCTAAGAGCATCGAGGGGGCGCCAAGAGGCAAGGGGCGGGGACGGGCAGTGGCTCGCCTCATGGCGGA|CCGCCCGCCCGCTCGCGCGCACCCGACGCCCCGCCTCTGCGCGTGCTCAAT	1	0.815848	0.349864	0.35901	N	N	3.2823	2.5519	2.5519	splitr	14	0	0	0	N	0.0980392	N	N	0	158	ENSG00000256642	ENSG00000102786	-	+	16	13	33962503	52028400	upstream	intron	NCRNA00273	INTS6	33961052	51928213	-	-	0.254902	33963204	52027406	-	+	Y	-	2.84772	N	SKBR3-200	1325	1
29704	AGACCCGGATGCAGGGCCTGGAGGCGCACAAATACCGGAACACGTGGGACTGCGGCTTGCAGATCCTGAAGAAGGAGGGGCTCAAGGCATTCTACAAGGGCACTGTCCCCCGCCTGGGCCGGGTCTGCCTGGATGTGGCCATAGTGTTTGTCATCTATGATGAAGTGGTGAAGCTGCTCAACAAAGTGTGGAAGACGGACTAAGCCTAGAGAGGCCGCAAGGGGACCGCCCCAGGCACCGCCAGAGTGTCCTGCTACCT|TTGTCTCACATGATTCCAGCGCAGAAATGCCAAAAGGCCCCTGCCCACGTCCCTCGAGCTCTGTGGCCTGCCCTGTGCATTGTGGTGTCACGTCCATTTGTCCCCTAGTGCCATGTCTCCCCGTGGTCTGTACGTGACA…	5	0.204503	0.346194	0.703433	N	N	3.40741	3.54194	3.40741	splitr	90	0	0.34322	0	N	0.79661	N	N	532	0	ENSG00000100075	ENSG00000230000	+	+	22	7	19166343	62812151	utr3p	utr5p	SLC25A1	AC006455.1	19163095	62809239	-	+	0.364407	19163587	62809464	-	+	Y	-	1	N	SKBR3-200	270	0
64271	CCGCGCCGCG|ACCTCAGATCAGACGTGGCGACCCGCTGAATTTAAGCATATTTGTCAGCGGAGGAAAAGAAACTAACCAGGATTCCCTCAGTAATGGCGAGTGAACAGGGAAGAGCCCAGCGCCGAATCCCCGCCCCGCGGTGGGGC	5	2.66e-08	0.0456221	0.0544785	N	Y	1.53049	3.77001	1.53049	splitr	0	0	0	0	Y	0.7	N	N	19	0	ENSG00000167889	ENSG00000141161	-	+	17	17	74946465	33516364	utr5p	intron	MGAT5B	UNC45B	74864538	33474836	+	+	1	74864634	33478271	-	+	N	-	1	N	SKBR3-200	110	1
107591	GCCAGGACAAAACCCGCGGGTTCCCCGGTTTTTCCGTGCGCCCCG|GGCCCGGGTCTTCCAGGAGTCGGGTTGCTTGGGAATGCAGCCCAAAGCGGGTGGTAAACTCCATTTAAGGCTAAATACCGGCACGAGACCGA	9	6.36e-08	0.0276024	0.0377438	N	N	2.97048	3.4577	2.97048	splitr	0	0	0	0.4	N	0.222222	N	N	1	32	ENSG00000115526	ENSG00000150672	-	-	2	11	101034118	85338966	utr5p	intron	CHST10	DLG2	101008327	83166055	-	-	0	101033777	85195011	+	-	Y	-	0.8871	N	SKBR3-200	726	1
106038	TTTGTAGTGGAGGCTGCTCCTGTGTGTCTGGTTCCGCTGGCTGCAGAAGCGAAAGTCTTCCCTGTGGCCCCTGCCGTGGGCACCTTGGACCAGGAAGAGCAGACTCAGCAGGAACAGTGTCGTCTGCAGCAGCGACTGGGGAGTCATTTTCCTCCGACGGAGTCACTCTTGGAAGTCAC|CACCTCTTCGTGGACTTCAGCACCTCTCTCCTGGGAAGCAGAGGCTGCTGGATGAGCCCAGGGGAGTCCTTGGGTTCTCTGGGTCTCAGCGGCCGCCCAGGCTGTTGGGAGATGCTGCCCTCCATC	3	0.112096	0.274736	0.486266	N	Y	3.59106	3.49165	3.49165	splitr	0	0	0.0396825	0.166667	N	1	Y	N	956	12	ENSG00000205336	ENSG00000203451	-	+	16	16	57698944	90233540	utr5p	upstream	GPR56	AC133919.1	57662419	90232651	+	+	0	57684168	57653796	-	+	N	-	-	N	SKBR3-200	325	0.0421053
75540	CGCTGGAGAGAGGGAGAGAGAGGCCCGCCCGCTCGCCGGCCGGGC|AGAGGAAACTCTGGTGGGGGTCTGTAGTGGTCCTGACGTGCAAATCGGTCATCTGATCTGGGTATAGGGGCAAAAGACTAATCCAACCATCTAGTAGCTGGTTCCCTCTGAAG	1	1.63e-06	0.249903	0.213472	N	N	2.62992	3.16361	2.62992	splitr	0	0	0	0.363636	N	0.155556	N	N	308	0	ENSG00000156304	ENSG00000251948	+	+	21	19	33104431	24184165	utr5p	upstream	SCAF4	AC092279.1	33043313	24184075	-	-	1.11e-16	33104344	24184799	-	+	Y	-	-	N	SKBR3-200	84	1
83288	CCCTGCCGCTCCCATCCACTCTCAACTGCTGTCAACGGCCGGGTATGGGCCCAACGCTCCAGCTCCATCCATTCTCAGGAGTAGTTGATTTGGCAGCTGAGTTGTTACACTCCTTAGCGGATTCCAACTTCCATGGCCACCATCCTGCTGTCTATATCAACCAACACCTTTTCTGAGGTCTG|ATGAGCATCAGCATCGGGTGCCTTAACCCAGCGTTTGGCTCCTCCCACAGTGCCAGTTCTGCTTACCAAAAGTGGCCCACTAGGGACTCATATTCCACGCCTAGCTCTATGCCAGCGAGCCAGGCTTCTAACCCATTTAAAGTTTGAAAATAGGTTGAGATCATTTTGGCCCCAAGACCTTTAATCATTCACTTTACC	6	0.460691	0.0548177	0.0865696	N	N	3.62721	3.65129	3.62721	splitr	185	0	0	0.101449	N	0.791209	N	N	0	0	ENSG00000252318	ENSG00000112319	+	+	2	6	133038738	133853258	upstream	intron	AC097532.1	EYA4	133038647	133561736	-	+	0.741758	133039054	133594158	+	+	Y	-	1	N	SKBR3-200	198	1
79534	TTTCCACTCTTCATTGGACCGTAGTTAGAAGGTTGCTGGTTATAATTTCCAAAATCATTGTAATTTCCACTTCCATAATTTCCTCCTCCATAGTTGTCATAACCACCTCCGTAG|CCCCCCTCCCCCTGCCATATCCACACACGATAATGGACCAAGTGTACCATACACTTGCTCT	3	5.35e-07	0.0373382	0.0211036	N	N	3.47336	3.16358	3.16358	splitr	23	0	0.262295	0	N	0.295082	N	N	1600	2	ENSG00000122566	ENSG00000173406	-	+	7	1	26241149	59012406	coding	intron	HNRNPA2B1	DAB1	26229547	57460451	-	-	0.262295	26233226	58694242	+	+	Y	-	0.753086	N	SKBR3-200	1404	0
101699	GATCAGACGTGGCGACCCGCTGAATTTAAGCATATTTGTCAGCGGAGGAAAAGAAACTAACCAGGATTCCCTCAGTAATGGCG|AGTGAACAGGGAAGAGCCCAGCATTGAATCCCTGCCCCACAGTAGGGTGCAGGAAATGTGGCATATTGAAGACCCACTCCCCGGTGATGCTCATGGGGGGCCCAAGTCCTTCTGATTGAGGCCCAGCTCATGGACGGTGTGAGGCTGGTA	43	1.18e-08	0.196586	0.655426	N	Y	3.60679	3.36192	3.36192	splitr	233	0	0	0.111111	N	0.578313	N	N	0	0	ENSG00000141161	ENSG00000239909	-	-	17	5	33516364	122991011	intron	intron	UNC45B	AC008541.1	33474836	122990602	+	+	0.86747	33478183	122990687	-	-	Y	1	1	N	SKBR3-200	156	1
75867	AGGGGGCGGGGAGGAGCGCGTCTGATGCCGACTAGGGGGCTCAGACCAGGCCCGGGAGAGCAGCAGCGGCTGGGGGGACGTGCAGATCCTTTACATTTTAATGGTGGCCTCTTTGGAGGAGGGAAGAGGTGACAAGCGGTTGGGGGTGATGAGGCCTCCCCTTCCTCCCTCACTCAGCGCGCTGTTTACCTTCTCGGTACTTCTTGCGGAGCCGCCGGTGGACGCTCTTCACCACACCGGAGAGCTTCTCCTGCTCCAGTTTCCGCTCCTGCTCCCGGGGCGGCGGA|CAACCCAGCGGAGACGAGAACGCCTGACACGCACGGCACGGAGCCAGTGGGGTGGGGTTGTCGCGGCCGCCCCGGGCGCCCGCAGCGGAGAGCG	2	0.0040641	0.0826777	0.0589664	N	N	3.12656	3.17205	3.12656	splitr	11	0	0	0	N	0	N	N	37	132	ENSG00000164603	ENSG00000160783	+	+	7	1	112579971	156213123	coding	intron	C7orf60	PMF1	112459202	156182773	-	+	1.11e-16	112579743	156186569	+	+	Y	1.94605	1.43562	N	SKBR3-200	155	0.247191
100143	CGCTGGGGAGGTCCTCCATGCGCAGTCATGAGTCGCTTCAAGTTTATCGGTAAGAGGAGCGTTTTCCACGCCCTTGGGTCTTTCTGACTTGTCCCGGGCGTCGGTCACCAAGGTCACAGGACCCAGGAATTGCGCCCTCCGGCATTATATTGGTATCAACTTGACTGACCCTATGTTCAGAGGAATTTATAGGGGGGTTCAAAAGCATCAAGATGACTTACAGGATGTAATAGGGAGAGCTGTCGAGATTGGTGTTAAAAAGTTTATGATTACAGGTGGAAATCT|CAGCTATAAACACAAGGGCCAAAGGGAAGTGACCATCCCCCCAAATCGGGTCCTGAGCTATCGAGTAAAGCAGCTTGTCTTCCCCAACAAGGAGACGATGAATATTCATTTCA…	4	6.83e-21	0.0703356	0.091847	N	N	3.3132	3.31639	3.3132	splitr	4	0	0.0140351	0	N	0	N	N	110	744	ENSG00000147687	ENSG00000073605	+	-	8	17	125551699	38077313	coding	coding	TATDN1	GSDMB	125500726	38060848	-	-	0	125531100	38066024	-	+	Y	-	-	N	SKBR3-200	198	0
32406	ATACATCTGTGTTCTTTGTCCAGTGACTCTTCTGGCACCGTTAACCAGCTAAATTTCATGTATGTGTCGTTAGTCTTCATGGTGTTCCCCTCCTGGGATCCCAGAATCGTGTTGCTCTTCTTTTCTTGCCAATGTATCTTAATAATATCTGGGAAAAATTTCTCAAGAAGACAAAGGTATGTTCCAGCCTTCTGGAGTTTTGTTTCAGCAATCGAAGGAAGAAAAATAGTGGGCTTGGGGGAAACATCTGCATCAAGTTGTTTAT|CTGTAATGATAAGCTTTGTTCCGGGACCAAATACCTTGATTTTTTTGCCCAACTCTTGCCCACCACCTGAGAAGC	37	1	0.834062	0.547786	N	Y	3.40216	3.63449	3.40216	splitr	0	0	0	0.111111	Y	0.666667	N	N	0	0	ENSG00000227191	ENSG00000211691	+	-	7	7	38289173	38313248	coding	coding	TRGC2	TRGJP	38279181	38313188	-	-	0	38289173	38313188	+	-	N	1	1	N	SKBR3-200	1100	0
83745	GAGAAGAAGGGTCCCATTCGCCACGAATGTCCGCCCCTCGCCCGTCGCGGCTCGGACACGGCCAGGGAGAG|CACGCACGGCACGGAGCCAGTGGGGTGGGGTTGTCGCGGCCGCCCCGGGCGCCCGCAGCGGAGAGCGCA	2	1.8e-10	0.0749085	0.0489136	N	N	3.1474	3.20973	3.1474	splitr	2	0	0	0	N	0.869565	N	N	0	132	ENSG00000255697	ENSG00000160783	+	+	20	1	62959443	156213123	downstream	intron	AL137028.1	PMF1	62956710	156182773	-	+	0.0289855	26190498	156186542	+	+	Y	-	1.43562	N	SKBR3-200	40	1
106239	AGTTCTTCCCCGGAATAAACTGCGGAGAGGAAAGGAGCTAGCGTTGATTAAGTGTCTGCCTTTGTGCCAGATACTGTTATTCCATTTCATGTAGAGATCATCTCCCCCCACAGATCCCTGCATGTTGCAGAGGGTGACGTTGAGGCTCAGAGGGGTTTTGGATACAAATGAGAATGCAGATCTATCTGGCCGGACGCCGTGGCTCATGCCTGTAATCCCATCACTTTGGGAGGCCGAGGCGGGCAGATCAAGTGAGGTCAGGAGATCGAGACCATCCTGGCCAACATGGTGAAACCC|GTTGAACCTCATTCGTGATGGGGATGGGGGATTGCAATTATTCCCCATGAAGGAGGAATTTCCAGTAAGTGCGGGTCATAAGCTTGCCTGAAGTCCCTGCC…	5	4.25e-14	0.0179581	0.00948106	N	N	3.52361	3.46295	3.46295	splitr	0	0	0	0	N	0	N	N	3	0	ENSG00000167693	ENSG00000200434	-	-	17	16	883010	33965577	intron	upstream	NXN	5_8S_rRNA.2	702581	33965426	-	+	1.11e-16	804351	33964083	-	-	Y	1.11299	-	N	SKBR3-200	21	1
73374	TCCTAGCCAGGCTGCAGCCTTGCTGGTCGATCTCAGAGTGCTGTGCTAGCCGTCATCAAGGCTCCATGGACATGGGACCCGCCAAGCCCGGCACTGGAGAGAATCGCCTGATCTGCGGGTTGCTGAGACTGTGGGAAAAGCACAGTATTTGGATGGGAGTTTCCCATTTTTTCC|AGAAGCCGGGCAGAGAAATCGAGCTGGAAAATGACCTAAAGTCATTACAGTTTTATTCTGTGGAAAATGGAGATTGTCTATTAGTGCGATGGTGACAACCAACTAATAAAATTT	3	0.421171	0.891404	0.823726	N	Y	3.24368	3.32064	3.24368	splitr	0	0	0	0	N	0	N	N	1	78	ENSG00000124334	ENSG00000116957	+	-	X	1	155251689	235612283	upstream	intron	IL9R	TBCE	155227246	235530675	+	+	0	56134045	235611983	+	-	Y	-	1.00925	N	SKBR3-200	1598	1
99372	AGCCCGGCCCTGAGCGACCAGTACTCAACTTTCCCAGCCCCGCCCCGCTCCCCGCCCCTGGGCTGCAGCCCCG|CAGGTGCAGATCTTGGTGGTAGTAGCAAATATTCAAATGAGAACTTTGAAGGCCGAAGTGGAGAAGGGTTCCAGTTGAAGATGGGTCACT	2	2.33e-07	0.206557	0.270138	N	N	2.51175	3.48846	2.51175	splitr	0	0	0	0	N	0.410959	N	N	22	0	ENSG00000118804	ENSG00000251948	-	+	4	19	77232752	24184165	utr5p	intron	STBD1	AC092279.1	77172886	24184075	+	-	0	77227725	24184151	-	+	Y	-	1	N	SKBR3-200	2871	1
86279	CTGGAACCCTTCTCCACTTCGGCCTTCAAAGTTCTCATTTGAATATTTGCTACTACCACCAAGATCTGCACCT|GCGGCGGCCCAGTCGGGCAGCTCATCCTCCGGCCCCACGTCCAGCGTCATCCTGAAGGAGGCGGGGGCCTGCGCGGAGGAGGAGGGCAGTGAGGGCAGGGAGGCCCACAGGCTCTGAGACGACCCGCATGGCGGCTCCCGGGGGCGCAGCCCTTGCAGCTGGGGCGCCAGGGTCCTGGGGGGTGGGGGGGGGTGGGGGAAGGACCCGGACTGGGGAGACCCCGCAGAAGAGCCTGGGGGCGGGA	9	0.636372	0.0337982	0.0532118	N	N	3.47912	3.11655	3.11655	splitr	1	0	0	0	N	0	N	N	0	1172	ENSG00000251948	ENSG00000080603	+	+	19	16	24184165	30762702	intron	intron	AC092279.1	SRCAP	24184075	30709530	-	+	0	24184150	30760191	+	+	Y	1	3.86707	N	SKBR3-200	1121	1
82053	CACCACAGGAACCACGGCTTTCCCGCTTCGTGAGTGTGGGGTGGCTGGGGGGGGGGGGGGGGGGCCGGGGACGGCTTGGGCCTGCCTAGTCGGCCTGACCACCCACCCCACAGGCACCCAGGAGGGTGTGCGGATCACCCTGGACTGCGCCCAGGCCACCTTCATCTCC|ATCTCTGTACGCTTATTGATCTCATCCTCATACTTGTTCTTGAAGTCCTCCACCAGCCCCTGCATGTTGCCAAGCTCCGCCTCCAGCTTCAGCTTCTCCTGGCCCAGAGTC	4	0.143955	0.0245463	0.0133533	N	N	3.44719	3.37714	3.37714	splitr	9	0	0	0	N	0	N	N	389	3718	ENSG00000071894	ENSG00000170421	+	+	8	12	145634753	53298868	coding	coding	CPSF1	KRT8	145618444	53290971	-	-	0	145625420	53294971	-	-	Y	-	-	N	SKBR3-200	4914	0.653846
52949	CCCTGTGAGCGATCGCGGTGGGCTTGGGCTGGTGACGCGTGCGCCGGCCGGCCGCCGAGGGGCTACCGTTCTGCCTCCGACCGGTCGTGTGTGGGTTTACT|TGGGAGGCTGGATTCACAAACACAGCAGCATGCCATTTGGAATAGTGATATGTAGAACAGACGATGCTGGGATGCTTAGGCAGTCCAAATTGTCCACCTTCACTGTGCTACTTGAGTTGTGAATCAGCTGGTAAAAAACAAACAAAAACACCGTAGAGCACGCTGGCGGCTACCAAGCTGGAGGAGGCGGCGGGCGCGAGACTGGGAATGCGCAGGGCCCCCTCCCTGCCCCCACAGCCTGGGCCACGGGCCCCATCTTCCCCGCTGCTGCGCG	2	0.00646048	0.109964	0.0989436	N	N	3.34719	3.29124	3.29124	splitr	0	0	0	0	N	1.11e-16	N	N	0	0	ENSG00000227195	ENSG00000251819	-	+	20	15	26189869	101092127	intron	upstream	RP3-410C9.1	U6.995	26167655	101092025	-	-	1.11e-16	26189788	101099644	-	+	Y	1	-	N	SKBR3-200	693	0
104511	TGGGGGGCTCCGGCGGCGGCGGCGCTGGCGGTTCGCGGGCCTCGGCGGGCGGCGGCGGGGGCTTCTCTCCGCCCGGGCCCAGGCTCGGGGGCCGCCCGTCCAGGGAGATGTTGTTGAGGAAGAAAAGCGCGGCCTGGCGGCGCCGCGAGTCCCCGCGCCTCCGCAGCGCCTGCGGCGGGGCCCGAGCGGCCGAGGTCGGCGCGGCGGGTGGCG|CCGCCGCAGGTGCAGATGTTGGTGGTAGTAGCACATATTCTAAAGAGAACTTCAAAGGCCGAA	2	0.693535	0.100172	0.0838599	N	N	2.59528	3.6476	2.59528	splitr	1	0	0	0	N	0	N	N	193	0	ENSG00000149679	ENSG00000252194	-	+	20	1	60982341	108113552	coding	intron	CABLES2	AC114491.2	60963686	108113461	-	-	0	60982274	108113543	+	+	Y	-	1	N	SKBR3-200	418	1
73539	TATCCATCCATCCATCCATCCATCCATCCATCCATCCATCCATCCATCCATGCATCCATGCATCCATCCATCCAATCCATCCATTCATCCATCCATCCATCCATCCACCCACCCAGCCACCCATTCACCCATCTGTCCATCCATCCATCCATCCATCCATCC|ACCCATCTACCCACTCATTCACCTACCCATCCACCCCTCCACCTGCCTATCCATCCATTCATCTATCCATCCACCCACCACTCATCCCTCCCGACTTCATCCATCTACCCATCCACCCAGCTGCCCATCCACTCACCAATGCATTCATCCACTCA	1	0.504708	0.942671	0.915	N	N	2.5722	2.65654	2.5722	splitr	106	0	0.387097	0.8	N	0	N	N	0	1119	ENSG00000213279	ENSG00000115648	+	+	22	2	49969074	238463961	intron	intron	RP1-29C18.9	MLPH	49965912	238394071	-	+	0.690323	49966657	238426329	-	+	Y	-	0.733577	N	SKBR3-200	918	1
4702	TGCGTTACTGTTTGACAGTGTACTGCCCCAGTTAAACTCTCCACCTGGCACTGTCCCTGGAGCGGGTTG|CGCCAGAAGCGAGAGCCCCTCAGGGCTCGCCCCCCCGCCTCACCGGGTCAGTGAAAAAACGATCAGAGTAGTGGTATTTCACCGGCGGCCCGCAGGGCCGGCAGACCCCGCCCTGGACCCCTCGCGGGGACACCGGG	7	5.41e-06	0.834567	0.775695	N	N	3.56129	2.857	2.857	splitr	1	0	0	0	N	0.855072	N	N	0	0	ENSG00000242932	ENSG00000226958	-	+	8	X	21456318	108297792	intron	upstream	AC022716.1	RN28S1	21455972	108297361	+	-	0.0144928	21456073	108297815	-	+	Y	1	-	N	SKBR3-200	273	1
76124	CCACACTGCACCTCCTCCCCCCCGCCCCCCCCCACCGGCCCGCGCTCCACCACACACTGCTTCTGCAACTCAGAACATCCCCACTTCAGAACAGCTTTGATTCCAAGGATGGTTCGGGATCTGCGCATGGGGGCCTGGCACCAGCCGCTGCCGCCTACTACCCTTACGAGCCAGCTCTGGGCCAGTACCCCTATGACAGGTATGGAACCATGGACAGCGGCACGCGGCGCAAGAACGCCACGCGCG|GGCCCGGGCAGAGCCGCCGCAGGTGCAGATGTTGGTGGTAGTAGCACATATTCTAAAGAGAACTTCAAAGGCCGAAGTGGAGAAGGGTTCCATGTGAACA	1	0.0425013	0.150368	0.0850003	N	N	3.13222	3.28656	3.13222	splitr	1	0	1.11e-16	0	N	0	N	N	0	0	ENSG00000113430	ENSG00000252194	+	+	5	1	1887350	108113552	coding	upstream	IRX4	AC114491.2	1877541	108113461	-	-	1.11e-16	1879900	108113556	-	+	Y	-	-	N	SKBR3-200	312	1
36166	CACTAGATGGTTCCATCAGTCTTTCACCCCTATACCCAGGTTGGATGACCAATCGATTTACACATCAGGACTGCTAGGGACTTCCACTAGTTTCCTCCAGCTTTGCCCTGACCAGGCACAGTTCATCATCTTTCAGGTCCTAACACGTGCCCTGGTGCTCCACCTCTGGGGCA|GCTATACTGAGGGAAACTTTGGAGGGAACCAGCTACTAGATGATTCAATTAGTCTTTCATCCCTATATCCAGGTTGGACAATCGATTTGCCCATCAGGACCATTGCGGACCTCCACCAGTTTCCTCTGGCTTCATCTTGCCCAGGCATAGTTCACAATCTTTCATTTCCTAACACCTGTGCTCATGCTCCACCTCCCCAGCGTGGCA	1	0.465111	0.172941	0.111097	N	N	3.40848	3.25679	3.25679	splitr	2	0	0	0	N	0	N	N	0	0	ENSG00000244663	ENSG00000248801	-	-	16	8	47539299	69243727	intron	intron	AC007599.1	RP11-664D7.4	47538630	69215703	+	-	0.0115607	47538797	69218479	-	-	Y	1	1	N	SKBR3-200	39	1
107121	GAGCCCTGAAGACGCCGGCCTGTACACCTGCCACGTGGGCTC|TTCCCTGTTCACTCGCCATTACTGAGGGAATCCTGGTTAGTTTCTTTTCCTCCGCTGACAAATATGCTTAAATTCAGCGGGTCGCCACGTCT	13	2.47e-11	0.0127191	0.0122063	N	N	3.47656	3.74487	3.47656	splitr	7	0	0	0	N	0.142857	N	N	145	0	ENSG00000154358	ENSG00000141161	+	-	1	17	228566575	33516364	coding	intron	OBSCN	UNC45B	228395831	33474836	+	+	0.166667	228468465	33478170	+	-	Y	-	1	N	SKBR3-200	238	1
94520	AGCGAGAATGACCAATTTCGCTTTGCCTTGTCTGATCATCTTCAGAGTCTGCTTGTACCCCAGGACGTACTTCCCACTTTTCATAACGAGTTGGAGCCTAGAGTTGATCGACTCCAGCGACTTTTTCGTCTTCTTTGCGGCCACCATCTTCCTGCCTTAGGAGCGGGACGGCCCCCAACCAACAGCAGCCGCTAAGATGGCCGGGGAACGAGAAAG|GAAAACTGCTTCATCTCTCAATGGGAGAAAACAAGCTGGGGGCTGCTGGGCTGCTTCCCAGGAGGCGGCATGCGGCCCGCCGGATCCCCAATCTGAAGATGCAGCCCCCCACCCAACACCAGCTGCACCTTCAAAATGGAGGGTCCCCAGACTCCCTCTAGCG	1	0.0100479	0.221519	0.173897	N	N	3.39913	3.22064	3.22064	splitr	4	0	0.0245399	0	N	0.0674847	N	N	501	12	ENSG00000156482	ENSG00000203451	-	+	8	16	99058697	90233540	utr5p	upstream	RPL30	AC133919.1	99037079	90232651	-	+	0.0245399	99057772	85584544	+	+	Y	-	-	N	SKBR3-200	1196	0
41996	GAAGCCCGGCTTGCTGGCGTGTGGAGCCGGGTATGGAATGTGAGTGCCTAGTGGGCCGCTTCTGGTAAGCAGACCTGGCTCTGCGGGATGAACCGAATGCCGGATTAAGGTGCCCAATGCCCACACACTCATCAGACCCCAGAAAAGGTGTTGGTTGATA|TAGACAGCAGGATGGTGGCCATGGAAGTTGGAATCCGCTAAGGAGTGTAACAACTCAGCTGCCAAATCAACTACTCCTGAGAATGGATGGAGCTGGAGCGTTGGGCCCATACCCGGCCGTTGACAGCAGTTGAGAGTGGATGGGAGCGGCAGGGGCAGTACACCCGTGTGA	37	1	0.711777	0.720672	N	N	3.54553	3.80145	3.54553	splitr	33	0	0	0	N	0.69375	N	N	0	0	ENSG00000244663	ENSG00000252318	+	+	16	2	47539299	133038738	intron	upstream	AC007599.1	AC097532.1	47538630	133038647	+	-	0.2	47539269	133039026	+	+	Y	1	-	N	SKBR3-200	9	1
56144	TTTTAATCAAAACAACCCAGGGAGAAGCCAGCGAAGACCTCTTCGCCGGGCCCGTCTCCGGGCTTCTGAATCACTTCCTCCTTTCTGATGTGTCTCTGAGCTTGAGATTACGAAGTTGCTGAGAAAGTCTTGCCTCTCAGGGCAGCTTCCTGCGAGCGGGCGAGCGAGAGAGCGGAGCGCACGGCGCTGTCCGCGGGCGCCGACCCTGCCCGGCCGGGCCACCACGCGCGGCAGCGGGAGGACCGGGCGGCGGAGGAG|AAGAAACTAACCAGGATTCCCTCAGTAATGGCGAGTGAACAGGGAAGAGCCCAGCGCCGAATCCCCGCCCCGCGGTGGGGCGCGGGAAATGT	2	0.299159	0.202977	0.263503	N	N	2.83288	3.72296	2.83288	splitr	9	0	0	0	N	0	N	N	165	0	ENSG00000123104	ENSG00000141161	+	+	12	17	26986131	33516364	intron	intron	ITPR2	UNC45B	26490342	33474836	-	+	0	26985559	33478215	+	+	Y	1.61879	1	N	SKBR3-200	352	1
32412	AAGTGAATGATTGGAGGTTTTACGACCCAAAGGATCTCCACCTACTCTCACACTTTAGTTGGGTAAGAAGCCCGGCTTGCTGGCGTGTGGAGCCGGGTATGGAATGTGAGTGCCTAGTGGGCCGCTTCTGGTAAGCAG|GACGGTGGCCATGGAAGTCAGAATCCGCTAAGGAGTGTGTAACAACTCACCTGCCGAATCAACTAGCCCTGAAAATGGATGGCGCTGGAGCGTTGGGAGGCTACCAGGCTGTTGCCGGCAGTCGAGAGTGGACGGCAGCAGC	4	0.000421708	0.0228526	0.0115682	N	N	3.63656	3.73759	3.63656	splitr	0	0	0	0.0421053	N	0.528986	N	N	0	0	ENSG00000244663	ENSG00000243185	+	+	16	4	47539299	70296753	intron	intron	AC007599.1	AC108078.1	47538630	70296579	+	-	0	47539181	70296753	+	+	Y	1	1	N	SKBR3-200	399	1
105525	ATGAGCACCCTCTCTCTGGCCTTTAGGGAGTCCCCTCTTAGGACAGGCACTGCCCAGCAGCAAGGGCAGCAGAGTTGGGTGCTAA|GATCCATGTGCAGGATATGCAGGTTTGTTACATAGGGAAACGTGTGCCTCGGTGGTTTGCTGCACCTATCAACACATCACCTCGGTATTAAGTCCAGCATGTATTAGCTATTTTTCCTCATGTTCTCCCACCCCCCGCCACAGCCCCTGTTAAATTAATTTCTTATTCTCCTTAATATTCCATAC	1	0.358074	0.150368	0.0850003	N	N	3.18189	3.45873	3.18189	splitr	5	0	2.22e-16	0	N	2.22e-16	N	N	1160	68	ENSG00000058262	ENSG00000162222	+	-	3	11	127790526	62507756	utr3p	utr3p	SEC61A1	TTC9C	127770484	62495541	+	+	2.22e-16	127789771	62507454	+	-	Y	-	-	N	SKBR3-200	816	1
52678	AGACGGTGGCCATGGAAGTCAGAATCCGCTAAGGAGTGTGTAACAACTCACCTGCCGAATCAACTAGCCCTGAAAATGGATGGCGCTGGAGCGT|CGTGCTTATAGGTGAGGCCGCCCGGGGTCACACTGCCCCTGGCACCGGGGCTTTGGGAGCTGGGCCAGCCTCCCCCTGGGGGGCTGTGGGGCCTGCACTCATGCATCTGCTGTGGTCCAGGCTTCCTTGTCCACCACGCCAGCCCCGGCTGTGTCAACCAGGACCTGCTGGACTCCCTGTTCCAGGGTGAGGCCCCACCTTGCCAGGGGATGGTGTCCTGGAGACGTGGCTGGTGCTAGGGCGGAGTGGACGGGAGCGGTGGGTGGAGGGCCAGGGGCCCGGGCACTCGGCCCTCCTGGGCTC	1	0.024835	0.280732	0.257849	N	N	3.6036	3.57064	3.57064	splitr	0	0	0	0.142857	N	0	N	N	0	698	ENSG00000243185	ENSG00000204839	-	+	4	8	70296753	144655141	intron	coding	AC108078.1	C8orf73	70296579	144648357	-	-	1.11e-16	70296661	144649966	-	+	Y	1	1.26676	N	SKBR3-200	66	0.992958
97105	GGGTCTAACACGTGTGCGAGTCAGGGGCTCGCACGAAAGCCACTGTGGCGCAATGAAGGTGAAGGCTGATGCGCTGGCTGGCTGAGGCGGGATCCTGAGGCCTCTCCAGTTTGCCAAGGGAGCACCACCGTCCACTCTCGCCCACTGTGCTGGGCAGGTGGAGAATGAGCGCTTGTGTTAGGCACCAAAAGATGATAAACTATGCCTGGGCAGGGCGAAGC|CAGAGGACACTCTGGTGGAGGTCCGTTGCAGTGCTGTCGTGCAAATCCATCGTCCGACCTGGGTATAGGGGTGAAAG	10	0.562639	0.888067	0.965327	N	Y	3.37449	3.53825	3.37449	splitr	118	0	0	0.0338983	N	0	N	N	0	0	ENSG00000251948	ENSG00000242517	-	+	19	8	24184165	56755341	upstream	intron	AC092279.1	AC018607.3	24184075	56755033	-	-	0.74026	24184801	56755271	-	+	Y	-	1	N	SKBR3-200	27	1
106880	ATGAACCATGTTCAACTGCTGTTCACCTGGGACCCATGTTCAACTGCTGTTCACATGGAACCCTTCTCCACTTCGGCCTTCAAAGTTCTCATTTGAAAATTTGCTACTACCACCAAGATCTGCACCTG|CGGCGGCTGCCCACCACCCGACCCGGCCCGCAGCCCCATGCCGCCGGCACCACCAGCAGCAGCAACAGGACCAGGCAGAAGTGCAGTCGGGGCCGGAGCCGGGCGGGAGACATGGCCGGGGAGCCCGGGGGAGCGGCGGGCGAGGTCTCCTGGTGGGCTGATGGGCAGGCGCGTCGACGGGAGCGCTGCGGGGGCTCAGGCGTCCGGGTGGCTCCGGGGGGCTCCAGGCGGGGGCGCCATGGGCGGCGTGGTGCGGCCA	9	0.0155456	0.0600845	0.130639	N	N	3.43615	2.90828	2.90828	splitr	0	0	0	0	Y	0	N	N	0	0	ENSG00000252318	ENSG00000163501	+	-	2	2	133038738	219925189	intron	coding	AC097532.1	IHH	133038647	219919146	-	-	1.11e-16	133038723	219925077	+	-	N	1	1	N	SKBR3-200	156	1
34155	GTGCTGGGCTCTTACCTGTTCACTTGCCATTACTGAGGGAATCCTGGTTAGTTTCTTTTCCT|CCCTCCCCTGTGGCGCGCAGCGGGCCCGGTTTTATGAATGGGAGAGCGAGCCGCGGCCGCCACATCAGGTAGAGGCTGTAACTGGATCTCTAGCGCTG	1	3.18e-06	0.150368	0.0850003	N	N	3.51001	3.36767	3.36767	splitr	2	0	0	0	N	0	N	N	0	1	ENSG00000184319	ENSG00000244405	-	-	22	3	51239737	185828107	upstream	intron	AC002055.4	ETV5	51195376	185764097	+	-	1.11e-16	21265444	185825519	-	-	Y	-	1.01902	N	SKBR3-200	133	1
72853	GGGAGGGGCGGGGCCTAGGTGTG|ACGCGTGCGCCGGCCGGCCGCCGAGGGGCTACCGTTCTGCCTCCGACAGGTTGTGTGTGGGTTTACTTGGAGGTGCTTTGCCTGGGAGAAAGGAGGCTGGTGGACTAGGGGGCCCTTCGGGGATTGCGCGCACGCGCAGCGGCCAGGCCCCCTGCCCAGACCGCGAAGGCTCAAGGTTGCCGCACGCAGATTTTTCCTGGTACCGCAGGCCCCCTCCCTTCCCCAGGCGTCCCTGAGCGCCTCTGCGGGCCCGACGAGGGGCGACTGGCGTGTGGGGAGTGTGACCCACCCTCGGTGAGAAAGCCTTCTCTAGCGATCTGAGAGG	2	0.0604429	0.0826777	0.0589664	N	Y	2.7827	3.21117	2.7827	splitr	0	0	0.0869565	0	N	0.0869565	N	N	18	0	ENSG00000118160	ENSG00000163046	-	+	19	2	47975307	133015542	intron	intron	SLC8A2	ANKRD30BL	47931279	132905164	-	-	0.0869565	47950772	133015537	-	+	Y	1.57143	1	N	SKBR3-200	575	0
78064	CTGTAGCCTGCCCAGTTTCCCCAGCCCTGGAGCTTCCCCCTCCACCCACCTCCTTCCTGCAGCTCCGGAATTCTTCCTAAATCTCAGAGTAGGGCATAGCCCTTACCTGCTGAGAACAAGCTGACAGCTCCTCAAAGCTCCCAGGACCAAGCTCCACACCTCACTTGGAGCCCTGACTCTTCCCTGTGGACCTCAATACCCTAAGGCCCCATCTCCTCCCTGGTGAACTCCTATACACCCCCCAAAGCCTGGCCCCCAAGCCCCTGCCTCTTCCCTGGTAAACTATACATCCCCATCACTTTGGCCCCCAAGTC|AACCCACACACAACCTGTCGGAGGCAGAACGGTAGCCCCTCGGCGGCCGGCCGGCGCACGCGTCATCTGCCCCAGCCCACCGCA…	1	2.54e-12	0.131006	0.0646783	N	N	3.3828	3.49169	3.3828	splitr	7	0	0	0	N	0	N	N	57	0	ENSG00000185361	ENSG00000163046	-	-	19	2	4655580	133015542	intron	intron	TNFAIP8L1	ANKRD30BL	4639527	132905164	+	-	1.11e-16	4650256	133015475	-	-	Y	0.521519	1	N	SKBR3-200	198	0
102069	TAAACAACCTCCTGCACAGTCTGCAACTTCCTGAGGCCTGTTCTGAAATAAAACATGAGGCTTTTAAGAATCATGTGTTCAATGTAGACAATGCAAAATTTGTAGTT|AAATTGGTCTCCCCCGACATATTTAAGACAAACCCCTGGAGGCCAGGCCTCTGCCCCTGAGTTCAAGCAA	1	2.51e-05	0.150368	0.0850003	N	N	3.29145	3.42048	3.29145	splitr	5	0	0	0	N	0.342857	N	N	0	597	ENSG00000183604	ENSG00000196821	-	-	16	6	30346694	34664636	intron	coding	RP11-347C12.2	C6orf106	30234230	34555065	-	-	0.257143	30296566	34614520	-	-	Y	1	1.15143	N	SKBR3-200	156	0
36620	CTGTCCCAGGTGCAGATCTTGGTGGTAGTAGCAAATATTCAAATGAGAACTTTGAAGGCCGAAGTGGAGAAGGGTTCCA|TGTGAATACATAAAACTGAATGCTTTTAATAGCACCCAAGTCACCTCTTGAACACTTTGCTGCTTAGAAATTTCTTCCAGTGCGGTAACGTGACCGATCCCGGAGAAGCCGGCGGGAGCCCCGGGGAGAGTTCTCTTTTCTTTGTGAAGGGC	64	0.0658339	0.00441905	0.00316794	N	N	3.43681	3.36551	3.36551	splitr	0	0	0	0.0833333	N	0.0379747	N	N	0	0	ENSG00000251948	ENSG00000239935	-	-	19	5	24184165	71146942	intron	upstream	AC092279.1	AC116340.1	24184075	71146740	-	+	2.22e-16	24184079	71146667	-	-	Y	1	-	N	SKBR3-200	190	1
89421	GGCAGAGGCGCAGGCGCGGTGCTTCGCAGCCCGCTTCCGGCCTCACACCTGCCAAGCATCACACCTGCCAAGCATCACACCTGCCAAGCATCACACCTGCCAAGCATCACACCTGCGATGCCTGCACGAGCTGGGTGCGGTCCGCGCAGCTGCAGTAAGGGGGC|TCTTCCCTGTTCACTCGCCATTACTGAGGGAATCCTGGTTAGTTTCTTTTCCTCCGCTGACAAATATGCTTAAATTCAGCGGGTCGCCACGTCTGATCTGAGGTCGCGG	11	0.518471	0.00658758	0.00293093	N	N	3.34252	3.66233	3.34252	splitr	4	0	0	0	N	0	N	N	0	0	ENSG00000166800	ENSG00000141161	+	-	11	17	18501147	33516364	utr5p	intron	LDHAL6A	UNC45B	18477371	33474836	+	+	0	18477534	33478168	+	-	Y	-	1	N	SKBR3-200	38	0.992647
28970	TCCAGACCCGCGCGTCCCCTCTGGCGACTCCGGCCGCCACCACGTGCCCGAGCCGGGGGCGGCACTTGCAGCGAATTCCCGCTTCCCGCTGCGCTCCAGCCCCGGGCCGCAGATATACCAGGGCTCCGGACCCGGAGAGACCCGGAGGGCGGCGGGGCCCGGGGTCCTGAGGGCGGGATTGGTGGGCTCGGGGGCACGGAGAGGGGCAGCGCG|AAGCCAGAGGAAACTCTGGTGGAGGTCCGTAGCAGTCCTGATGTGCAAATCGGTCATC	1	0.617766	0.280732	0.257849	N	N	3.05063	3.57849	3.05063	splitr	0	0	0	0	N	0	N	N	194	1699	ENSG00000170525	ENSG00000134250	+	+	10	1	6277495	120612240	intron	intron	PFKFB3	NOTCH2	6186881	120454176	+	-	0	6187544	120544032	+	+	Y	0.21897	1.69488	N	SKBR3-200	36	1
14275	CCGGCCGGCCGCTATGTCCGGCGCCGAGGAGGCCGGCGGGGGCGGCCCGGCCGCGGGGCCCGCGGGCTCCGTGCCGGCCGGGGTCGGGGTCGGGGTCGGAGCCGGGCCCGGGGCGGCCGCCGGGCAGGCGGCGGCGGCGGCTCTGGGCGAGGCGGCGGGGCCTGGGCTCCCGGACGAGGCGGGCTTGGCGGGCGCCCGGCAGCTACAGCTGCAGGAGGCGGCCGGCGACCCCGACGCGCCGCCCAAGAAGCGGCTGCGGGCAGCCGAGGCGGCCGAGGCGGCGGCGGCGGCGGCGGCGGCCGGCAGCGGGAAACTGGAGGAGCGGCTCTACTCGG|ACTGAGCAGGATTACCATGGCAACAACAGATCATCAGTAGGGTAAAACTAACCTGTCTCA	1	0.000313732	0.195524	0.139334	N	N	3.26357	3.64397	3.26357	splitr	0	0	0	0.333333	N	0	N	N	223	0	ENSG00000187954	ENSG00000241279	+	+	8	4	145691060	76807697	coding	intron	CYHR1	AC110615.1	145674965	76807176	-	+	0	145687716	76807246	-	+	Y	-	1	N	SKBR3-200	1216	1
63646	TGGTGCGCCAGTTCATGGGCTATGACTCTGGTGACCCACAGTTTATCGGAAGC|TGAAGAGGGAACTACCCTTTTCATTCCGATCAATTAATACGAGAGAAAACCTGTATCTGGTGACAGAAACTCTGGAGACGGTAAAGGAGGAAACCCTGAAAAGCGACCGGCAATATAAATTTTGGAGCCAGATCTCTCAGGGCCATCTCAGCTATAAACACAAGGGCCAAAGGGAAGTGACCATCCCCCCAAATCGGGTCCTGAGCTATCGAGTAAAGCAGCTTGTCTTCCCCAACAAGGAGACGATGAAGAAGGATGGTGCTTCATCCTGTTTAGGAAAGTCTTTGGGTTCGGAGGATTCCAGA	11	0.616785	0.129194	0.373702	N	N	3.68577	3.48743	3.48743	splitr	14	0	0.113208	0.111111	N	0	N	N	1	744	ENSG00000164308	ENSG00000073605	-	-	5	17	96255420	38077313	coding	coding	ERAP2	GSDMB	96211643	38060848	+	-	0	96228104	38066172	-	+	Y	-	-	N	SKBR3-200	60	0
77545	CCTTTGGGCCGCGTCTCTGCCCCTCCGCGTCTGACAGCCG|GGAGTAACTATGACTCTCTTAAGGTAGCCAAATGCCTCGTCATCTAATTAGTGAGGCGC	3	4.4e-12	0.0817314	0.0896622	N	N	3.20977	3.80041	3.20977	splitr	2	0	0	0	N	0.2	N	N	31	0	ENSG00000169193	ENSG00000226958	+	-	7	X	23684327	108297792	intron	intron	CCDC126	RN28S1	23636998	108297361	+	-	0.025	23637453	108297446	+	-	Y	-	1	N	SKBR3-200	340	1
[truncated: 1,337 more rows]
[truncated: 17 more columns]
